# Supplementary material for: Adaptive expansion of ERVK solo-LTRs is associated with Passeriformes speciation events
Source: Nat Commun. 2024 Apr 11;15:3151. doi: 10.1038/s41467-024-47501-3 (PMC11009239; doi:10.1038/s41467-024-47501-3)
Supplement: Supplementary file 4 — Supplementary Data 1 [file 41467_2024_47501_MOESM4_ESM.xlsx]

## Sheet: Sheet1
Supplementary Data 1. Species information of 362 aves, 23 reptiles, and 20 mammals
Species Name	Common name	Clade	Order	Family	ID	Accession
Charadrius vociferus	Killdeer	Aves	Charadriiformes	Charadriidae	APP-001	GCA_000708025.2
Acanthisitta chloris	Rifleman	Aves	Passeriformes	Acanthisittidae	APP-002	GCA_000695815.1
Apaloderma vittatum	Bar-tailed Trogon	Aves	Trogoniformes	Trogonidae	APP-004	GCA_000703405.1
Aptenodytes forsteri	Emperor Penguin	Aves	Sphenisciformes	Spheniscidae	APP-005	GCA_000699145.1
Balearica regulorum	Grey-crowned Crane	Aves	Gruiformes	Gruidae	APP-006	GCA_000709895.1
Buceros rhinoceros	Rhinoceros Hornbill	Aves	Bucerotiformes	Bucerotidae	APP-007	GCA_000710305.1
Calypte anna	Anna's Hummingbird	Aves	Caprimulgiformes	Trochilidae	APP-008	GCA_000699085.1
Antrostomus carolinensis	Chuck-will's-widow	Aves	Caprimulgiformes	Caprimulgidae	APP-009	GCA_000700745.1
Cariama cristata	Red-legged Seriema	Aves	Cariamiformes	Cariamidae	APP-010	GCA_000690535.1
Cathartes aura	Turkey Vulture	Aves	Accipitriformes	Cathartidae	APP-011	GCA_000699945.1
Chaetura pelagica	Chimney Swift	Aves	Caprimulgiformes	Apodidae	APP-012	GCA_000747805.1
Chlamydotis macqueenii	MacQueen's Bustard	Aves	Otidiformes	Otididae	APP-013	GCA_000695195.1
Colius striatus	Speckled Mousebird	Aves	Coliiformes	Coliidae	APP-014	GCA_000690715.1
Columba livia	Domestic Pigeon (Rock Dove)	Aves	Columbiformes	Columbidae	APP-015	GCA_000337935.2
Corvus brachyrhynchos	American Crow	Aves	Passeriformes	Corvidae	APP-016	GCA_000691975.1
Cuculus canorus	Common Cuckoo	Aves	Cuculiformes	Cuculidae	APP-017	GCA_000709325.1
Egretta garzetta	Little Egret	Aves	Pelecaniformes	Ardeidae	APP-018	GCA_000687185.1
Eurypyga helias	Sunbittern	Aves	Eurypygiformes	Eurypygidae	APP-019	GCA_000690775.1
Falco peregrinus	Peregrine Falcon	Aves	Falconiformes	Falconidae	APP-020	GCA_000337955.1
Fulmarus glacialis	Northern Fulmar	Aves	Procellariiformes	Procellariidae	APP-021	GCA_000690835.1
Gavia stellata	Red-throated Diver	Aves	Gaviiformes	Gaviidae	APP-022	GCA_000690875.1
Geospiza fortis	Medium Ground Finch	Aves	Passeriformes	Thraupidae	APP-023	GCA_000277835.1
Haliaeetus leucocephalus	Bald Eagle	Aves	Accipitriformes	Accipitridae	APP-025	GCA_000737465.1
Leptosomus discolor	Cuckoo-roller	Aves	Leptosomatiformes	Leptosomidae	APP-026	GCA_000691785.1
Melopsittacus undulatus	Budgerigar	Aves	Psittaciformes	Psittaculidae	APP-028	ERP002324(ENA Accession)
Merops nubicus	Northern Carmine Bee-eater	Aves	Coraciiformes	Meropidae	APP-029	GCA_000691845.1
Mesitornis unicolor	Brown Mesite	Aves	Mesitornithiformes	Mesitornithidae	APP-030	GCA_000695765.1
Nestor notabilis	Kea	Aves	Psittaciformes	Strigopidae	APP-031	GCA_000696875.1
Nipponia nippon	Imperial Crested Ibis	Aves	Pelecaniformes	Threskiornithidae	APP-032	GCA_000708225.1
Opisthocomus hoazin	Hoatzin	Aves	Opisthocomiformes	Opisthocomidae	APP-033	GCA_000692075.1
Pelecanus crispus	Dalmatian Pelican	Aves	Pelecaniformes	Pelecanidae	APP-034	GCA_000687375.1
Phaethon lepturus	White-tailed Tropicbird	Aves	Phaethontiformes	Phaethontidae	APP-035	GCA_000687285.1
Phalacrocorax carbo	Great Cormorant	Aves	Pelecaniformes	Phalacrocoracidae	APP-036	GCA_000708925.1
Phoenicopterus ruber	American Flamingo	Aves	Phoenicopteriformes	Phoenicopteridae	APP-037	GCA_000687265.1
Picoides pubescens	Downy Woodpecker	Aves	Piciformes	Picidae	APP-038	GCA_000699005.1
Podiceps cristatus	Great Crested Grebe	Aves	Podicipiformes	Podicipedidae	APP-039	GCA_000699545.1
Pterocles gutturalis	Yellow-throated Sandgrouse	Aves	Pterocliformes	Pteroclidae	APP-040	GCA_000699245.1
Pygoscelis adeliae	Adelie Penguin	Aves	Sphenisciformes	Spheniscidae	APP-041	GCA_000699105.1
Struthio camelus	Common Ostrich	Aves	Struthioniformes	Struthionidae	APP-042	GCA_000698965.1
Tauraco erythrolophus	Red-crested Turaco	Aves	Musophagiformes	Musophagidae	APP-043	GCA_000709365.1
Tinamus guttatus	White-throated Tinamou	Aves	Tinamiformes	Tinamidae	APP-044	GCA_000705375.2
Tyto alba	Common Barn Owl	Aves	Strigiformes	Tytonidae	APP-045	GCA_000687205.1
Callaeas wilsoni	North Island Kokako	Aves	Passeriformes	Callaeidae	B10K-Callaeas-wilsoni	VWPU00000000
Casuarius casuarius	Southern Cassowary	Aves	Casuariiformes	Casuariidae	B10K-Casuarius-casuarius	VWPT00000000
Crypturellus soui	Little Tinamou	Aves	Tinamiformes	Tinamidae	B10K-Crypturellus-soui	VWPX00000000
Crypturellus undulatus	Undulated Tinamou	Aves	Tinamiformes	Tinamidae	B10K-Crypturellus-undulatus	VWPW00000000
Menura novaehollandiae	Superb Lyrebird	Aves	Passeriformes	Menuridae	B10K-CU-030-46	VWPS00000000
Ardeotis kori	Kori Bustard	Aves	Otidiformes	Otididae	B10K-CU-031-01	VWPR00000000
Ceuthmochares aereus	Yellowbill	Aves	Cuculiformes	Cuculidae	B10K-CU-031-02	VWPQ00000000
Cochlearius cochlearius	Boat-billed Heron	Aves	Pelecaniformes	Ardeidae	B10K-CU-031-03	VWPP00000000
Geococcyx californianus	Greater Roadrunner	Aves	Cuculiformes	Cuculidae	B10K-CU-031-07	VWPV00000000
Glareola pratincola	Collared Pratincole	Aves	Charadriiformes	Glareolidae	B10K-CU-031-08	VWPO00000000
Nyctibius bracteatus	Rufous Potoo	Aves	Caprimulgiformes	Nyctibiidae	B10K-CU-031-10	VWZB00000000
Oceanites oceanicus	Wilson's Storm-petrel	Aves	Procellariiformes	Oceanitidae	B10K-CU-031-11	VWZA00000000
Rhodinocichla rosea	Rosy Thrush Tanager	Aves	Passeriformes	Rhodinocichlidae	B10K-CU-031-12	VWYZ00000000
Tachuris rubrigastra	Many-colored Rush Tyrant	Aves	Passeriformes	Tachurididae	B10K-CU-031-13	VZRD00000000
Ptilorrhoa leucosticta	Spotted Jewel-babbler	Aves	Passeriformes	Cinclosomatidae	B10K-CU-031-17	VWYY00000000
Chaetorhynchus papuensis	Pygmy Drongo	Aves	Passeriformes	Rhipiduridae	B10K-CU-031-19	VWYX00000000
Smithornis capensis	African Broadbill	Aves	Passeriformes	Calyptomenidae	B10K-CU-031-20	VWYW00000000
Chunga burmeisteri	Black-legged Seriema	Aves	Cariamiformes	Cariamidae	B10K-CU-031-22	VZRC00000000
Lophotis ruficrista	Red-crested Bustard	Aves	Otidiformes	Otididae	B10K-CU-031-23	VWYV00000000
Anhinga anhinga	Anhinga	Aves	Pelecaniformes	Anhingidae	B10K-CU-031-38	WBMU00000000
Corythaeola cristata	Great Blue Turaco	Aves	Musophagiformes	Musophagidae	B10K-CU-031-40	WBMX00000000
Dromaius novaehollandiae	Emu	Aves	Casuariiformes	Casuariidae	B10K-Dromaius-novaehollandiae	VWZH00000000
Cephalopterus ornatus	Amazonian Umbrellabird	Aves	Passeriformes	Cotingidae	B10K-DU-001-01	VZRE00000000
Grallaria varia	Variegated Antpitta	Aves	Passeriformes	Grallariidae	B10K-DU-001-02	VWZG00000000
Sclerurus mexicanus	Tawny-throated Leaftosser	Aves	Passeriformes	Scleruridae	B10K-DU-001-03	VWZF00000000
Eubucco bourcierii	Red-headed Barbet	Aves	Piciformes	Ramphastidae	B10K-DU-001-04	VWZE00000000
Sakesphorus luctuosus	Glossy Antshrike	Aves	Passeriformes	Thamnophilidae	B10K-DU-001-06	VWZD00000000
Ciccaba nigrolineata	Black-and-white Owl	Aves	Strigiformes	Strigidae	B10K-DU-001-07	VWZC00000000
Penelope pileata	White-crested Guan	Aves	Galliformes	Cracidae	B10K-DU-001-08	WBMW00000000
Campylorhamphus procurvoides	Curved-billed Scythebill	Aves	Passeriformes	Dendrocolaptidae	B10K-DU-001-09	WBMV00000000
Alaudala cheleensis	Asian Short-toed Lark	Aves	Passeriformes	Alaudidae	B10K-DU-001-15	VWYE00000000
Bucco capensis	Collared Puffbird	Aves	Piciformes	Bucconidae	B10K-DU-001-16	VWZO00000000
Catharus fuscescens	Veery	Aves	Passeriformes	Turdidae	B10K-DU-001-17	VWYD00000000
Regulus satrapa	Golden-crowned Kinglet	Aves	Passeriformes	Regulidae	B10K-DU-001-18	VWZN00000000
Loxia leucoptera	White-winged Crossbill	Aves	Passeriformes	Fringillidae	B10K-DU-001-19	VWZM00000000
Stercorarius parasiticus	Artic Skua	Aves	Charadriiformes	Stercorariidae	B10K-DU-001-20	VWZL00000000
Baryphthengus martii	Rufous Motmot	Aves	Coraciiformes	Momotidae	B10K-DU-001-21	VWZK00000000
Vireo altiloquus	Black-whiskered Vireo	Aves	Passeriformes	Vireonidae	B10K-DU-001-22	VZRF00000000
Hemiprocne comata	Whiskered Treeswift	Aves	Caprimulgiformes	Apodidae	B10K-DU-001-23	VWZJ00000000
Psilopogon haemacephalus	Coppersmith Barbet	Aves	Piciformes	Ramphastidae	B10K-DU-001-24	VWZI00000000
Edolisoma coerulescens	Blackish Cicadabird	Aves	Passeriformes	Campephagidae	B10K-DU-001-25	VWZW00000000
Irena cyanogastra	Philippine Fairy-bluebird	Aves	Passeriformes	Irenidae	B10K-DU-001-26	VWZV00000000
Sterrhoptilus dennistouni	Golden-crowned Babbler	Aves	Passeriformes	Zosteropidae	B10K-DU-001-27	VWZU00000000
Pachycephala philippinensis	Yellow-bellied Whistler	Aves	Passeriformes	Pachycephalidae	B10K-DU-001-28	VWZT00000000
Rhabdornis inornatus	Stripe-breasted Rhabdornis	Aves	Passeriformes	Sturnidae	B10K-DU-001-29	VWZS00000000
Ramphastos sulfuratus	Keel-billed Toucan	Aves	Piciformes	Ramphastidae	B10K-DU-001-30	WBNM00000000
Quiscalus mexicanus	Great-tailed Grackle	Aves	Passeriformes	Icteridae	B10K-DU-001-31	VWYF00000000
Hydrobates tethys	Wedge-rumped Storm-petrel	Aves	Procellariiformes	Hydrobatidae	B10K-DU-001-32	VWZR00000000
Myiagra hebetior	Velvet Myiagra	Aves	Passeriformes	Monarchidae	B10K-DU-001-33	VWZQ00000000
Dicaeum eximium	Red-banded Flowerpecker	Aves	Passeriformes	Dicaeidae	B10K-DU-001-34	VWZP00000000
Leptocoma aspasia	Black Sunbird	Aves	Passeriformes	Nectariniidae	B10K-DU-001-35	VXAX00000000
Zosterops hypoxanthus	Bismarck White-eye	Aves	Passeriformes	Zosteropidae	B10K-DU-001-36	VWYL00000000
Tyrannus savana	Fork-tailed Flycatcher	Aves	Passeriformes	Tyrannidae	B10K-DU-001-37	VXAW00000000
Alectura lathami	Australian Brush-turkey	Aves	Galliformes	Megapodiidae	B10K-DU-001-39	VXAV00000000
Podargus strigoides	Tawny Frogmouth	Aves	Caprimulgiformes	Podargidae	B10K-DU-001-40	VZTK00000000
Semnornis frantzii	Prong-billed Barbet	Aves	Piciformes	Ramphastidae	B10K-DU-001-42	VWYK00000000
Formicarius rufipectus	Rufous-breasted Ant-thrush	Aves	Passeriformes	Formicariidae	B10K-DU-001-43	VXAU00000000
Mesembrinibis cayennensis	Green Ibis	Aves	Pelecaniformes	Threskiornithidae	B10K-DU-001-44	VXAT00000000
Setophaga kirtlandii	Kirtland's Warbler	Aves	Passeriformes	Parulidae	B10K-DU-001-45	VXAS00000000
Amazona guildingii	St. Vincent Parrot	Aves	Psittaciformes	Psittacidae	B10K-DU-001-46	VXAR00000000
Ciconia maguari	Maguari Stork	Aves	Pelecaniformes	Ciconiidae	B10K-DU-001-47	VXAE00000000
Dicrurus megarhynchus	Ribbon-tailed Drongo	Aves	Passeriformes	Dicruridae	B10K-DU-001-48	VXAD00000000
Rhipidura dahli	Bismarck Fantail	Aves	Passeriformes	Rhipiduridae	B10K-DU-001-49	VXAC00000000
Odontophorus gujanensis	Marbled Wood Quail	Aves	Galliformes	Odontophoridae	B10K-DU-001-53	VXAB00000000
Heliornis fulica	Sungrebe	Aves	Gruiformes	Heliornithidae	B10K-DU-001-55	VXBZ00000000
Nyctibius grandis	Great Potoo	Aves	Caprimulgiformes	Nyctibiidae	B10K-DU-001-56	VWYG00000000
Anseranas semipalmata	Magpie Goose	Aves	Anseriformes	Anseranatidae	B10K-DU-001-57	VXAA00000000
Psophia crepitans	Grey-winged Trumpeter	Aves	Gruiformes	Psophiidae	B10K-DU-001-60	VWZZ00000000
Chloroceryle aenea	American Pygmy Kingfisher	Aves	Coraciiformes	Alcedinidae	B10K-DU-001-61	VWZY00000000
Galbula dea	Paradise Jacamar	Aves	Piciformes	Galbulidae	B10K-DU-001-62	VWZX00000000
Donacobius atricapilla	Donacobius	Aves	Passeriformes	Donacobiidae	B10K-DU-001-63	WBMY00000000
Burhinus bistriatus	Double-striped Thick-knee	Aves	Charadriiformes	Burhinidae	B10K-DU-001-64	VYXH00000000
Lanius ludovicianus	Loggerhead Shrike	Aves	Passeriformes	Laniidae	B10K-DU-001-65	VYXG00000000
Polioptila caerulea	Blue-gray Gnatcatcher	Aves	Passeriformes	Polioptilidae	B10K-DU-001-66	VYXF00000000
Hirundo rustica	Barn Swallow	Aves	Passeriformes	Hirundinidae	B10K-DU-001-67	VZZX00000000
Thryothorus ludovicianus	Carolina Wren	Aves	Passeriformes	Troglodytidae	B10K-DU-001-68	VZTB00000000
Cardinalis cardinalis	Northern Cardinal	Aves	Passeriformes	Cardinalidae	B10K-DU-001-69	VYXE00000000
Hylia prasina	Green Hylia	Aves	Passeriformes	Scotocercidae	B10K-DU-001-70	VYXD00000000
Dyaphorophyia castanea	Chestnut Wattle-eye	Aves	Passeriformes	Platysteiridae	B10K-DU-001-71	VYXC00000000
Pachyramphus minor	Pink-throated Becard	Aves	Passeriformes	Tityridae	B10K-DU-001-72	VYXB00000000
Oenanthe oenanthe	Northern Wheatear	Aves	Passeriformes	Muscicapidae	B10K-DU-001-74	VXBF00000000
Motacilla alba	White Wagtail	Aves	Passeriformes	Motacillidae	B10K-DU-001-75	VXBE00000000
Cinclus mexicanus	American Dipper	Aves	Passeriformes	Cinclidae	B10K-DU-001-77	VWYM00000000
Indicator maculatus	Spotted Honeyguide	Aves	Piciformes	Indicatoridae	B10K-DU-001-78	VXBD00000000
Ploceus nigricollis	Black-necked Weaver	Aves	Passeriformes	Ploceidae	B10K-DU-001-79	VXBC00000000
Illadopsis cleaveri	Black-capped Thrush Babbler	Aves	Passeriformes	Pellorneidae	B10K-DU-002-01	VXBB00000000
Leucopsar rothschildi	Bali Myna	Aves	Passeriformes	Sturnidae	B10K-DU-002-02	VZTC00000000
Serilophus lunatus	Silver-breasted Broadbill	Aves	Passeriformes	Eurylaimidae	B10K-DU-002-03	VXBA00000000
Gymnorhina tibicen	Australian Magpie	Aves	Passeriformes	Artamidae	B10K-DU-002-05	VXAZ00000000
Oxyruncus cristatus	Sharpbill	Aves	Passeriformes	Oxyruncidae	B10K-DU-002-07	VXAY00000000
Sinosuthora webbiana	Vinous-throated Parrotbill	Aves	Passeriformes	Sylviidae	B10K-DU-002-08	VXBN00000000
Locustella ochotensis	Middendorff's Warbler	Aves	Passeriformes	Locustellidae	B10K-DU-002-09	VXBM00000000
Aegithalos caudatus	Long-tailed Tit	Aves	Passeriformes	Aegithalidae	B10K-DU-002-10	WEIU00000000
Aramus guarauna	Limpkin	Aves	Gruiformes	Aramidae	B10K-DU-002-11	VXBL00000000
Himantopus himantopus	Black-winged Stilt	Aves	Charadriiformes	Recurvirostridae	B10K-DU-002-13	VXBK00000000
Nycticryphes semicollaris	South American Painted-snipe	Aves	Charadriiformes	Rostratulidae	B10K-DU-002-14	VXBJ00000000
Toxostoma redivivum	California Thrasher	Aves	Passeriformes	Mimidae	B10K-DU-002-15	VXBI00000000
Rynchops niger	Black Skimmer	Aves	Charadriiformes	Laridae	B10K-DU-002-16	VXBH00000000
Hippolais icterina	Icterine Warbler	Aves	Passeriformes	Acrocephalidae	B10K-DU-002-18	VWYN00000000
Sylvia borin	Garden Warbler	Aves	Passeriformes	Sylviidae	B10K-DU-002-19	VXBG00000000
Certhia brachydactyla	Short-toed Treecreeper	Aves	Passeriformes	Certhiidae	B10K-DU-002-20	VXBV00000000
Paradisaea raggiana	Raggiana Bird-of-paradise	Aves	Passeriformes	Paradisaeidae	B10K-DU-002-22	GCA_003713265.1
Bombycilla garrulus	Bohemian Waxwing	Aves	Passeriformes	Bombycillidae	B10K-DU-002-23	VXBU00000000
Oriolus oriolus	Eurasian Golden Oriole	Aves	Passeriformes	Oriolidae	B10K-DU-002-24	VXBT00000000
Sitta europaea	Eurasian Nuthatch	Aves	Passeriformes	Sittidae	B10K-DU-002-25	VXBS00000000
Rhadina sibilatrix	Wood Warbler	Aves	Passeriformes	Phylloscopidae	B10K-DU-002-26	VWYO00000000
Larus smithsonianus	American Herring Gull	Aves	Charadriiformes	Laridae	B10K-DU-002-28	WAAC00000000
Cisticola juncidis	Zitting Cisticola	Aves	Passeriformes	Cisticolidae	B10K-DU-002-30	VXBR00000000
Phainopepla nitens	Phainopepla	Aves	Passeriformes	Ptiliogonatidae	B10K-DU-002-32	VXBQ00000000
Rhinopomastus cyanomelas	Common Scimitarbill	Aves	Bucerotiformes	Phoeniculidae	B10K-DU-002-35	VXBP00000000
Rhinoptilus africanus	Double-banded Courser	Aves	Charadriiformes	Glareolidae	B10K-DU-002-36	VXBO00000000
Tricholaema leucomelas	Acacia Pied Barbet	Aves	Piciformes	Ramphastidae	B10K-DU-002-37	WAAF00000000
Nicator chloris	Western Nicator	Aves	Passeriformes	Nicatoridae	B10K-DU-002-40	WAAE00000000
Pycnonotus jocosus	Red-whiskered Bulbul	Aves	Passeriformes	Pycnonotidae	B10K-DU-002-42	VWYP00000000
Leiothrix lutea	Red-billed Leiothrix	Aves	Passeriformes	Leiothrichidae	B10K-DU-002-43	VXBY00000000
Scytalopus superciliaris	White-browed Tapaculo	Aves	Passeriformes	Rhinocryptidae	B10K-DU-002-46	VXBX00000000
Thinocorus orbignyianus	Gray-breasted Seedsnipe	Aves	Charadriiformes	Thinocoridae	B10K-DU-002-47	VXBW00000000
Fregata magnificens	Magnificent Frigatebird	Aves	Pelecaniformes	Fregatidae	B10K-DU-002-48	WAAD00000000
Sula dactylatra	Masked Booby	Aves	Pelecaniformes	Sulidae	B10K-DU-002-49	WEKW00000000
Vidua macroura	Pin-tailed Whydah	Aves	Passeriformes	Viduidae	B10K-DU-002-50	WBNN00000000
Eurystomus gularis	Blue-throated Roller	Aves	Coraciiformes	Coraciidae	B10K-DU-002-51	VZZY00000000
Peucedramus taeniatus	Peucedramus	Aves	Passeriformes	Peucedramidae	B10K-DU-002-52	WBNO00000000
Pitta sordida	Hooded Pitta	Aves	Passeriformes	Pittidae	B10K-DU-002-53	WEKX00000000
Calyptomena viridis	Green Broadbill	Aves	Passeriformes	Calyptomenidae	B10K-DU-002-55	WEIV00000000
Dryoscopus gambensis	Northern Puffback	Aves	Passeriformes	Malaconotidae	B10K-DU-002-56	WEIT00000000
Chloropsis cyanopogon	Lesser Green Leafbird	Aves	Passeriformes	Irenidae	B10K-DU-002-57	WEZZ00000000
Erpornis zantholeuca	Erpornis	Aves	Passeriformes	Vireonidae	B10K-DU-002-58	VZTN00000000
Jacana jacana	Northern Jacana	Aves	Charadriiformes	Jacanidae	B10K-DU-002-59	VZTM00000000
Erythrocercus mccallii	Chestnut-capped Flycatcher Warbler	Aves	Passeriformes	Scotocercidae	B10K-DU-002-60	VZRG00000000
Todus mexicanus	Puerto Rican Tody	Aves	Coraciiformes	Todidae	B10K-DU-002-69	WEIS00000000
Scopus umbretta	Hamerkop	Aves	Pelecaniformes	Scopidae	B10K-DU-002-70	VZTL00000000
Pomatostomus ruficeps	Chestnut-crowned Babbler	Aves	Passeriformes	Pomatostomidae	B10K-DU-002-71	VYZT00000000
Neodrepanis coruscans	Sunbird Asity	Aves	Passeriformes	Philepittidae	B10K-DU-002-79	VYZS00000000
Oxylabes madagascariensis	White-throated Oxylabes	Aves	Passeriformes	Bernieridae	B10K-DU-002-81	VYZR00000000
Mystacornis crossleyi	Crossley's Vanga	Aves	Passeriformes	Vangidae	B10K-DU-002-82	VYZQ00000000
Hypocryptadius cinnamomeus	Cinnamon Ibon	Aves	Passeriformes	Passeridae	B10K-DU-002-83	VYZP00000000
Furnarius figulus	Band-tailed Hornero	Aves	Passeriformes	Furnariidae	B10K-DU-003-06	VYZD00000000
Mionectes macconnelli	McConnell's Flycatcher	Aves	Passeriformes	Pipromorphidae	B10K-DU-003-16	VYZC00000000
Syrrhaptes paradoxus	Pallas's Sandgrouse	Aves	Pterocliformes	Pteroclidae	B10K-DU-003-42	VZTO00000000
Crotophaga sulcirostris	Groove-billed Ani	Aves	Cuculiformes	Cuculidae	B10K-DU-003-44	VYZB00000000
Neopipo cinnamomea	Cinnamon Tyrant	Aves	Passeriformes	Platyrinchidae	B10K-DU-004-15	VYZA00000000
Nyctiprogne leucopyga	Band-tailed Nighthawk	Aves	Caprimulgiformes	Caprimulgidae	B10K-DU-005-01	VZZU00000000
Arenaria interpres	Ruddy Turnstone	Aves	Charadriiformes	Scolopacidae	B10K-DU-005-73	VXAK00000000
Herpetotheres cachinnans	Laughing Falcon	Aves	Falconiformes	Falconidae	B10K-DU-005-78	VXAJ00000000
Alopecoenas beccarii	Bronze Ground Dove	Aves	Columbiformes	Columbidae	B10K-DU-006-06	VWYH00000000
Fregetta grallaria	White-bellied Storm-petrel	Aves	Procellariiformes	Oceanitidae	B10K-DU-006-09	VZZT00000000
Rostratula benghalensis	Greater Painted-snipe	Aves	Charadriiformes	Rostratulidae	B10K-DU-006-20	VXAI00000000
Piprites chloris	Wing-barred Piprites	Aves	Passeriformes	Pipritidae	B10K-DU-007-02	VXAH00000000
Trogon melanurus	Black-tailed Trogon	Aves	Trogoniformes	Trogonidae	B10K-DU-007-40	VXAG00000000
Spizaetus tyrannus	Black Hawk Eagle	Aves	Accipitriformes	Accipitridae	B10K-DU-007-42	VXAF00000000
Piaya cayana	Squirrel Cuckoo	Aves	Cuculiformes	Cuculidae	B10K-DU-008-47	WAAB00000000
Chordeiles acutipennis	Lesser Nighthawk	Aves	Caprimulgiformes	Caprimulgidae	B10K-DU-008-62	VXAQ00000000
Glaucidium brasilianum	Ferruginous Pygmy Owl	Aves	Strigiformes	Strigidae	B10K-DU-008-63	VXAP00000000
Podilymbus podiceps	Pied-billed Grebe	Aves	Podicipiformes	Podicipedidae	B10K-DU-009-04	VXAO00000000
Phaetusa simplex	Large-billed Tern	Aves	Charadriiformes	Laridae	B10K-DU-009-16	VZZW00000000
Sylvietta virens	Green Crombec	Aves	Passeriformes	Macrosphenidae	B10K-DU-009-59	VXAN00000000
Circaetus pectoralis	Black-chested Snake Eagle	Aves	Accipitriformes	Accipitridae	B10K-DU-010-60	VZZV00000000
Corythaixoides concolor	Grey Go-away-bird	Aves	Musophagiformes	Musophagidae	B10K-DU-011-20	VXAM00000000
Chauna torquata	Southern Screamer	Aves	Anseriformes	Anhimidae	B10K-DU-011-36	VXAL00000000
Sagittarius serpentarius	Secretary-bird	Aves	Accipitriformes	Sagittariidae	B10K-DU-011-38	VWYJ00000000
Anthoscopus minutus	Cape Penduline Tit	Aves	Passeriformes	Remizidae	B10K-DU-011-42	VWYI00000000
Zapornia atra	Henderson Crake	Aves	Gruiformes	Rallidae	B10K-DU-011-47	VZTU00000000
Buphagus erythrorhynchus	Red-billed Oxpecker	Aves	Passeriformes	Buphagidae	B10K-DU-012-02	VZTT00000000
Ptilonorhynchus violaceus	Satin Bowerbird	Aves	Passeriformes	Ptilonorhynchidae	B10K-DU-012-10	VZRJ00000000
Pluvianellus socialis	Magellanic Plover	Aves	Charadriiformes	Chionidae	B10K-DU-012-14	VZTS00000000
Picathartes gymnocephalus	White-necked Rockfowl	Aves	Passeriformes	Eupetidae	B10K-DU-012-30	WEKY00000000
Upupa epops	Common Hoopoe	Aves	Bucerotiformes	Upupidae	B10K-DU-012-37	VZRI00000000
Urocynchramus pylzowi	Przevalski's Rosefinch	Aves	Passeriformes	Urocynchramidae	B10K-DU-012-38	VZRH00000000
Chaetops frenatus	Rockjumper	Aves	Passeriformes	Eupetidae	B10K-DU-012-41	VZTR00000000
Pelecanoides urinatrix	Common Diving Petrel	Aves	Procellariiformes	Procellariidae	B10K-DU-012-45	VZTQ00000000
Prunella fulvescens	Brown Accentor	Aves	Passeriformes	Prunellidae	B10K-DU-012-46	VZTP00000000
Tichodroma muraria	Wallcreeper	Aves	Passeriformes	Sittidae	B10K-DU-012-47	WAAG00000000
Brachypteracias leptosomus	Short-legged Ground-roller	Aves	Coraciiformes	Brachypteraciidae	B10K-DU-012-52	VYZX00000000
Dromas ardeola	Crab-plover	Aves	Charadriiformes	Dromadidae	B10K-DU-012-55	VYZM00000000
Balaeniceps rex	Shoebill	Aves	Pelecaniformes	Balaenicipitidae	B10K-DU-012-56	VYZW00000000
Pandion haliaetus	Osprey	Aves	Accipitriformes	Pandionidae	B10K-DU-012-58	VYZV00000000
Grus americana	Whooping Crane	Aves	Gruiformes	Gruidae	B10K-DU-012-65	WEIX00000000
Bucorvus abyssinicus	Northern Ground Hornbill	Aves	Bucerotiformes	Bucerotidae	B10K-DU-012-80	VYZL00000000
Prunella himalayana	Altai Accentor	Aves	Passeriformes	Prunellidae	B10K-DU-013-18	VYZK00000000
Ceyx cyanopectus	Indigo-banded Kingfisher	Aves	Coraciiformes	Alcedinidae	B10K-DU-013-51	VYZU00000000
Emberiza fucata	Chestnut-eared Bunting	Aves	Passeriformes	Emberizidae	B10K-DU-015-11	VYZJ00000000
Calcarius ornatus	Chestnut-collared Longspur	Aves	Passeriformes	Plectrophenacidae	B10K-DU-015-28	WBNL00000000
Centropus bengalensis	Lesser Coucal	Aves	Cuculiformes	Cuculidae	B10K-DU-017-21	WBNK00000000
Centropus unirufus	Rufous Coucal	Aves	Cuculiformes	Cuculidae	B10K-DU-017-25	VYZI00000000
Probosciger aterrimus	Palm Cockatoo	Aves	Psittaciformes	Cacatuidae	B10K-DU-017-47	VYZH00000000
Columbina picui	Picui Ground Dove	Aves	Columbiformes	Columbidae	B10K-DU-021-26	VYZG00000000
Chroicocephalus maculipennis	Brown-hooded Gull	Aves	Charadriiformes	Laridae	B10K-DU-021-33	VYZF00000000
Spizella passerina	Chipping Sparrow	Aves	Passeriformes	Passerellidae	B10K-DU-023-52	WBNQ00000000
Halcyon senegalensis	Woodland Kingfisher	Aves	Coraciiformes	Alcedinidae	B10K-DU-024-03	WBNJ00000000
Eolophus roseicapilla	Galah	Aves	Psittaciformes	Cacatuidae	B10K-DU-025-06	WBNI00000000
Pterocles burchelli	Burchell's Sandgrouse	Aves	Pterocliformes	Pteroclidae	B10K-DU-027-49	VYZE00000000
Onychorhynchus coronatus	Royal Flycatcher	Aves	Passeriformes	Onychorhynchidae	B10K-DU-028-75	VZRK00000000
Thalassarche chlororhynchos	Yellow-nosed Albatross	Aves	Procellariiformes	Diomedeidae	B10K-DU-029-24	VZTW00000000
Anhinga rufa	African Darter	Aves	Pelecaniformes	Anhingidae	B10K-DU-029-28	VZTV00000000
Orthonyx spaldingii	Chowchilla	Aves	Passeriformes	Orthonychidae	B10K-DU-029-32	VZTJ00000000
Struthidea cinerea	Apostlebird	Aves	Passeriformes	Corcoracidae	B10K-DU-029-33	VZTI00000000
Aleadryas rufinucha	Rufous-naped Bellbird	Aves	Passeriformes	Oreoicidae	B10K-DU-029-36	VZTH00000000
Melanocharis versteri	Fan-tailed Berrypecker	Aves	Passeriformes	Melanocharitidae	B10K-DU-029-37	VZTG00000000
Cnemophilus loriae	Loria's Satinbird	Aves	Passeriformes	Cnemophilidae	B10K-DU-029-38	VZTF00000000
Eulacestoma nigropectus	Wattled Ploughbill	Aves	Passeriformes	Eulacestomatidae	B10K-DU-029-39	VZTE00000000
Rhagologus leucostigma	False Whistler	Aves	Passeriformes	Rhagologidae	B10K-DU-029-40	VZTD00000000
Ifrita kowaldi	Ifrit	Aves	Passeriformes	Ifritidae	B10K-DU-029-41	VZRS00000000
Oreocharis arfaki	Tit Berrypecker	Aves	Passeriformes	Paramythiidae	B10K-DU-029-42	VZRR00000000
Machaerirhynchus nigripectus	Black-breasted Boatbill	Aves	Passeriformes	Machaerirhynchidae	B10K-DU-029-43	VZRQ00000000
Malurus elegans	Red-winged Fairywren	Aves	Passeriformes	Maluridae	B10K-DU-029-44	VZRP00000000
Turnix velox	Little Buttonquail	Aves	Charadriiformes	Turnicidae	B10K-DU-029-46	VZTY00000000
Daphoenositta chrysoptera	Varied Sittella	Aves	Passeriformes	Neosittidae	B10K-DU-029-47	VZRO00000000
Dasyornis broadbenti	Rufous Bristlebird	Aves	Passeriformes	Dasyornithidae	B10K-DU-029-49	VZRN00000000
Grantiella picta	Painted Honeyeater	Aves	Passeriformes	Meliphagidae	B10K-DU-029-50	VZRM00000000
Pardalotus punctatus	Spotted Pardalote	Aves	Passeriformes	Pardalotidae	B10K-DU-029-51	VZTX00000000
Origma solitaria	Rock-warbler	Aves	Passeriformes	Acanthizidae	B10K-DU-029-52	VZRL00000000
Climacteris rufus	Rufous Treecreeper	Aves	Passeriformes	Climacteridae	B10K-DU-029-53	VZRZ00000000
Rhynochetos jubatus	Kagu	Aves	Eurypygiformes	Rhynochetidae	B10K-DU-029-58	VZRY00000000
Atrichornis clamosus	Noisy Scrubbird	Aves	Passeriformes	Atrichornithidae	B10K-DU-029-61	WBMZ00000000
Horornis vulcanius	Sunda Bush Warbler	Aves	Passeriformes	Scotocercidae	B10K-DU-029-69	VZUA00000000
Notiomystis cincta	Stitchbird	Aves	Passeriformes	Notiomystidae	B10K-DU-029-75	VZRX00000000
Aegotheles bennettii	Barred Owlet-nightjar	Aves	Caprimulgiformes	Aegothelidae	B10K-DU-029-76	VZRW00000000
Falcunculus frontatus	Eastern Shrike-tit	Aves	Passeriformes	Falcunculidae	B10K-DU-029-77	VZRV00000000
Pedionomus torquatus	Plains-wanderer	Aves	Charadriiformes	Pedionomidae	B10K-DU-029-80	VZRU00000000
Drymodes brunneopygia	Southern Scrub Robin	Aves	Passeriformes	Petroicidae	B10K-DU-030-03	VZTZ00000000
Panurus biarmicus	Bearded Reedling	Aves	Passeriformes	Panuridae	B10K-DU-030-18	VZRT00000000
Mohoua ochrocephala	Yellowhead	Aves	Passeriformes	Mohouidae	B10K-DU-030-22	VZTA00000000
Ibidorhyncha struthersii	Ibisbill	Aves	Charadriiformes	Haematopodidae	B10K-DU-030-25	VZSZ00000000
Sapayoa aenigma	Sapayoa	Aves	Passeriformes	Sapayoidae	B10K-DU-030-41	VZSY00000000
Urocolius indicus	Red-faced Mousebird	Aves	Coliiformes	Coliidae	B10K-DU-030-59	WBNH00000000
Elachura formosa	Elachura	Aves	Passeriformes	Timaliidae	B10K-Elachura-formosa	WBNG00000000
Eudromia elegans	Elegant Crested Tinamou	Aves	Tinamiformes	Tinamidae	B10K-Eudromia-elegans	VZSX00000000
Pteruthius melanotis	Black-eared Shrike-babbler	Aves	Passeriformes	Vireonidae	B10K-IZ-033-77	WEIY00000000
Chloropsis hardwickii	Orange-bellied Leafbird	Aves	Passeriformes	Irenidae	B10K-IZ-033-78	WEIW00000000
Pomatorhinus ruficollis	Streak-breasted Scimitar Babbler	Aves	Passeriformes	Timaliidae	B10K-IZ-033-81	VZSW00000000
Nothocercus julius	Tawny-breasted Tinamou	Aves	Tinamiformes	Tinamidae	B10K-Nothocercus-julius	VZSV00000000
Nothocercus nigrocapillus	Hooded Tinamou	Aves	Tinamiformes	Tinamidae	B10K-Nothocercus-nigrocapillus	WBNA00000000
Nothoprocta ornata	Ornate Tinamou	Aves	Tinamiformes	Tinamidae	B10K-Nothoprocta-ornata	VZSH00000000
Nothoprocta pentlandii	Andean Tinamou	Aves	Tinamiformes	Tinamidae	B10K-Nothoprocta-pentlandii	VZSG00000000
Chionis minor	Black-faced Sheathbill	Aves	Charadriiformes	Chionidae	B10K-UC-030-51	VZSF00000000
Promerops cafer	Cape Sugarbird	Aves	Passeriformes	Promeropidae	B10K-UC-030-53	VZSE00000000
Coturnix japonica	Japanese Quail	Aves	Galliformes	Phasianidae	NCBI-001	GCA_001577835.1
Sturnus vulgaris	Common Starling	Aves	Passeriformes	Sturnidae	NCBI-002	GCA_001447265.1
Zosterops lateralis melanops	Silver-eye	Aves	Passeriformes	Zosteropidae	NCBI-003	GCA_001281735.1
Meleagris gallopavo	Wild Turkey	Aves	Galliformes	Phasianidae	NCBI-004	GCA_000146605.3
Apteryx australis	Northern Brown Kiwi	Aves	Apterygiformes	Apterygidae	NCBI-005	GCA_001039765.2
Falco cherrug	Saker Falcon	Aves	Falconiformes	Falconidae	NCBI-006	GCA_000337975.1
Zonotrichia albicollis	White-throated Sparrow	Aves	Passeriformes	Emberizidae	NCBI-007	GCA_000385455.1
Lepidothrix coronata	Blue-crowned Manakin	Aves	Passeriformes	Pipridae	NCBI-008	GCA_001604755.1
Anser cygnoides	Swan Goose [Domestic]	Aves	Anseriformes	Anatidae	NCBI-009	GCA_000971095.1
Setophaga coronata	Yellow-rumped Warbler	Aves	Passeriformes	Parulidae	NCBI-010	GCA_001746935.1
Gallus gallus	Chicken (Red Junglefowl)	Aves	Galliformes	Phasianidae	NCBI-011	GCA_000002315.2
Taeniopygia guttata	Zebra Finch	Aves	Passeriformes	Estrildidae	NCBI-013	GCA_000151805.2
Aquila chrysaetos canadensis	Golden Eagle	Aves	Accipitriformes	Accipitridae	NCBI-014	GCA_000766835.1
Calidris pugnax	Ruff	Aves	Charadriiformes	Scolopacidae	NCBI-015	GCA_001431845.1
Tympanuchus cupido	Greater Prairie Chicken	Aves	Galliformes	Phasianidae	NCBI-016	GCA_001870855.1
Pseudopodoces humilis	Groundpecker	Aves	Passeriformes	Paridae	NCBI-017	GCA_000331425.1
Serinus canaria	Atlantic Canary	Aves	Passeriformes	Fringillidae	NCBI-018	GCA_000534875.1
Patagioenas fasciata	Band-tailed Pigeon	Aves	Columbiformes	Columbidae	NCBI-019	GCA_002029285.1
Corvus cornix cornix	Carrion Crow	Aves	Passeriformes	Corvidae	NCBI-020	GCA_000738735.2
Passer domesticus	House Sparrow	Aves	Passeriformes	Passeridae	NCBI-021	GCA_001700915.1
Parus major	Great Tit	Aves	Passeriformes	Paridae	NCBI-022	GCA_001522545.2
Colinus virginianus	Northern Bobwhite	Aves	Galliformes	Odontophoridae	NCBI-024	GCA_000599465.2
Callipepla squamata	Scaled Quail	Aves	Galliformes	Odontophoridae	NCBI-025	GCA_002218305.1
Sporophila hypoxantha	Tawny-bellied Seedeater	Aves	Passeriformes	Thraupidae	NCBI-026	GCA_002167245.1
Urile pelagicus	Pelagic Cormorant	Aves	Pelecaniformes	Phalacrocoracidae	NCBI-027	GCA_002173435.1
Nannopterum auritus	Double-crested Cormorant	Aves	Pelecaniformes	Phalacrocoracidae	NCBI-028	GCA_002173455.1
Nannopterum harrisi	Flightless Cormorant	Aves	Pelecaniformes	Phalacrocoracidae	NCBI-029	GCA_002173475.1
Nannopterum brasilianus	Neotropic Cormorant	Aves	Pelecaniformes	Phalacrocoracidae	NCBI-030	GCA_002174335.1
Lonchura striata	White-rumped Munia	Aves	Passeriformes	Estrildidae	NCBI-031	GCA_002197715.1
Anas zonorhyncha	Chinese Spot-billed Duck	Aves	Anseriformes	Anatidae	NCBI-032	GCA_002224875.1
Phylloscopus trochilus	Willow Warbler	Aves	Passeriformes	Phylloscopidae	NCBI-033	GCA_002305835.1
Saxicola maurus	Eastern Stonechat	Aves	Passeriformes	Muscicapidae	NCBI-034	PRJEB19452(ENA Accession)
Uria lomvia	Brunnich's Guillemot	Aves	Charadriiformes	Alcidae	NCBI-035	GCA_002289315.1
Strix occidentalis caurina	Spotted Owl	Aves	Strigiformes	Strigidae	NCBI-036	GCA_002372975.1
Anas platyrhynchos	Peking Duck	Aves	Anseriformes	Anatidae	NCBI-037	GCA_000355885.1
Agapornis roseicollis	Rosy-faced Lovebird	Aves	Psittaciformes	Psittaculidae	OUT-0001	GCA_002631895.1
Oreotrochilus melanogaster	Black-breasted Hillstar	Aves	Caprimulgiformes	Trochilidae	OUT-0002	VZUB00000000
Alca torda	Razorbill	Aves	Charadriiformes	Alcidae	OUT-0003	VZSD00000000
Steatornis caripensis	Oilbird	Aves	Caprimulgiformes	Steatornithidae	OUT-0004	VZSC00000000
Caloenas nicobarica	Nicobar Pigeon	Aves	Columbiformes	Columbidae	OUT-0007	VZSB00000000
Melospiza melodia	Song Sparrow	Aves	Passeriformes	Emberizidae	OUT-0008	VZSA00000000
Rhegmatorhina hoffmannsi	White-breasted Antbird	Aves	Passeriformes	Thamnophilidae	OUT-0010	VZSN00000000
Loxia curvirostra	Red Crossbill	Aves	Passeriformes	Fringillidae	OUT-0011	VZSM00000000
Junco hyemalis	Dark-eyed Junco	Aves	Passeriformes	Emberizidae	OUT-0012	GCA_003829775.1
Sylvia atricapilla	Eurasian Blackcap	Aves	Passeriformes	Sylviidae	OUT-0013	VZSL00000000
Erithacus rubecula	European Robin	Aves	Passeriformes	Muscicapidae	OUT-0015	VZSK00000000
Limosa lapponica	Bar-tailed Godwit	Aves	Charadriiformes	Scolopacidae	OUT-0016	LXVZ00000000.1
Passerina amoena	Lazuli Bunting	Aves	Passeriformes	Cardinalidae	OUT-0017	WBNP00000000
Pheucticus melanocephalus	Black-headed Grosbeak	Aves	Passeriformes	Cardinalidae	OUT-0018	VZSJ00000000
Uria aalge	Common Guillemot	Aves	Charadriiformes	Alcidae	OUT-0019	VZUE00000000
Cepphus grylle	Black Guillemot	Aves	Charadriiformes	Alcidae	OUT-0020	VZUD00000000
Rissa tridactyla	Black-legged Kittiwake	Aves	Charadriiformes	Laridae	OUT-0021	VZUC00000000
Aphelocoma coerulescens	Florida Scrub Jay	Aves	Passeriformes	Corvidae	OUT-0022	VZSI00000000
Poecile atricapillus	Black-capped Chickadee	Aves	Passeriformes	Paridae	OUT-0023	VZSS00000000
Cercotrichas coryphaeus	Karoo Scrub Robin	Aves	Passeriformes	Muscicapidae	OUT-0024	WBND00000000
Calonectris borealis	Cory's Shearwater	Aves	Procellariiformes	Procellariidae	OUT-0025	VZUG00000000
Apteryx haastii	Great Spotted Kiwi	Aves	Apterygiformes	Apterygidae	OUT-0026	PTFD00000000.1
Apteryx owenii	Little Spotted Kiwi	Aves	Apterygiformes	Apterygidae	OUT-0027	PTFC00000000.1
Apteryx rowi	Okarito Brown Kiwi	Aves	Apterygiformes	Apterygidae	OUT-0028	PTFB00000000.1
Crypturellus cinnamomeus	Thicket Tinamou	Aves	Tinamiformes	Tinamidae	OUT-0029	PTEZ00000000.1
Nothoprocta perdicaria	Chilean Tinamou	Aves	Tinamiformes	Tinamidae	OUT-0030	PTEW00000000.1
Rhea americana	Greater Rhea	Aves	Rheiformes	Rheidae	OUT-0031	PTEV00000000.1
Rhea pennata	Lesser Rhea	Aves	Rheiformes	Rheidae	OUT-0032	PTJI00000000.1
Chlorodrepanis virens	Hawaii Amakihi	Aves	Passeriformes	Fringillidae	OUT-0034	GCA_003286495.1
Hemignathus wilsoni	Akiapola'au	Aves	Passeriformes	Fringillidae	OUT-0035	SGIP00000000
Cairina moschata	Muscovy Duck	Aves	Anseriformes	Anatidae	OUT-0036	QZEJ00000000
Brachypodius atriceps	Black-headed Bulbul	Aves	Passeriformes	Pycnonotidae	OUT-0037	VZSR00000000
Certhia familiaris	Eurasian Treecreeper	Aves	Passeriformes	Certhiidae	OUT-0039	WBNC00000000
Haliaeetus albicilla	White-tailed Sea Eagle	Aves	Accipitriformes	Accipitridae	OUT-0040	VZSQ00000000
Phasianus colchicus	Common Pheasant	Aves	Galliformes	Phasianidae	OUT-0045	GCA_004143745.1
Charadrius alexandrinus	Kentish Plover	Aves	Charadriiformes	Charadriidae	OUT-0046	GCA_008711295.1
Manacus manacus	Bearded Manakin	Aves	Passeriformes	Pipridae	OUT-0047	GCA_001715985.2
Vidua chalybeata	Village Indigobird	Aves	Passeriformes	Viduidae	OUT-0048	WBNB00000000
Molothrus ater	Brown-headed Cowbird	Aves	Passeriformes	Icteridae	OUT-0049	VZUF00000000
Agelaius phoeniceus	Red-winged Blackbird	Aves	Passeriformes	Icteridae	OUT-0050	VZSP00000000
Asarcornis scutulata	White-winged Duck	Aves	Anseriformes	Anatidae	OUT-0051	VZSO00000000
Nesospiza acunhae	Inaccessible Island finch	Aves	Passeriformes	Thraupidae	OUT-0053	VZSU00000000
Acrocephalus arundinaceus	Great Reed Warbler	Aves	Passeriformes	Acrocephalidae	OUT-0054	VZST00000000
Atlantisia rogersi	Inaccessible Island Rail	Aves	Gruiformes	Rallidae	OUT-0055	VZUJ00000000
Cettia cetti	Cetti's Warbler	Aves	Passeriformes	Scotocercidae	OUT-0056	VZUI00000000
Xiphorhynchus elegans	Elegant Woodcreeper	Aves	Passeriformes	Furnariidae	OUT-0059	VZUH00000000
Corvus moneduloides	New Caledonian Crow	Aves	Passeriformes	Corvidae	OUT-0060	WBNF00000000
Copsychus sechellarum	Seychelles Magpie Robin	Aves	Passeriformes	Muscicapidae	OUT-0061	WBNE00000000
Numida meleagris	Helmeted Guineafowl	Aves	Galliformes	Numididae	OUT-0062	MTSP00000000.1
Bos taurus	cattle	Mammalia	Artiodactyla	Bovidae	Bos_taurus	GCF_002263795.1
Sus scrofa	Wild boar	Mammalia	Artiodactyla	Suidae	Sus_scrofa	GCF_000003025.6
Canis familiaris	Dog	Mammalia	Carnivora	Canidae	Canis_familiaris	GCF_014441545.1
Myotis davidii	David's myotis	Mammalia	Chiroptera	Vespertilionidae	Myotis_davidii	GCF_000327345.1
Pteropus alecto	Black flying fox	Mammalia	Chiroptera	Pteropodidae	Pteropus_alecto	GCF_000325575.1
Monodelphis domestica	Gray short-tailed opossum	Mammalia	Didelphimorphia	Didelphidae	Monodelphis_domestica	GCF_000002295.2
Oryctolagus cuniculus	European rabbit	Mammalia	Lagomorpha	Leporidae	Oryctolagus_cuniculus	GCF_000003625.3
Equus caballus	Horse	Mammalia	Perissodactyla	Equidae	Equus_caballus	GCF_002863925.1
Homo sapiens	Human	Mammalia	Primates	Hominidae	Homo_sapiens	GCF_000001405.39
Macaca mulatta	Rhesus macaque	Mammalia	Primates	Cercopithecidae	Macaca_mulatta	GCF_003339765.1
Pan troglodytes	Chimpanzee	Mammalia	Primates	Hominidae	Pan_troglodytes	GCF_002880755.1
Pongo abelii	Sumatran orangutan	Mammalia	Primates	Hominidae	Pongo_abelii	GCF_002880775.1
Loxodonta africana	African bush elephant	Mammalia	Proboscidea	Elephantidae	Loxodonta_africana	GCF_000001905.1
Cavia porcellus	Guinea pig	Mammalia	Rodentia	Caviidae	Cavia_porcellus	GCF_000151735.1
Cricetulus griseus	Chinese hamster	Mammalia	Rodentia	Cricetidae	Cricetulus_griseus	GCF_000223135.1
Dipodomys ordii	Ord's kangaroo rat	Mammalia	Rodentia	Heteromyidae	Dipodomys_ordii	GCF_000151885.1
Heterocephalus glaber	Naked mole-rat	Mammalia	Rodentia	Heterocephalidae	Heterocephalus_glaber	GCF_000247695.1
Ictidomys tridecemlineatus	Thirteen-lined ground squirrel	Mammalia	Rodentia	Sciuridae	Ictidomys_tridecemlineatus	GCF_016881025.1
Mus musculus	House mouse	Mammalia	Rodentia	Muridae	Mus_musculus	GCF_000001635.27
Rattus norvegicus	Brown rat	Mammalia	Rodentia	Muridae	Rattus_norvegicus	GCF_015227675.2
Alligator mississippiensis	American alligator	Reptilia	Crocodilia	Alligatoridae	Alligator_mississippiensis	GCF_000281125.3
Alligator sinensis	Chinese alligator	Reptilia	Crocodilia	Alligatoridae	Alligator_sinensis	GCF_000455745.1
Gavialis gangeticus	Gharial	Reptilia	Crocodilia	Gavialidae	Gavialis_gangeticus	GCF_001723915.1
Sphenodon punctatus	Tuatara	Reptilia	Rhynchocephalia	Sphenodontidae	Sphenodon_punctatus	GCA_003113815.1
Anolis carolinensis	Green anole	Reptilia	Squamata	Dactyloidae	Anolis_carolinensis	GCF_000090745.1
Crotalus tigris	Tiger rattlesnake	Reptilia	Squamata	Viperidae	Crotalus_tigris	GCF_016545835.1
Gekko japonicus	Schlegel's Japanese gecko	Reptilia	Squamata	Gekkonidae	Gekko_japonicus	GCF_001447785.1
Lacerta agilis	Sand lizard	Reptilia	Squamata	Lacertidae	Lacerta_agilis	GCF_009819535.1
Myanophis thanlyinensis	Mud snake	Reptilia	Squamata	Homalopsidae	Myanophis_thanlyinensis	GCA_017656035.1
Pogona vitticeps	Central bearded dragon	Reptilia	Squamata	Agamidae	Pogona_vitticeps	GCF_900067755.1
Pseudonaja textilis	Eastern brown snake	Reptilia	Squamata	Elapidae	Pseudonaja_textilis	GCF_900518735.1
Python bivittatus	Burmese python	Reptilia	Squamata	Pythonidae	Python_bivittatus	GCF_000186305.1
Sceloporus undulatus	Eastern fence lizard	Reptilia	Squamata	Phrynosomatidae	Sceloporus_undulatus	GCF_019175285.1
Thamnophis sirtalis	Common Garter Snake	Reptilia	Squamata	Colubridae	Thamnophis_sirtalis	GCF_001077635.1
Zootoca vivipara	Viviparous lizard	Reptilia	Squamata	Lacertidae	Zootoca_vivipara	GCF_011800845.1
Chelonia mydas	Green sea turtle	Reptilia	Testudines	Cheloniidae	Chelonia_mydas	GCF_015237465.1
Chelydra serpentina	Common snapping turtle	Reptilia	Testudines	Chelydridae	Chelydra_serpentina	GCA_018859375.1
Dermochelys coriacea	Leatherback sea turtle	Reptilia	Testudines	Dermatemydidae	Dermochelys_coriacea	GCF_009764565.3
Gopherus evgoodei	Goode's thornscrub tortoise	Reptilia	Testudines	Testudinidae	Gopherus_evgoodei	GCF_007399415.2
Mauremys reevesii	Chinese pond turtle	Reptilia	Testudines	Geoemydidae	Mauremys_reevesii	GCF_016161935.1
Pelodiscus sinensis	Chinese softshell turtle	Reptilia	Testudines	Trionychidae	Pelodiscus_sinensis	GCF_000230535.1
Platysternon megacephalum	Big-headed turtle	Reptilia	Testudines	Platysternidae	Platysternon_megacephalum	GCA_003942145.1
Trachemys scripta	Pond slider	Reptilia	Testudines	Emydidae	Trachemys_scripta	GCF_013100865.1
