# Supplementary material for: Adaptive expansion of ERVK solo-LTRs is associated with Passeriformes speciation events
Source: Nat Commun. 2024 Apr 11;15:3151. doi: 10.1038/s41467-024-47501-3 (PMC11009239; doi:10.1038/s41467-024-47501-3)
Supplement: Supplementary file 5 — Supplementary Data 2 [file 41467_2024_47501_MOESM5_ESM.xlsx]

## Sheet: Sheet1
Supplementary Data 2. Results of of Pearson’s correlation tests under 95% confidence interval for different clades and different types of solo-LTRs
Speciation events from phylogeny	Solo-LTR	Clade	Species number	Pearson’s r	p-value (conf.level = 0.95)	Significant	Slope
B10K family phase phylogeny	ERVK solo-LTRs	Passeriformes	169	0.797694	1.61102e-38	***	0.02
		Passerida	41	0.788144	9.55867e-10	***	0.0293
		Muscicapida	20	-0.00174557	0.994173	NS.	0
		Sylviida	33	0.0585526	0.74619	NS.	0.0012
		Corvides	30	0.366421	0.0464183	*	0.0073
	ERV1 solo-LTRs	Passeriformes	169	0.641436	5.71071e-21	***	0.0062
		Passerida	41	0.107088	0.505148	NS.	0.0014
		Muscicapida	20	0.104001	0.662585	NS.	0.0016
		Sylviida	33	-0.213389	0.233123	NS.	-0.002
		Corvides	30	0.368164	0.0453097	*	0.0082
	ERV4 solo-LTRs	Passeriformes	169	-0.505722	2.32879e-12	***	0
		Passerida	41	0.0451316	0.779333	NS.	0
		Muscicapida	20	0.103692	0.663531	NS.	0
		Sylviida	33	0.294926	0.0956756	NS.	0
		Corvides	30	-0.109779	0.563614	NS.	0
	ERVL solo-LTRs	Passeriformes	169	0.248661	0.00111429	**	0.0021
		Passerida	41	0.277958	0.078473	NS.	0.0034
		Muscicapida	20	0.402047	0.078873	NS.	0.0084
		Sylviida	33	-0.204925	0.25262	NS.	-0.0033
		Corvides	30	0.259708	0.165762	NS.	0.006
Extant 10,135 bird species phylogeny	ERVK solo-LTRs	Passeriformes	169	0.694243	1.24183e-25	***	0.0142
		Passerida	41	0.692019	5.40445e-07	***	0.015
		Muscicapida	20	0.0231371	0.922868	NS.	0.0003
		Sylviida	33	0.0818737	0.650581	NS.	0.0008
		Corvides	30	0.313652	0.0914418	NS.	0.0029
	ERV1 solo-LTRs	Passeriformes	169	0.496462	6.6713e-12	***	0.0039
		Passerida	41	0.225903	0.155553	NS.	0.0017
		Muscicapida	20	-0.0447555	0.85138	NS.	-0.0003
		Sylviida	33	-0.0869863	0.630271	NS.	-0.0004
		Corvides	30	0.0957246	0.614835	NS.	0.001
	ERV4 solo-LTRs	Passeriformes	169	-0.319562	2.28498e-05	***	0
		Passerida	41	0.0112281	0.944453	NS.	0
		Muscicapida	20	0.103978	0.662657	NS.	0
		Sylviida	33	0.346277	0.048375	*	0
		Corvides	30	0.36536	0.0471033	*	0
	ERVL solo-LTRs	Passeriformes	169	0.241618	0.00155219	**	0.0017
		Passerida	41	0.36468	0.0190655	*	0.0026
		Muscicapida	20	0.429681	0.0586527	NS.	0.0045
		Sylviida	33	-0.169841	0.344694	NS.	-0.0014
		Corvides	30	0.500291	0.00487106	*	0.0053
