# Supplementary material for: Adaptive expansion of ERVK solo-LTRs is associated with Passeriformes speciation events
Source: Nat Commun. 2024 Apr 11;15:3151. doi: 10.1038/s41467-024-47501-3 (PMC11009239; doi:10.1038/s41467-024-47501-3)
Supplement: Supplementary file 6 — Supplementary Data 3 [file 41467_2024_47501_MOESM6_ESM.xlsx]

## Sheet: Sheet1
Supplementary Data 3. Data used in Pearson’s correlation tests for different clades and different types of solo-LTRs
Species_Name	Speciation_events_All_Avian	Speciation_events_B10K_Family	Solo-LTRs	Proportion	Clade
Acanthisitta_chloris	3	1	ERV1	0.072382	Passeriformes
Atrichornis_clamosus	5	4	ERV1	0.083505	Passeriformes
Menura_novaehollandiae	5	4	ERV1	0.093478	Passeriformes
Climacteris_rufus	8	5	ERV1	0.174902	Passeriformes
Neodrepanis_coruscans	9	5	ERV1	0.036308	Passeriformes
Ptilonorhynchus_violaceus	8	5	ERV1	0.119937	Passeriformes
Serilophus_lunatus	12	5	ERV1	0.068769	Passeriformes
Calyptomena_viridis	7	6	ERV1	0.07949	Passeriformes
Cephalopterus_ornatus	15	6	ERV1	0.07202	Passeriformes
Grallaria_varia	11	6	ERV1	0.075047	Passeriformes
Lepidothrix_coronata	14	6	ERV1	0.077914	Passeriformes
Malurus_elegans	14	6	ERV1	0.142718	Passeriformes
Manacus_manacus	13	6	ERV1	0.094536	Passeriformes
Pitta_sordida	11	6	ERV1	0.052096	Passeriformes
Rhegmatorhina_hoffmannsi	19	6	ERV1	0.062756	Passeriformes
Sakesphorus_luctuosus	15	6	ERV1	0.069684	Passeriformes
Sapayoa_aenigma	6	6	ERV1	0.08282	Passeriformes
Smithornis_capensis	8	6	ERV1	0.070045	Passeriformes
Dasyornis_broadbenti	9	7	ERV1	0.107822	Passeriformes
Orthonyx_spaldingii	9	7	ERV1	0.120044	Passeriformes
Pachyramphus_minor	15	7	ERV1	0.069563	Passeriformes
Pomatostomus_ruficeps	9	7	ERV1	0.169077	Passeriformes
Scytalopus_superciliaris	18	7	ERV1	0.065293	Passeriformes
Cnemophilus_loriae	11	8	ERV1	0.118785	Passeriformes
Formicarius_rufipectus	11	8	ERV1	0.068931	Passeriformes
Grantiella_picta	15	8	ERV1	0.116155	Passeriformes
Ptilorrhoa_leucosticta	15	8	ERV1	0.194577	Passeriformes
Edolisoma_coerulescens	17	9	ERV1	0.143644	Passeriformes
Melanocharis_versteri	11	9	ERV1	0.133887	Passeriformes
Onychorhynchus_coronatus	7	9	ERV1	0.109037	Passeriformes
Origma_solitaria	17	9	ERV1	0.171399	Passeriformes
Oxyruncus_cristatus	6	9	ERV1	0.076675	Passeriformes
Pardalotus_punctatus	11	9	ERV1	0.101389	Passeriformes
Piprites_chloris	8	9	ERV1	0.078212	Passeriformes
Sclerurus_mexicanus	13	9	ERV1	0.068324	Passeriformes
Furnarius_figulus	21	10	ERV1	0.075394	Passeriformes
Neopipo_cinnamomea	10	10	ERV1	0.095734	Passeriformes
Callaeas_wilsoni	12	11	ERV1	0.229792	Passeriformes
Campylorhamphus_procurvoides	19	11	ERV1	0.067992	Passeriformes
Mohoua_ochrocephala	9	11	ERV1	0.154762	Passeriformes
Notiomystis_cincta	10	11	ERV1	0.100703	Passeriformes
Tachuris_rubrigastra	9	11	ERV1	0.092732	Passeriformes
Xiphorhynchus_elegans	19	11	ERV1	0.058562	Passeriformes
Chaetorhynchus_papuensis	13	12	ERV1	0.23506	Passeriformes
Dicrurus_megarhynchus	19	12	ERV1	0.155664	Passeriformes
Drymodes_brunneopygia	15	12	ERV1	0.12449	Passeriformes
Mionectes_macconnelli	15	12	ERV1	0.074947	Passeriformes
Rhipidura_dahli	20	12	ERV1	0.190156	Passeriformes
Tyrannus_savana	24	12	ERV1	0.067039	Passeriformes
Chaetops_frenatus	13	13	ERV1	0.157113	Passeriformes
Daphoenositta_chrysoptera	13	13	ERV1	0.198092	Passeriformes
Machaerirhynchus_nigripectus	14	13	ERV1	0.143327	Passeriformes
Myiagra_hebetior	21	13	ERV1	0.188016	Passeriformes
Picathartes_gymnocephalus	13	13	ERV1	0.220481	Passeriformes
Anthoscopus_minutus	17	14	ERV1	0.216867	Passeriformes
Eulacestoma_nigropectus	12	14	ERV1	0.167912	Passeriformes
Gymnorhina_tibicen	17	14	ERV1	0.16066	Passeriformes
Promerops_cafer	15	14	ERV1	0.152892	Passeriformes
Alaudala_cheleensis	15	15	ERV1	0.196358	Passeriformes
Bombycilla_garrulus	18	15	ERV1	0.197399	Passeriformes
Lanius_ludovicianus	23	15	ERV1	0.159546	Passeriformes
Nicator_chloris	16	15	ERV1	0.186096	Passeriformes
Panurus_biarmicus	13	15	ERV1	0.220735	Passeriformes
Phainopepla_nitens	18	15	ERV1	0.186838	Passeriformes
Poecile_atricapillus	21	15	ERV1	0.222881	Passeriformes
Regulus_satrapa	13	15	ERV1	0.15645	Passeriformes
Rhagologus_leucostigma	13	15	ERV1	0.153075	Passeriformes
Struthidea_cinerea	17	15	ERV1	0.156913	Passeriformes
Aleadryas_rufinucha	14	16	ERV1	0.137208	Passeriformes
Aphelocoma_coerulescens	26	16	ERV1	0.174417	Passeriformes
Dicaeum_eximium	27	16	ERV1	0.206344	Passeriformes
Dryoscopus_gambensis	20	16	ERV1	0.171252	Passeriformes
Falcunculus_frontatus	13	16	ERV1	0.206904	Passeriformes
Ifrita_kowaldi	14	16	ERV1	0.123064	Passeriformes
Leptocoma_aspasia	18	16	ERV1	0.212803	Passeriformes
Parus_major	23	16	ERV1	0.18058	Passeriformes
Paradisaea_raggiana	26	16	ERV1	0.151417	Passeriformes
Pseudopodoces_humilis	21	16	ERV1	0.241819	Passeriformes
Sylvietta_virens	20	16	ERV1	0.202704	Passeriformes
Chloropsis_cyanopogon	17	17	ERV1	0.204009	Passeriformes
Chloropsis_hardwickii	17	17	ERV1	0.21329	Passeriformes
Cisticola_juncidis	26	17	ERV1	0.175388	Passeriformes
Corvus_moneduloides	36	17	ERV1	0.171358	Passeriformes
Dyaphorophyia_castanea	19	17	ERV1	0.177495	Passeriformes
Elachura_formosa	2	17	ERV1	0.203628	Passeriformes
Irena_cyanogastra	17	17	ERV1	0.205869	Passeriformes
Mystacornis_crossleyi	22	17	ERV1	0.120684	Passeriformes
Oreocharis_arfaki	14	17	ERV1	0.149422	Passeriformes
Oriolus_oriolus	22	17	ERV1	0.184713	Passeriformes
Pachycephala_philippinensis	22	17	ERV1	0.250343	Passeriformes
Tichodroma_muraria	16	17	ERV1	0.260196	Passeriformes
Corvus_brachyrhynchos	31	18	ERV1	0.221008	Passeriformes
Peucedramus_taeniatus	16	18	ERV1	0.246405	Passeriformes
Pteruthius_melanotis	18	18	ERV1	0.216349	Passeriformes
Sitta_europaea	24	18	ERV1	0.202589	Passeriformes
Buphagus_erythrorhynchus	18	19	ERV1	0.122191	Passeriformes
Cinclus_mexicanus	16	19	ERV1	0.166777	Passeriformes
Erpornis_zantholeuca	16	19	ERV1	0.421954	Passeriformes
Hirundo_rustica	32	19	ERV1	0.237479	Passeriformes
Vireo_altiloquus	24	19	ERV1	0.338885	Passeriformes
Acrocephalus_arundinaceus	28	20	ERV1	0.194461	Passeriformes
Catharus_fuscescens	28	20	ERV1	0.160571	Passeriformes
Certhia_brachydactyla	19	20	ERV1	0.24397	Passeriformes
Certhia_familiaris	19	20	ERV1	0.282792	Passeriformes
Hippolais_icterina	24	20	ERV1	0.208486	Passeriformes
Locustella_ochotensis	27	20	ERV1	0.245605	Passeriformes
Polioptila_caerulea	21	20	ERV1	0.219642	Passeriformes
Thryothorus_ludovicianus	23	20	ERV1	0.241213	Passeriformes
Toxostoma_redivivum	23	20	ERV1	0.184788	Passeriformes
Urocynchramus_pylzowi	17	20	ERV1	0.194515	Passeriformes
Donacobius_atricapilla	21	21	ERV1	0.191021	Passeriformes
Oxylabes_madagascariensis	22	21	ERV1	0.128219	Passeriformes
Ploceus_nigricollis	22	21	ERV1	0.1751	Passeriformes
Prunella_fulvescens	23	21	ERV1	0.15771	Passeriformes
Prunella_himalayana	19	21	ERV1	0.175799	Passeriformes
Rhabdornis_inornatus	21	21	ERV1	0.183484	Passeriformes
Brachypodius_atriceps	27	22	ERV1	0.162325	Passeriformes
Copsychus_sechellarum	21	22	ERV1	0.257932	Passeriformes
Erithacus_rubecula	22	22	ERV1	0.173623	Passeriformes
Hylia_prasina	24	22	ERV1	0.18403	Passeriformes
Hypocryptadius_cinnamomeus	20	22	ERV1	0.205784	Passeriformes
Leucopsar_rothschildi	26	22	ERV1	0.17792	Passeriformes
Motacilla_alba	26	22	ERV1	0.201421	Passeriformes
Passer_domesticus	28	22	ERV1	0.24217	Passeriformes
Phylloscopus_trochilus	28	22	ERV1	0.271745	Passeriformes
Pycnonotus_jocosus	33	22	ERV1	0.172433	Passeriformes
Rhadina_sibilatrix	26	22	ERV1	0.17606	Passeriformes
Sturnus_vulgaris	22	22	ERV1	0.210548	Passeriformes
Aegithalos_caudatus	29	23	ERV1	0.198979	Passeriformes
Lonchura_striata	28	23	ERV1	0.358602	Passeriformes
Sinosuthora_webbiana	3	23	ERV1	0.207081	Passeriformes
Taeniopygia_guttata	24	23	ERV1	0.308285	Passeriformes
Vidua_chalybeata	26	23	ERV1	0.372565	Passeriformes
Vidua_macroura	23	23	ERV1	0.263478	Passeriformes
Erythrocercus_mccallii	26	24	ERV1	0.272146	Passeriformes
Oenanthe_oenanthe	33	24	ERV1	0.166751	Passeriformes
Pomatorhinus_ruficollis	31	24	ERV1	0.194031	Passeriformes
Rhodinocichla_rosea	24	24	ERV1	0.223117	Passeriformes
Saxicola_maurus	34	24	ERV1	0.22533	Passeriformes
Sterrhoptilus_dennistouni	28	24	ERV1	0.22976	Passeriformes
Sylvia_atricapilla	26	24	ERV1	0.215042	Passeriformes
Sylvia_borin	27	24	ERV1	0.195008	Passeriformes
Cettia_cetti	30	25	ERV1	0.159317	Passeriformes
Chlorodrepanis_virens	16	25	ERV1	0.200334	Passeriformes
Hemignathus_wilsoni	29	25	ERV1	0.203307	Passeriformes
Horornis_vulcanius	24	25	ERV1	0.109996	Passeriformes
Illadopsis_cleaveri	32	25	ERV1	0.169186	Passeriformes
Leiothrix_lutea	34	25	ERV1	0.172869	Passeriformes
Serinus_canaria	34	25	ERV1	0.308221	Passeriformes
Zosterops_hypoxanthus	26	25	ERV1	0.209182	Passeriformes
Calcarius_ornatus	28	26	ERV1	0.197426	Passeriformes
Emberiza_fucata	29	26	ERV1	0.234578	Passeriformes
Loxia_curvirostra	34	26	ERV1	0.216797	Passeriformes
Loxia_leucoptera	33	26	ERV1	0.186709	Passeriformes
Nesospiza_acunhae	34	28	ERV1	0.285295	Passeriformes
Pheucticus_melanocephalus	28	28	ERV1	0.180163	Passeriformes
Spizella_passerina	28	28	ERV1	0.132362	Passeriformes
Agelaius_phoeniceus	35	29	ERV1	0.192861	Passeriformes
Cardinalis_cardinalis	31	29	ERV1	0.198907	Passeriformes
Geospiza_fortis	47	29	ERV1	0.268827	Passeriformes
Melospiza_melodia	34	29	ERV1	0.269025	Passeriformes
Passerina_amoena	34	29	ERV1	0.174448	Passeriformes
Setophaga_coronata	41	29	ERV1	0.17355	Passeriformes
Setophaga_kirtlandii	36	29	ERV1	0.186498	Passeriformes
Sporophila_hypoxantha	41	29	ERV1	0.35792	Passeriformes
Junco_hyemalis	32	30	ERV1	0.181942	Passeriformes
Molothrus_ater	36	30	ERV1	0.344011	Passeriformes
Quiscalus_mexicanus	40	30	ERV1	0.165638	Passeriformes
Zonotrichia_albicollis	33	30	ERV1	0.208515	Passeriformes
Acanthisitta_chloris	3	1	ERV4	0.001575	Passeriformes
Atrichornis_clamosus	5	4	ERV4	0.001557	Passeriformes
Menura_novaehollandiae	5	4	ERV4	0.001584	Passeriformes
Climacteris_rufus	8	5	ERV4	0.001441	Passeriformes
Neodrepanis_coruscans	9	5	ERV4	0.001115	Passeriformes
Ptilonorhynchus_violaceus	8	5	ERV4	0.00166	Passeriformes
Serilophus_lunatus	12	5	ERV4	0.001552	Passeriformes
Calyptomena_viridis	7	6	ERV4	0.001757	Passeriformes
Cephalopterus_ornatus	15	6	ERV4	0.001942	Passeriformes
Grallaria_varia	11	6	ERV4	0.00156	Passeriformes
Lepidothrix_coronata	14	6	ERV4	0.002062	Passeriformes
Malurus_elegans	14	6	ERV4	0.001182	Passeriformes
Manacus_manacus	13	6	ERV4	0.002378	Passeriformes
Pitta_sordida	11	6	ERV4	0.001056	Passeriformes
Rhegmatorhina_hoffmannsi	19	6	ERV4	0.001708	Passeriformes
Sakesphorus_luctuosus	15	6	ERV4	0.001515	Passeriformes
Sapayoa_aenigma	6	6	ERV4	0.001872	Passeriformes
Smithornis_capensis	8	6	ERV4	0.001686	Passeriformes
Dasyornis_broadbenti	9	7	ERV4	0.001502	Passeriformes
Orthonyx_spaldingii	9	7	ERV4	0.001647	Passeriformes
Pachyramphus_minor	15	7	ERV4	0.001918	Passeriformes
Pomatostomus_ruficeps	9	7	ERV4	0.00135	Passeriformes
Scytalopus_superciliaris	18	7	ERV4	0.001761	Passeriformes
Cnemophilus_loriae	11	8	ERV4	0.001408	Passeriformes
Formicarius_rufipectus	11	8	ERV4	0.001565	Passeriformes
Grantiella_picta	15	8	ERV4	0.001355	Passeriformes
Ptilorrhoa_leucosticta	15	8	ERV4	0.001488	Passeriformes
Edolisoma_coerulescens	17	9	ERV4	0.001553	Passeriformes
Melanocharis_versteri	11	9	ERV4	0.00153	Passeriformes
Onychorhynchus_coronatus	7	9	ERV4	0.001798	Passeriformes
Origma_solitaria	17	9	ERV4	0.001293	Passeriformes
Oxyruncus_cristatus	6	9	ERV4	0.002064	Passeriformes
Pardalotus_punctatus	11	9	ERV4	0.001406	Passeriformes
Piprites_chloris	8	9	ERV4	0.001677	Passeriformes
Sclerurus_mexicanus	13	9	ERV4	0.001997	Passeriformes
Furnarius_figulus	21	10	ERV4	0.001687	Passeriformes
Neopipo_cinnamomea	10	10	ERV4	0.001859	Passeriformes
Callaeas_wilsoni	12	11	ERV4	0.001542	Passeriformes
Campylorhamphus_procurvoides	19	11	ERV4	0.001928	Passeriformes
Mohoua_ochrocephala	9	11	ERV4	0.001383	Passeriformes
Notiomystis_cincta	10	11	ERV4	0.001181	Passeriformes
Tachuris_rubrigastra	9	11	ERV4	0.001979	Passeriformes
Xiphorhynchus_elegans	19	11	ERV4	0.001689	Passeriformes
Chaetorhynchus_papuensis	13	12	ERV4	0.001506	Passeriformes
Dicrurus_megarhynchus	19	12	ERV4	0.001396	Passeriformes
Drymodes_brunneopygia	15	12	ERV4	0.001344	Passeriformes
Mionectes_macconnelli	15	12	ERV4	0.001491	Passeriformes
Rhipidura_dahli	20	12	ERV4	0.001407	Passeriformes
Tyrannus_savana	24	12	ERV4	0.00171	Passeriformes
Chaetops_frenatus	13	13	ERV4	0.001208	Passeriformes
Daphoenositta_chrysoptera	13	13	ERV4	0.001483	Passeriformes
Machaerirhynchus_nigripectus	14	13	ERV4	0.001421	Passeriformes
Myiagra_hebetior	21	13	ERV4	0.001397	Passeriformes
Picathartes_gymnocephalus	13	13	ERV4	0.000935	Passeriformes
Anthoscopus_minutus	17	14	ERV4	0.001009	Passeriformes
Eulacestoma_nigropectus	12	14	ERV4	0.001586	Passeriformes
Gymnorhina_tibicen	17	14	ERV4	0.001448	Passeriformes
Promerops_cafer	15	14	ERV4	0.001423	Passeriformes
Alaudala_cheleensis	15	15	ERV4	0.00124	Passeriformes
Bombycilla_garrulus	18	15	ERV4	0.001339	Passeriformes
Lanius_ludovicianus	23	15	ERV4	0.001528	Passeriformes
Nicator_chloris	16	15	ERV4	0.000993	Passeriformes
Panurus_biarmicus	13	15	ERV4	0.000845	Passeriformes
Phainopepla_nitens	18	15	ERV4	0.001283	Passeriformes
Poecile_atricapillus	21	15	ERV4	0.001237	Passeriformes
Regulus_satrapa	13	15	ERV4	0.001132	Passeriformes
Rhagologus_leucostigma	13	15	ERV4	0.001312	Passeriformes
Struthidea_cinerea	17	15	ERV4	0.001364	Passeriformes
Aleadryas_rufinucha	14	16	ERV4	0.00139	Passeriformes
Aphelocoma_coerulescens	26	16	ERV4	0.001488	Passeriformes
Dicaeum_eximium	27	16	ERV4	0.001198	Passeriformes
Dryoscopus_gambensis	20	16	ERV4	0.001295	Passeriformes
Falcunculus_frontatus	13	16	ERV4	0.001456	Passeriformes
Ifrita_kowaldi	14	16	ERV4	0.00144	Passeriformes
Leptocoma_aspasia	18	16	ERV4	0.001242	Passeriformes
Parus_major	23	16	ERV4	0.001235	Passeriformes
Paradisaea_raggiana	26	16	ERV4	0.001687	Passeriformes
Pseudopodoces_humilis	21	16	ERV4	0.001228	Passeriformes
Sylvietta_virens	20	16	ERV4	0.001089	Passeriformes
Chloropsis_cyanopogon	17	17	ERV4	0.00116	Passeriformes
Chloropsis_hardwickii	17	17	ERV4	0.001378	Passeriformes
Cisticola_juncidis	26	17	ERV4	0.001228	Passeriformes
Corvus_moneduloides	36	17	ERV4	0.001593	Passeriformes
Dyaphorophyia_castanea	19	17	ERV4	0.001327	Passeriformes
Elachura_formosa	2	17	ERV4	0.001107	Passeriformes
Irena_cyanogastra	17	17	ERV4	0.001396	Passeriformes
Mystacornis_crossleyi	22	17	ERV4	0.001193	Passeriformes
Oreocharis_arfaki	14	17	ERV4	0.001523	Passeriformes
Oriolus_oriolus	22	17	ERV4	0.001511	Passeriformes
Pachycephala_philippinensis	22	17	ERV4	0.001552	Passeriformes
Tichodroma_muraria	16	17	ERV4	0.000746	Passeriformes
Corvus_brachyrhynchos	31	18	ERV4	0.001675	Passeriformes
Peucedramus_taeniatus	16	18	ERV4	0.001403	Passeriformes
Pteruthius_melanotis	18	18	ERV4	0.001246	Passeriformes
Sitta_europaea	24	18	ERV4	0.001249	Passeriformes
Buphagus_erythrorhynchus	18	19	ERV4	0.000958	Passeriformes
Cinclus_mexicanus	16	19	ERV4	0.001161	Passeriformes
Erpornis_zantholeuca	16	19	ERV4	0.001269	Passeriformes
Hirundo_rustica	32	19	ERV4	0.001215	Passeriformes
Vireo_altiloquus	24	19	ERV4	0.001473	Passeriformes
Acrocephalus_arundinaceus	28	20	ERV4	0.001194	Passeriformes
Catharus_fuscescens	28	20	ERV4	0.001241	Passeriformes
Certhia_brachydactyla	19	20	ERV4	0.001073	Passeriformes
Certhia_familiaris	19	20	ERV4	0.001125	Passeriformes
Hippolais_icterina	24	20	ERV4	0.001448	Passeriformes
Locustella_ochotensis	27	20	ERV4	0.001199	Passeriformes
Polioptila_caerulea	21	20	ERV4	0.001399	Passeriformes
Thryothorus_ludovicianus	23	20	ERV4	0.001157	Passeriformes
Toxostoma_redivivum	23	20	ERV4	0.001236	Passeriformes
Urocynchramus_pylzowi	17	20	ERV4	0.001298	Passeriformes
Donacobius_atricapilla	21	21	ERV4	0.001013	Passeriformes
Oxylabes_madagascariensis	22	21	ERV4	0.000841	Passeriformes
Ploceus_nigricollis	22	21	ERV4	0.001379	Passeriformes
Prunella_fulvescens	23	21	ERV4	0.001104	Passeriformes
Prunella_himalayana	19	21	ERV4	0.001289	Passeriformes
Rhabdornis_inornatus	21	21	ERV4	0.001347	Passeriformes
Brachypodius_atriceps	27	22	ERV4	0.001055	Passeriformes
Copsychus_sechellarum	21	22	ERV4	0.00148	Passeriformes
Erithacus_rubecula	22	22	ERV4	0.001208	Passeriformes
Hylia_prasina	24	22	ERV4	0.001432	Passeriformes
Hypocryptadius_cinnamomeus	20	22	ERV4	0.000898	Passeriformes
Leucopsar_rothschildi	26	22	ERV4	0.001346	Passeriformes
Motacilla_alba	26	22	ERV4	0.001096	Passeriformes
Passer_domesticus	28	22	ERV4	0.001111	Passeriformes
Phylloscopus_trochilus	28	22	ERV4	0.001205	Passeriformes
Pycnonotus_jocosus	33	22	ERV4	0.001225	Passeriformes
Rhadina_sibilatrix	26	22	ERV4	0.001071	Passeriformes
Sturnus_vulgaris	22	22	ERV4	0.001238	Passeriformes
Aegithalos_caudatus	29	23	ERV4	0.001158	Passeriformes
Lonchura_striata	28	23	ERV4	0.001388	Passeriformes
Sinosuthora_webbiana	3	23	ERV4	0.001263	Passeriformes
Taeniopygia_guttata	24	23	ERV4	0.001232	Passeriformes
Vidua_chalybeata	26	23	ERV4	0.001185	Passeriformes
Vidua_macroura	23	23	ERV4	0.00111	Passeriformes
Erythrocercus_mccallii	26	24	ERV4	0.001117	Passeriformes
Oenanthe_oenanthe	33	24	ERV4	0.001096	Passeriformes
Pomatorhinus_ruficollis	31	24	ERV4	0.001292	Passeriformes
Rhodinocichla_rosea	24	24	ERV4	0.001284	Passeriformes
Saxicola_maurus	34	24	ERV4	0.001064	Passeriformes
Sterrhoptilus_dennistouni	28	24	ERV4	0.001255	Passeriformes
Sylvia_atricapilla	26	24	ERV4	0.001314	Passeriformes
Sylvia_borin	27	24	ERV4	0.001316	Passeriformes
Cettia_cetti	30	25	ERV4	0.001275	Passeriformes
Chlorodrepanis_virens	16	25	ERV4	0.001494	Passeriformes
Hemignathus_wilsoni	29	25	ERV4	0.001522	Passeriformes
Horornis_vulcanius	24	25	ERV4	0.000889	Passeriformes
Illadopsis_cleaveri	32	25	ERV4	0.001387	Passeriformes
Leiothrix_lutea	34	25	ERV4	0.00135	Passeriformes
Serinus_canaria	34	25	ERV4	0.001302	Passeriformes
Zosterops_hypoxanthus	26	25	ERV4	0.001165	Passeriformes
Calcarius_ornatus	28	26	ERV4	0.001425	Passeriformes
Emberiza_fucata	29	26	ERV4	0.00132	Passeriformes
Loxia_curvirostra	34	26	ERV4	0.001404	Passeriformes
Loxia_leucoptera	33	26	ERV4	0.001415	Passeriformes
Nesospiza_acunhae	34	28	ERV4	0.001253	Passeriformes
Pheucticus_melanocephalus	28	28	ERV4	0.001299	Passeriformes
Spizella_passerina	28	28	ERV4	0.001005	Passeriformes
Agelaius_phoeniceus	35	29	ERV4	0.00138	Passeriformes
Cardinalis_cardinalis	31	29	ERV4	0.001248	Passeriformes
Geospiza_fortis	47	29	ERV4	0.001289	Passeriformes
Melospiza_melodia	34	29	ERV4	0.001351	Passeriformes
Passerina_amoena	34	29	ERV4	0.001345	Passeriformes
Setophaga_coronata	41	29	ERV4	0.001249	Passeriformes
Setophaga_kirtlandii	36	29	ERV4	0.001296	Passeriformes
Sporophila_hypoxantha	41	29	ERV4	0.001144	Passeriformes
Junco_hyemalis	32	30	ERV4	0.001185	Passeriformes
Molothrus_ater	36	30	ERV4	0.001585	Passeriformes
Quiscalus_mexicanus	40	30	ERV4	0.00121	Passeriformes
Zonotrichia_albicollis	33	30	ERV4	0.00126	Passeriformes
Acanthisitta_chloris	3	1	ERVK	0.004048	Passeriformes
Atrichornis_clamosus	5	4	ERVK	0.003634	Passeriformes
Menura_novaehollandiae	5	4	ERVK	0.005825	Passeriformes
Climacteris_rufus	8	5	ERVK	0.166806	Passeriformes
Neodrepanis_coruscans	9	5	ERVK	0.00379	Passeriformes
Ptilonorhynchus_violaceus	8	5	ERVK	0.02738	Passeriformes
Serilophus_lunatus	12	5	ERVK	0.007049	Passeriformes
Calyptomena_viridis	7	6	ERVK	0.032064	Passeriformes
Cephalopterus_ornatus	15	6	ERVK	0.002331	Passeriformes
Grallaria_varia	11	6	ERVK	0.003726	Passeriformes
Lepidothrix_coronata	14	6	ERVK	0.013358	Passeriformes
Malurus_elegans	14	6	ERVK	0.005162	Passeriformes
Manacus_manacus	13	6	ERVK	0.024733	Passeriformes
Pitta_sordida	11	6	ERVK	0.005539	Passeriformes
Rhegmatorhina_hoffmannsi	19	6	ERVK	0.005889	Passeriformes
Sakesphorus_luctuosus	15	6	ERVK	0.004918	Passeriformes
Sapayoa_aenigma	6	6	ERVK	0.008272	Passeriformes
Smithornis_capensis	8	6	ERVK	0.019487	Passeriformes
Dasyornis_broadbenti	9	7	ERVK	0.006495	Passeriformes
Orthonyx_spaldingii	9	7	ERVK	0.015711	Passeriformes
Pachyramphus_minor	15	7	ERVK	0.003301	Passeriformes
Pomatostomus_ruficeps	9	7	ERVK	0.10408	Passeriformes
Scytalopus_superciliaris	18	7	ERVK	0.004178	Passeriformes
Cnemophilus_loriae	11	8	ERVK	0.010601	Passeriformes
Formicarius_rufipectus	11	8	ERVK	0.003767	Passeriformes
Grantiella_picta	15	8	ERVK	0.010157	Passeriformes
Ptilorrhoa_leucosticta	15	8	ERVK	0.076328	Passeriformes
Edolisoma_coerulescens	17	9	ERVK	0.032077	Passeriformes
Melanocharis_versteri	11	9	ERVK	0.024224	Passeriformes
Onychorhynchus_coronatus	7	9	ERVK	0.011849	Passeriformes
Origma_solitaria	17	9	ERVK	0.049589	Passeriformes
Oxyruncus_cristatus	6	9	ERVK	0.002989	Passeriformes
Pardalotus_punctatus	11	9	ERVK	0.014512	Passeriformes
Piprites_chloris	8	9	ERVK	0.006849	Passeriformes
Sclerurus_mexicanus	13	9	ERVK	0.004891	Passeriformes
Furnarius_figulus	21	10	ERVK	0.006881	Passeriformes
Neopipo_cinnamomea	10	10	ERVK	0.020734	Passeriformes
Callaeas_wilsoni	12	11	ERVK	0.022769	Passeriformes
Campylorhamphus_procurvoides	19	11	ERVK	0.005083	Passeriformes
Mohoua_ochrocephala	9	11	ERVK	0.002908	Passeriformes
Notiomystis_cincta	10	11	ERVK	0.00469	Passeriformes
Tachuris_rubrigastra	9	11	ERVK	0.016992	Passeriformes
Xiphorhynchus_elegans	19	11	ERVK	0.005464	Passeriformes
Chaetorhynchus_papuensis	13	12	ERVK	0.076024	Passeriformes
Dicrurus_megarhynchus	19	12	ERVK	0.06693	Passeriformes
Drymodes_brunneopygia	15	12	ERVK	0.140121	Passeriformes
Mionectes_macconnelli	15	12	ERVK	0.010945	Passeriformes
Rhipidura_dahli	20	12	ERVK	0.045816	Passeriformes
Tyrannus_savana	24	12	ERVK	0.00499	Passeriformes
Chaetops_frenatus	13	13	ERVK	0.070569	Passeriformes
Daphoenositta_chrysoptera	13	13	ERVK	0.068304	Passeriformes
Machaerirhynchus_nigripectus	14	13	ERVK	0.053593	Passeriformes
Myiagra_hebetior	21	13	ERVK	0.080344	Passeriformes
Picathartes_gymnocephalus	13	13	ERVK	0.033036	Passeriformes
Anthoscopus_minutus	17	14	ERVK	0.126746	Passeriformes
Eulacestoma_nigropectus	12	14	ERVK	0.05285	Passeriformes
Gymnorhina_tibicen	17	14	ERVK	0.047063	Passeriformes
Promerops_cafer	15	14	ERVK	0.038494	Passeriformes
Alaudala_cheleensis	15	15	ERVK	0.166886	Passeriformes
Bombycilla_garrulus	18	15	ERVK	0.230967	Passeriformes
Lanius_ludovicianus	23	15	ERVK	0.071737	Passeriformes
Nicator_chloris	16	15	ERVK	0.204013	Passeriformes
Panurus_biarmicus	13	15	ERVK	0.102924	Passeriformes
Phainopepla_nitens	18	15	ERVK	0.07053	Passeriformes
Poecile_atricapillus	21	15	ERVK	0.184987	Passeriformes
Regulus_satrapa	13	15	ERVK	0.08657	Passeriformes
Rhagologus_leucostigma	13	15	ERVK	0.046362	Passeriformes
Struthidea_cinerea	17	15	ERVK	0.073812	Passeriformes
Aleadryas_rufinucha	14	16	ERVK	0.029733	Passeriformes
Aphelocoma_coerulescens	26	16	ERVK	0.087964	Passeriformes
Dicaeum_eximium	27	16	ERVK	0.186632	Passeriformes
Dryoscopus_gambensis	20	16	ERVK	0.089511	Passeriformes
Falcunculus_frontatus	13	16	ERVK	0.051863	Passeriformes
Ifrita_kowaldi	14	16	ERVK	0.040837	Passeriformes
Leptocoma_aspasia	18	16	ERVK	0.209814	Passeriformes
Parus_major	23	16	ERVK	0.16287	Passeriformes
Paradisaea_raggiana	26	16	ERVK	0.059337	Passeriformes
Pseudopodoces_humilis	21	16	ERVK	0.181899	Passeriformes
Sylvietta_virens	20	16	ERVK	0.358513	Passeriformes
Chloropsis_cyanopogon	17	17	ERVK	0.173295	Passeriformes
Chloropsis_hardwickii	17	17	ERVK	0.239952	Passeriformes
Cisticola_juncidis	26	17	ERVK	0.27395	Passeriformes
Corvus_moneduloides	36	17	ERVK	0.102848	Passeriformes
Dyaphorophyia_castanea	19	17	ERVK	0.3093	Passeriformes
Elachura_formosa	2	17	ERVK	0.299403	Passeriformes
Irena_cyanogastra	17	17	ERVK	0.137923	Passeriformes
Mystacornis_crossleyi	22	17	ERVK	0.036412	Passeriformes
Oreocharis_arfaki	14	17	ERVK	0.020024	Passeriformes
Oriolus_oriolus	22	17	ERVK	0.057911	Passeriformes
Pachycephala_philippinensis	22	17	ERVK	0.038647	Passeriformes
Tichodroma_muraria	16	17	ERVK	0.038999	Passeriformes
Corvus_brachyrhynchos	31	18	ERVK	0.12968	Passeriformes
Peucedramus_taeniatus	16	18	ERVK	0.275834	Passeriformes
Pteruthius_melanotis	18	18	ERVK	0.097474	Passeriformes
Sitta_europaea	24	18	ERVK	0.308874	Passeriformes
Buphagus_erythrorhynchus	18	19	ERVK	0.101142	Passeriformes
Cinclus_mexicanus	16	19	ERVK	0.076117	Passeriformes
Erpornis_zantholeuca	16	19	ERVK	0.145982	Passeriformes
Hirundo_rustica	32	19	ERVK	0.270207	Passeriformes
Vireo_altiloquus	24	19	ERVK	0.132614	Passeriformes
Acrocephalus_arundinaceus	28	20	ERVK	0.174116	Passeriformes
Catharus_fuscescens	28	20	ERVK	0.087416	Passeriformes
Certhia_brachydactyla	19	20	ERVK	0.254505	Passeriformes
Certhia_familiaris	19	20	ERVK	0.299643	Passeriformes
Hippolais_icterina	24	20	ERVK	0.175651	Passeriformes
Locustella_ochotensis	27	20	ERVK	0.412264	Passeriformes
Polioptila_caerulea	21	20	ERVK	0.149895	Passeriformes
Thryothorus_ludovicianus	23	20	ERVK	0.166207	Passeriformes
Toxostoma_redivivum	23	20	ERVK	0.173252	Passeriformes
Urocynchramus_pylzowi	17	20	ERVK	0.22047	Passeriformes
Donacobius_atricapilla	21	21	ERVK	0.340741	Passeriformes
Oxylabes_madagascariensis	22	21	ERVK	0.166484	Passeriformes
Ploceus_nigricollis	22	21	ERVK	0.253494	Passeriformes
Prunella_fulvescens	23	21	ERVK	0.201185	Passeriformes
Prunella_himalayana	19	21	ERVK	0.208577	Passeriformes
Rhabdornis_inornatus	21	21	ERVK	0.12924	Passeriformes
Brachypodius_atriceps	27	22	ERVK	0.141248	Passeriformes
Copsychus_sechellarum	21	22	ERVK	0.159131	Passeriformes
Erithacus_rubecula	22	22	ERVK	0.121616	Passeriformes
Hylia_prasina	24	22	ERVK	0.210419	Passeriformes
Hypocryptadius_cinnamomeus	20	22	ERVK	0.241775	Passeriformes
Leucopsar_rothschildi	26	22	ERVK	0.121403	Passeriformes
Motacilla_alba	26	22	ERVK	0.32535	Passeriformes
Passer_domesticus	28	22	ERVK	0.306778	Passeriformes
Phylloscopus_trochilus	28	22	ERVK	0.295693	Passeriformes
Pycnonotus_jocosus	33	22	ERVK	0.168612	Passeriformes
Rhadina_sibilatrix	26	22	ERVK	0.206421	Passeriformes
Sturnus_vulgaris	22	22	ERVK	0.130065	Passeriformes
Aegithalos_caudatus	29	23	ERVK	0.16872	Passeriformes
Lonchura_striata	28	23	ERVK	0.633984	Passeriformes
Sinosuthora_webbiana	3	23	ERVK	0.189856	Passeriformes
Taeniopygia_guttata	24	23	ERVK	0.724145	Passeriformes
Vidua_chalybeata	26	23	ERVK	0.480455	Passeriformes
Vidua_macroura	23	23	ERVK	0.383518	Passeriformes
Erythrocercus_mccallii	26	24	ERVK	0.157013	Passeriformes
Oenanthe_oenanthe	33	24	ERVK	0.099345	Passeriformes
Pomatorhinus_ruficollis	31	24	ERVK	0.260259	Passeriformes
Rhodinocichla_rosea	24	24	ERVK	0.489466	Passeriformes
Saxicola_maurus	34	24	ERVK	0.130211	Passeriformes
Sterrhoptilus_dennistouni	28	24	ERVK	0.323019	Passeriformes
Sylvia_atricapilla	26	24	ERVK	0.241055	Passeriformes
Sylvia_borin	27	24	ERVK	0.217907	Passeriformes
Cettia_cetti	30	25	ERVK	0.157611	Passeriformes
Chlorodrepanis_virens	16	25	ERVK	0.397142	Passeriformes
Hemignathus_wilsoni	29	25	ERVK	0.396024	Passeriformes
Horornis_vulcanius	24	25	ERVK	0.089953	Passeriformes
Illadopsis_cleaveri	32	25	ERVK	0.221562	Passeriformes
Leiothrix_lutea	34	25	ERVK	0.222083	Passeriformes
Serinus_canaria	34	25	ERVK	0.534991	Passeriformes
Zosterops_hypoxanthus	26	25	ERVK	0.279696	Passeriformes
Calcarius_ornatus	28	26	ERVK	0.465911	Passeriformes
Emberiza_fucata	29	26	ERVK	0.512653	Passeriformes
Loxia_curvirostra	34	26	ERVK	0.46783	Passeriformes
Loxia_leucoptera	33	26	ERVK	0.392895	Passeriformes
Nesospiza_acunhae	34	28	ERVK	0.637698	Passeriformes
Pheucticus_melanocephalus	28	28	ERVK	0.480633	Passeriformes
Spizella_passerina	28	28	ERVK	0.359261	Passeriformes
Agelaius_phoeniceus	35	29	ERVK	0.501614	Passeriformes
Cardinalis_cardinalis	31	29	ERVK	0.52967	Passeriformes
Geospiza_fortis	47	29	ERVK	0.604853	Passeriformes
Melospiza_melodia	34	29	ERVK	0.70923	Passeriformes
Passerina_amoena	34	29	ERVK	0.459157	Passeriformes
Setophaga_coronata	41	29	ERVK	0.386212	Passeriformes
Setophaga_kirtlandii	36	29	ERVK	0.516438	Passeriformes
Sporophila_hypoxantha	41	29	ERVK	0.656117	Passeriformes
Junco_hyemalis	32	30	ERVK	0.521023	Passeriformes
Molothrus_ater	36	30	ERVK	0.688694	Passeriformes
Quiscalus_mexicanus	40	30	ERVK	0.399443	Passeriformes
Zonotrichia_albicollis	33	30	ERVK	0.63952	Passeriformes
Acanthisitta_chloris	3	1	ERVL	0.57101	Passeriformes
Atrichornis_clamosus	5	4	ERVL	0.460167	Passeriformes
Menura_novaehollandiae	5	4	ERVL	0.466762	Passeriformes
Climacteris_rufus	8	5	ERVL	0.516976	Passeriformes
Neodrepanis_coruscans	9	5	ERVL	0.405674	Passeriformes
Ptilonorhynchus_violaceus	8	5	ERVL	0.481821	Passeriformes
Serilophus_lunatus	12	5	ERVL	0.514068	Passeriformes
Calyptomena_viridis	7	6	ERVL	0.596829	Passeriformes
Cephalopterus_ornatus	15	6	ERVL	0.404787	Passeriformes
Grallaria_varia	11	6	ERVL	0.475692	Passeriformes
Lepidothrix_coronata	14	6	ERVL	0.437367	Passeriformes
Malurus_elegans	14	6	ERVL	0.455644	Passeriformes
Manacus_manacus	13	6	ERVL	0.465425	Passeriformes
Pitta_sordida	11	6	ERVL	0.539472	Passeriformes
Rhegmatorhina_hoffmannsi	19	6	ERVL	0.441099	Passeriformes
Sakesphorus_luctuosus	15	6	ERVL	0.479358	Passeriformes
Sapayoa_aenigma	6	6	ERVL	0.571255	Passeriformes
Smithornis_capensis	8	6	ERVL	0.486316	Passeriformes
Dasyornis_broadbenti	9	7	ERVL	0.501906	Passeriformes
Orthonyx_spaldingii	9	7	ERVL	0.493642	Passeriformes
Pachyramphus_minor	15	7	ERVL	0.425025	Passeriformes
Pomatostomus_ruficeps	9	7	ERVL	0.496911	Passeriformes
Scytalopus_superciliaris	18	7	ERVL	0.419048	Passeriformes
Cnemophilus_loriae	11	8	ERVL	0.451157	Passeriformes
Formicarius_rufipectus	11	8	ERVL	0.533554	Passeriformes
Grantiella_picta	15	8	ERVL	0.448889	Passeriformes
Ptilorrhoa_leucosticta	15	8	ERVL	0.554963	Passeriformes
Edolisoma_coerulescens	17	9	ERVL	0.465961	Passeriformes
Melanocharis_versteri	11	9	ERVL	0.430991	Passeriformes
Onychorhynchus_coronatus	7	9	ERVL	0.485569	Passeriformes
Origma_solitaria	17	9	ERVL	0.491821	Passeriformes
Oxyruncus_cristatus	6	9	ERVL	0.426471	Passeriformes
Pardalotus_punctatus	11	9	ERVL	0.479319	Passeriformes
Piprites_chloris	8	9	ERVL	0.470811	Passeriformes
Sclerurus_mexicanus	13	9	ERVL	0.417482	Passeriformes
Furnarius_figulus	21	10	ERVL	0.414113	Passeriformes
Neopipo_cinnamomea	10	10	ERVL	0.537963	Passeriformes
Callaeas_wilsoni	12	11	ERVL	0.531554	Passeriformes
Campylorhamphus_procurvoides	19	11	ERVL	0.430091	Passeriformes
Mohoua_ochrocephala	9	11	ERVL	0.492204	Passeriformes
Notiomystis_cincta	10	11	ERVL	0.449644	Passeriformes
Tachuris_rubrigastra	9	11	ERVL	0.504744	Passeriformes
Xiphorhynchus_elegans	19	11	ERVL	0.438051	Passeriformes
Chaetorhynchus_papuensis	13	12	ERVL	0.546263	Passeriformes
Dicrurus_megarhynchus	19	12	ERVL	0.505141	Passeriformes
Drymodes_brunneopygia	15	12	ERVL	0.425474	Passeriformes
Mionectes_macconnelli	15	12	ERVL	0.463013	Passeriformes
Rhipidura_dahli	20	12	ERVL	0.500848	Passeriformes
Tyrannus_savana	24	12	ERVL	0.414202	Passeriformes
Chaetops_frenatus	13	13	ERVL	0.493687	Passeriformes
Daphoenositta_chrysoptera	13	13	ERVL	0.521025	Passeriformes
Machaerirhynchus_nigripectus	14	13	ERVL	0.539018	Passeriformes
Myiagra_hebetior	21	13	ERVL	0.527313	Passeriformes
Picathartes_gymnocephalus	13	13	ERVL	0.479522	Passeriformes
Anthoscopus_minutus	17	14	ERVL	0.574158	Passeriformes
Eulacestoma_nigropectus	12	14	ERVL	0.50109	Passeriformes
Gymnorhina_tibicen	17	14	ERVL	0.593287	Passeriformes
Promerops_cafer	15	14	ERVL	0.521973	Passeriformes
Alaudala_cheleensis	15	15	ERVL	0.522426	Passeriformes
Bombycilla_garrulus	18	15	ERVL	0.561541	Passeriformes
Lanius_ludovicianus	23	15	ERVL	0.528503	Passeriformes
Nicator_chloris	16	15	ERVL	0.456556	Passeriformes
Panurus_biarmicus	13	15	ERVL	0.558959	Passeriformes
Phainopepla_nitens	18	15	ERVL	0.440066	Passeriformes
Poecile_atricapillus	21	15	ERVL	0.53866	Passeriformes
Regulus_satrapa	13	15	ERVL	0.460727	Passeriformes
Rhagologus_leucostigma	13	15	ERVL	0.62484	Passeriformes
Struthidea_cinerea	17	15	ERVL	0.537536	Passeriformes
Aleadryas_rufinucha	14	16	ERVL	0.525307	Passeriformes
Aphelocoma_coerulescens	26	16	ERVL	0.639992	Passeriformes
Dicaeum_eximium	27	16	ERVL	0.46111	Passeriformes
Dryoscopus_gambensis	20	16	ERVL	0.647739	Passeriformes
Falcunculus_frontatus	13	16	ERVL	0.493604	Passeriformes
Ifrita_kowaldi	14	16	ERVL	0.478914	Passeriformes
Leptocoma_aspasia	18	16	ERVL	0.47406	Passeriformes
Parus_major	23	16	ERVL	0.512583	Passeriformes
Paradisaea_raggiana	26	16	ERVL	0.490064	Passeriformes
Pseudopodoces_humilis	21	16	ERVL	0.549495	Passeriformes
Sylvietta_virens	20	16	ERVL	0.551315	Passeriformes
Chloropsis_cyanopogon	17	17	ERVL	0.460403	Passeriformes
Chloropsis_hardwickii	17	17	ERVL	0.507386	Passeriformes
Cisticola_juncidis	26	17	ERVL	0.531571	Passeriformes
Corvus_moneduloides	36	17	ERVL	0.64721	Passeriformes
Dyaphorophyia_castanea	19	17	ERVL	0.551645	Passeriformes
Elachura_formosa	2	17	ERVL	0.60008	Passeriformes
Irena_cyanogastra	17	17	ERVL	0.467186	Passeriformes
Mystacornis_crossleyi	22	17	ERVL	0.591506	Passeriformes
Oreocharis_arfaki	14	17	ERVL	0.484062	Passeriformes
Oriolus_oriolus	22	17	ERVL	0.468464	Passeriformes
Pachycephala_philippinensis	22	17	ERVL	0.460602	Passeriformes
Tichodroma_muraria	16	17	ERVL	0.364597	Passeriformes
Corvus_brachyrhynchos	31	18	ERVL	0.726951	Passeriformes
Peucedramus_taeniatus	16	18	ERVL	0.512994	Passeriformes
Pteruthius_melanotis	18	18	ERVL	0.541267	Passeriformes
Sitta_europaea	24	18	ERVL	0.520723	Passeriformes
Buphagus_erythrorhynchus	18	19	ERVL	0.461116	Passeriformes
Cinclus_mexicanus	16	19	ERVL	0.48381	Passeriformes
Erpornis_zantholeuca	16	19	ERVL	0.525875	Passeriformes
Hirundo_rustica	32	19	ERVL	0.6436	Passeriformes
Vireo_altiloquus	24	19	ERVL	0.556181	Passeriformes
Acrocephalus_arundinaceus	28	20	ERVL	0.592977	Passeriformes
Catharus_fuscescens	28	20	ERVL	0.600487	Passeriformes
Certhia_brachydactyla	19	20	ERVL	0.512352	Passeriformes
Certhia_familiaris	19	20	ERVL	0.579938	Passeriformes
Hippolais_icterina	24	20	ERVL	0.615707	Passeriformes
Locustella_ochotensis	27	20	ERVL	0.578326	Passeriformes
Polioptila_caerulea	21	20	ERVL	0.511768	Passeriformes
Thryothorus_ludovicianus	23	20	ERVL	0.573672	Passeriformes
Toxostoma_redivivum	23	20	ERVL	0.513619	Passeriformes
Urocynchramus_pylzowi	17	20	ERVL	0.495583	Passeriformes
Donacobius_atricapilla	21	21	ERVL	0.62233	Passeriformes
Oxylabes_madagascariensis	22	21	ERVL	0.437186	Passeriformes
Ploceus_nigricollis	22	21	ERVL	0.470113	Passeriformes
Prunella_fulvescens	23	21	ERVL	0.415272	Passeriformes
Prunella_himalayana	19	21	ERVL	0.451884	Passeriformes
Rhabdornis_inornatus	21	21	ERVL	0.511264	Passeriformes
Brachypodius_atriceps	27	22	ERVL	0.420441	Passeriformes
Copsychus_sechellarum	21	22	ERVL	0.599264	Passeriformes
Erithacus_rubecula	22	22	ERVL	0.527475	Passeriformes
Hylia_prasina	24	22	ERVL	0.535704	Passeriformes
Hypocryptadius_cinnamomeus	20	22	ERVL	0.380058	Passeriformes
Leucopsar_rothschildi	26	22	ERVL	0.499421	Passeriformes
Motacilla_alba	26	22	ERVL	0.475999	Passeriformes
Passer_domesticus	28	22	ERVL	0.516056	Passeriformes
Phylloscopus_trochilus	28	22	ERVL	0.649779	Passeriformes
Pycnonotus_jocosus	33	22	ERVL	0.449771	Passeriformes
Rhadina_sibilatrix	26	22	ERVL	0.564596	Passeriformes
Sturnus_vulgaris	22	22	ERVL	0.49886	Passeriformes
Aegithalos_caudatus	29	23	ERVL	0.517384	Passeriformes
Lonchura_striata	28	23	ERVL	0.530891	Passeriformes
Sinosuthora_webbiana	3	23	ERVL	0.56218	Passeriformes
Taeniopygia_guttata	24	23	ERVL	0.541143	Passeriformes
Vidua_chalybeata	26	23	ERVL	0.607536	Passeriformes
Vidua_macroura	23	23	ERVL	0.552375	Passeriformes
Erythrocercus_mccallii	26	24	ERVL	0.551587	Passeriformes
Oenanthe_oenanthe	33	24	ERVL	0.514581	Passeriformes
Pomatorhinus_ruficollis	31	24	ERVL	0.493247	Passeriformes
Rhodinocichla_rosea	24	24	ERVL	0.524755	Passeriformes
Saxicola_maurus	34	24	ERVL	0.541365	Passeriformes
Sterrhoptilus_dennistouni	28	24	ERVL	0.581857	Passeriformes
Sylvia_atricapilla	26	24	ERVL	0.538248	Passeriformes
Sylvia_borin	27	24	ERVL	0.527591	Passeriformes
Cettia_cetti	30	25	ERVL	0.491512	Passeriformes
Chlorodrepanis_virens	16	25	ERVL	0.508108	Passeriformes
Hemignathus_wilsoni	29	25	ERVL	0.508165	Passeriformes
Horornis_vulcanius	24	25	ERVL	0.415527	Passeriformes
Illadopsis_cleaveri	32	25	ERVL	0.480662	Passeriformes
Leiothrix_lutea	34	25	ERVL	0.506365	Passeriformes
Serinus_canaria	34	25	ERVL	0.636199	Passeriformes
Zosterops_hypoxanthus	26	25	ERVL	0.551734	Passeriformes
Calcarius_ornatus	28	26	ERVL	0.487314	Passeriformes
Emberiza_fucata	29	26	ERVL	0.541393	Passeriformes
Loxia_curvirostra	34	26	ERVL	0.513118	Passeriformes
Loxia_leucoptera	33	26	ERVL	0.487196	Passeriformes
Nesospiza_acunhae	34	28	ERVL	0.556955	Passeriformes
Pheucticus_melanocephalus	28	28	ERVL	0.510872	Passeriformes
Spizella_passerina	28	28	ERVL	0.387102	Passeriformes
Agelaius_phoeniceus	35	29	ERVL	0.506258	Passeriformes
Cardinalis_cardinalis	31	29	ERVL	0.525287	Passeriformes
Geospiza_fortis	47	29	ERVL	0.611064	Passeriformes
Melospiza_melodia	34	29	ERVL	0.562708	Passeriformes
Passerina_amoena	34	29	ERVL	0.505927	Passeriformes
Setophaga_coronata	41	29	ERVL	0.458751	Passeriformes
Setophaga_kirtlandii	36	29	ERVL	0.523477	Passeriformes
Sporophila_hypoxantha	41	29	ERVL	0.518233	Passeriformes
Junco_hyemalis	32	30	ERVL	0.449299	Passeriformes
Molothrus_ater	36	30	ERVL	0.658525	Passeriformes
Quiscalus_mexicanus	40	30	ERVL	0.486121	Passeriformes
Zonotrichia_albicollis	33	30	ERVL	0.537184	Passeriformes
Promerops_cafer	15	14	ERV1	0.152892	Passerida
Dicaeum_eximium	27	16	ERV1	0.206344	Passerida
Leptocoma_aspasia	18	16	ERV1	0.212803	Passerida
Chloropsis_cyanopogon	17	17	ERV1	0.204009	Passerida
Chloropsis_hardwickii	17	17	ERV1	0.21329	Passerida
Irena_cyanogastra	17	17	ERV1	0.205869	Passerida
Peucedramus_taeniatus	16	18	ERV1	0.246405	Passerida
Urocynchramus_pylzowi	17	20	ERV1	0.194515	Passerida
Ploceus_nigricollis	22	21	ERV1	0.1751	Passerida
Prunella_fulvescens	23	21	ERV1	0.15771	Passerida
Prunella_himalayana	19	21	ERV1	0.175799	Passerida
Hypocryptadius_cinnamomeus	20	22	ERV1	0.205784	Passerida
Motacilla_alba	26	22	ERV1	0.201421	Passerida
Passer_domesticus	28	22	ERV1	0.24217	Passerida
Lonchura_striata	28	23	ERV1	0.358602	Passerida
Taeniopygia_guttata	24	23	ERV1	0.308285	Passerida
Vidua_chalybeata	26	23	ERV1	0.372565	Passerida
Vidua_macroura	23	23	ERV1	0.263478	Passerida
Rhodinocichla_rosea	24	24	ERV1	0.223117	Passerida
Chlorodrepanis_virens	16	25	ERV1	0.200334	Passerida
Hemignathus_wilsoni	29	25	ERV1	0.203307	Passerida
Serinus_canaria	34	25	ERV1	0.308221	Passerida
Calcarius_ornatus	28	26	ERV1	0.197426	Passerida
Emberiza_fucata	29	26	ERV1	0.234578	Passerida
Loxia_curvirostra	34	26	ERV1	0.216797	Passerida
Loxia_leucoptera	33	26	ERV1	0.186709	Passerida
Nesospiza_acunhae	34	28	ERV1	0.285295	Passerida
Pheucticus_melanocephalus	28	28	ERV1	0.180163	Passerida
Spizella_passerina	28	28	ERV1	0.132362	Passerida
Agelaius_phoeniceus	35	29	ERV1	0.192861	Passerida
Cardinalis_cardinalis	31	29	ERV1	0.198907	Passerida
Geospiza_fortis	47	29	ERV1	0.268827	Passerida
Melospiza_melodia	34	29	ERV1	0.269025	Passerida
Passerina_amoena	34	29	ERV1	0.174448	Passerida
Setophaga_coronata	41	29	ERV1	0.17355	Passerida
Setophaga_kirtlandii	36	29	ERV1	0.186498	Passerida
Sporophila_hypoxantha	41	29	ERV1	0.35792	Passerida
Junco_hyemalis	32	30	ERV1	0.181942	Passerida
Molothrus_ater	36	30	ERV1	0.344011	Passerida
Quiscalus_mexicanus	40	30	ERV1	0.165638	Passerida
Zonotrichia_albicollis	33	30	ERV1	0.208515	Passerida
Promerops_cafer	15	14	ERV4	0.001423	Passerida
Dicaeum_eximium	27	16	ERV4	0.001198	Passerida
Leptocoma_aspasia	18	16	ERV4	0.001242	Passerida
Chloropsis_cyanopogon	17	17	ERV4	0.00116	Passerida
Chloropsis_hardwickii	17	17	ERV4	0.001378	Passerida
Irena_cyanogastra	17	17	ERV4	0.001396	Passerida
Peucedramus_taeniatus	16	18	ERV4	0.001403	Passerida
Urocynchramus_pylzowi	17	20	ERV4	0.001298	Passerida
Ploceus_nigricollis	22	21	ERV4	0.001379	Passerida
Prunella_fulvescens	23	21	ERV4	0.001104	Passerida
Prunella_himalayana	19	21	ERV4	0.001289	Passerida
Hypocryptadius_cinnamomeus	20	22	ERV4	0.000898	Passerida
Motacilla_alba	26	22	ERV4	0.001096	Passerida
Passer_domesticus	28	22	ERV4	0.001111	Passerida
Lonchura_striata	28	23	ERV4	0.001388	Passerida
Taeniopygia_guttata	24	23	ERV4	0.001232	Passerida
Vidua_chalybeata	26	23	ERV4	0.001185	Passerida
Vidua_macroura	23	23	ERV4	0.00111	Passerida
Rhodinocichla_rosea	24	24	ERV4	0.001284	Passerida
Chlorodrepanis_virens	16	25	ERV4	0.001494	Passerida
Hemignathus_wilsoni	29	25	ERV4	0.001522	Passerida
Serinus_canaria	34	25	ERV4	0.001302	Passerida
Calcarius_ornatus	28	26	ERV4	0.001425	Passerida
Emberiza_fucata	29	26	ERV4	0.00132	Passerida
Loxia_curvirostra	34	26	ERV4	0.001404	Passerida
Loxia_leucoptera	33	26	ERV4	0.001415	Passerida
Nesospiza_acunhae	34	28	ERV4	0.001253	Passerida
Pheucticus_melanocephalus	28	28	ERV4	0.001299	Passerida
Spizella_passerina	28	28	ERV4	0.001005	Passerida
Agelaius_phoeniceus	35	29	ERV4	0.00138	Passerida
Cardinalis_cardinalis	31	29	ERV4	0.001248	Passerida
Geospiza_fortis	47	29	ERV4	0.001289	Passerida
Melospiza_melodia	34	29	ERV4	0.001351	Passerida
Passerina_amoena	34	29	ERV4	0.001345	Passerida
Setophaga_coronata	41	29	ERV4	0.001249	Passerida
Setophaga_kirtlandii	36	29	ERV4	0.001296	Passerida
Sporophila_hypoxantha	41	29	ERV4	0.001144	Passerida
Junco_hyemalis	32	30	ERV4	0.001185	Passerida
Molothrus_ater	36	30	ERV4	0.001585	Passerida
Quiscalus_mexicanus	40	30	ERV4	0.00121	Passerida
Zonotrichia_albicollis	33	30	ERV4	0.00126	Passerida
Promerops_cafer	15	14	ERVK	0.038494	Passerida
Dicaeum_eximium	27	16	ERVK	0.186632	Passerida
Leptocoma_aspasia	18	16	ERVK	0.209814	Passerida
Chloropsis_cyanopogon	17	17	ERVK	0.173295	Passerida
Chloropsis_hardwickii	17	17	ERVK	0.239952	Passerida
Irena_cyanogastra	17	17	ERVK	0.137923	Passerida
Peucedramus_taeniatus	16	18	ERVK	0.275834	Passerida
Urocynchramus_pylzowi	17	20	ERVK	0.22047	Passerida
Ploceus_nigricollis	22	21	ERVK	0.253494	Passerida
Prunella_fulvescens	23	21	ERVK	0.201185	Passerida
Prunella_himalayana	19	21	ERVK	0.208577	Passerida
Hypocryptadius_cinnamomeus	20	22	ERVK	0.241775	Passerida
Motacilla_alba	26	22	ERVK	0.32535	Passerida
Passer_domesticus	28	22	ERVK	0.306778	Passerida
Lonchura_striata	28	23	ERVK	0.633984	Passerida
Taeniopygia_guttata	24	23	ERVK	0.724145	Passerida
Vidua_chalybeata	26	23	ERVK	0.480455	Passerida
Vidua_macroura	23	23	ERVK	0.383518	Passerida
Rhodinocichla_rosea	24	24	ERVK	0.489466	Passerida
Chlorodrepanis_virens	16	25	ERVK	0.397142	Passerida
Hemignathus_wilsoni	29	25	ERVK	0.396024	Passerida
Serinus_canaria	34	25	ERVK	0.534991	Passerida
Calcarius_ornatus	28	26	ERVK	0.465911	Passerida
Emberiza_fucata	29	26	ERVK	0.512653	Passerida
Loxia_curvirostra	34	26	ERVK	0.46783	Passerida
Loxia_leucoptera	33	26	ERVK	0.392895	Passerida
Nesospiza_acunhae	34	28	ERVK	0.637698	Passerida
Pheucticus_melanocephalus	28	28	ERVK	0.480633	Passerida
Spizella_passerina	28	28	ERVK	0.359261	Passerida
Agelaius_phoeniceus	35	29	ERVK	0.501614	Passerida
Cardinalis_cardinalis	31	29	ERVK	0.52967	Passerida
Geospiza_fortis	47	29	ERVK	0.604853	Passerida
Melospiza_melodia	34	29	ERVK	0.70923	Passerida
Passerina_amoena	34	29	ERVK	0.459157	Passerida
Setophaga_coronata	41	29	ERVK	0.386212	Passerida
Setophaga_kirtlandii	36	29	ERVK	0.516438	Passerida
Sporophila_hypoxantha	41	29	ERVK	0.656117	Passerida
Junco_hyemalis	32	30	ERVK	0.521023	Passerida
Molothrus_ater	36	30	ERVK	0.688694	Passerida
Quiscalus_mexicanus	40	30	ERVK	0.399443	Passerida
Zonotrichia_albicollis	33	30	ERVK	0.63952	Passerida
Promerops_cafer	15	14	ERVL	0.521973	Passerida
Dicaeum_eximium	27	16	ERVL	0.46111	Passerida
Leptocoma_aspasia	18	16	ERVL	0.47406	Passerida
Chloropsis_cyanopogon	17	17	ERVL	0.460403	Passerida
Chloropsis_hardwickii	17	17	ERVL	0.507386	Passerida
Irena_cyanogastra	17	17	ERVL	0.467186	Passerida
Peucedramus_taeniatus	16	18	ERVL	0.512994	Passerida
Urocynchramus_pylzowi	17	20	ERVL	0.495583	Passerida
Ploceus_nigricollis	22	21	ERVL	0.470113	Passerida
Prunella_fulvescens	23	21	ERVL	0.415272	Passerida
Prunella_himalayana	19	21	ERVL	0.451884	Passerida
Hypocryptadius_cinnamomeus	20	22	ERVL	0.380058	Passerida
Motacilla_alba	26	22	ERVL	0.475999	Passerida
Passer_domesticus	28	22	ERVL	0.516056	Passerida
Lonchura_striata	28	23	ERVL	0.530891	Passerida
Taeniopygia_guttata	24	23	ERVL	0.541143	Passerida
Vidua_chalybeata	26	23	ERVL	0.607536	Passerida
Vidua_macroura	23	23	ERVL	0.552375	Passerida
Rhodinocichla_rosea	24	24	ERVL	0.524755	Passerida
Chlorodrepanis_virens	16	25	ERVL	0.508108	Passerida
Hemignathus_wilsoni	29	25	ERVL	0.508165	Passerida
Serinus_canaria	34	25	ERVL	0.636199	Passerida
Calcarius_ornatus	28	26	ERVL	0.487314	Passerida
Emberiza_fucata	29	26	ERVL	0.541393	Passerida
Loxia_curvirostra	34	26	ERVL	0.513118	Passerida
Loxia_leucoptera	33	26	ERVL	0.487196	Passerida
Nesospiza_acunhae	34	28	ERVL	0.556955	Passerida
Pheucticus_melanocephalus	28	28	ERVL	0.510872	Passerida
Spizella_passerina	28	28	ERVL	0.387102	Passerida
Agelaius_phoeniceus	35	29	ERVL	0.506258	Passerida
Cardinalis_cardinalis	31	29	ERVL	0.525287	Passerida
Geospiza_fortis	47	29	ERVL	0.611064	Passerida
Melospiza_melodia	34	29	ERVL	0.562708	Passerida
Passerina_amoena	34	29	ERVL	0.505927	Passerida
Setophaga_coronata	41	29	ERVL	0.458751	Passerida
Setophaga_kirtlandii	36	29	ERVL	0.523477	Passerida
Sporophila_hypoxantha	41	29	ERVL	0.518233	Passerida
Junco_hyemalis	32	30	ERVL	0.449299	Passerida
Molothrus_ater	36	30	ERVL	0.658525	Passerida
Quiscalus_mexicanus	40	30	ERVL	0.486121	Passerida
Zonotrichia_albicollis	33	30	ERVL	0.537184	Passerida
Bombycilla_garrulus	18	15	ERV1	0.197399	Muscicapida
Phainopepla_nitens	18	15	ERV1	0.186838	Muscicapida
Regulus_satrapa	13	15	ERV1	0.15645	Muscicapida
Tichodroma_muraria	16	17	ERV1	0.260196	Muscicapida
Sitta_europaea	24	18	ERV1	0.202589	Muscicapida
Buphagus_erythrorhynchus	18	19	ERV1	0.122191	Muscicapida
Cinclus_mexicanus	16	19	ERV1	0.166777	Muscicapida
Catharus_fuscescens	28	20	ERV1	0.160571	Muscicapida
Certhia_brachydactyla	19	20	ERV1	0.24397	Muscicapida
Certhia_familiaris	19	20	ERV1	0.282792	Muscicapida
Polioptila_caerulea	21	20	ERV1	0.219642	Muscicapida
Thryothorus_ludovicianus	23	20	ERV1	0.241213	Muscicapida
Toxostoma_redivivum	23	20	ERV1	0.184788	Muscicapida
Rhabdornis_inornatus	21	21	ERV1	0.183484	Muscicapida
Copsychus_sechellarum	21	22	ERV1	0.257932	Muscicapida
Erithacus_rubecula	22	22	ERV1	0.173623	Muscicapida
Leucopsar_rothschildi	26	22	ERV1	0.17792	Muscicapida
Sturnus_vulgaris	22	22	ERV1	0.210548	Muscicapida
Oenanthe_oenanthe	33	24	ERV1	0.166751	Muscicapida
Saxicola_maurus	34	24	ERV1	0.22533	Muscicapida
Bombycilla_garrulus	18	15	ERV4	0.001339	Muscicapida
Phainopepla_nitens	18	15	ERV4	0.001283	Muscicapida
Regulus_satrapa	13	15	ERV4	0.001132	Muscicapida
Tichodroma_muraria	16	17	ERV4	0.000746	Muscicapida
Sitta_europaea	24	18	ERV4	0.001249	Muscicapida
Buphagus_erythrorhynchus	18	19	ERV4	0.000958	Muscicapida
Cinclus_mexicanus	16	19	ERV4	0.001161	Muscicapida
Catharus_fuscescens	28	20	ERV4	0.001241	Muscicapida
Certhia_brachydactyla	19	20	ERV4	0.001073	Muscicapida
Certhia_familiaris	19	20	ERV4	0.001125	Muscicapida
Polioptila_caerulea	21	20	ERV4	0.001399	Muscicapida
Thryothorus_ludovicianus	23	20	ERV4	0.001157	Muscicapida
Toxostoma_redivivum	23	20	ERV4	0.001236	Muscicapida
Rhabdornis_inornatus	21	21	ERV4	0.001347	Muscicapida
Copsychus_sechellarum	21	22	ERV4	0.00148	Muscicapida
Erithacus_rubecula	22	22	ERV4	0.001208	Muscicapida
Leucopsar_rothschildi	26	22	ERV4	0.001346	Muscicapida
Sturnus_vulgaris	22	22	ERV4	0.001238	Muscicapida
Oenanthe_oenanthe	33	24	ERV4	0.001096	Muscicapida
Saxicola_maurus	34	24	ERV4	0.001064	Muscicapida
Bombycilla_garrulus	18	15	ERVK	0.230967	Muscicapida
Phainopepla_nitens	18	15	ERVK	0.07053	Muscicapida
Regulus_satrapa	13	15	ERVK	0.08657	Muscicapida
Tichodroma_muraria	16	17	ERVK	0.038999	Muscicapida
Sitta_europaea	24	18	ERVK	0.308874	Muscicapida
Buphagus_erythrorhynchus	18	19	ERVK	0.101142	Muscicapida
Cinclus_mexicanus	16	19	ERVK	0.076117	Muscicapida
Catharus_fuscescens	28	20	ERVK	0.087416	Muscicapida
Certhia_brachydactyla	19	20	ERVK	0.254505	Muscicapida
Certhia_familiaris	19	20	ERVK	0.299643	Muscicapida
Polioptila_caerulea	21	20	ERVK	0.149895	Muscicapida
Thryothorus_ludovicianus	23	20	ERVK	0.166207	Muscicapida
Toxostoma_redivivum	23	20	ERVK	0.173252	Muscicapida
Rhabdornis_inornatus	21	21	ERVK	0.12924	Muscicapida
Copsychus_sechellarum	21	22	ERVK	0.159131	Muscicapida
Erithacus_rubecula	22	22	ERVK	0.121616	Muscicapida
Leucopsar_rothschildi	26	22	ERVK	0.121403	Muscicapida
Sturnus_vulgaris	22	22	ERVK	0.130065	Muscicapida
Oenanthe_oenanthe	33	24	ERVK	0.099345	Muscicapida
Saxicola_maurus	34	24	ERVK	0.130211	Muscicapida
Bombycilla_garrulus	18	15	ERVL	0.561541	Muscicapida
Phainopepla_nitens	18	15	ERVL	0.440066	Muscicapida
Regulus_satrapa	13	15	ERVL	0.460727	Muscicapida
Tichodroma_muraria	16	17	ERVL	0.364597	Muscicapida
Sitta_europaea	24	18	ERVL	0.520723	Muscicapida
Buphagus_erythrorhynchus	18	19	ERVL	0.461116	Muscicapida
Cinclus_mexicanus	16	19	ERVL	0.48381	Muscicapida
Catharus_fuscescens	28	20	ERVL	0.600487	Muscicapida
Certhia_brachydactyla	19	20	ERVL	0.512352	Muscicapida
Certhia_familiaris	19	20	ERVL	0.579938	Muscicapida
Polioptila_caerulea	21	20	ERVL	0.511768	Muscicapida
Thryothorus_ludovicianus	23	20	ERVL	0.573672	Muscicapida
Toxostoma_redivivum	23	20	ERVL	0.513619	Muscicapida
Rhabdornis_inornatus	21	21	ERVL	0.511264	Muscicapida
Copsychus_sechellarum	21	22	ERVL	0.599264	Muscicapida
Erithacus_rubecula	22	22	ERVL	0.527475	Muscicapida
Leucopsar_rothschildi	26	22	ERVL	0.499421	Muscicapida
Sturnus_vulgaris	22	22	ERVL	0.49886	Muscicapida
Oenanthe_oenanthe	33	24	ERVL	0.514581	Muscicapida
Saxicola_maurus	34	24	ERVL	0.541365	Muscicapida
Ptilorrhoa_leucosticta	15	8	ERV1	0.194577	Corvides
Edolisoma_coerulescens	17	9	ERV1	0.143644	Corvides
Mohoua_ochrocephala	9	11	ERV1	0.154762	Corvides
Chaetorhynchus_papuensis	13	12	ERV1	0.23506	Corvides
Dicrurus_megarhynchus	19	12	ERV1	0.155664	Corvides
Rhipidura_dahli	20	12	ERV1	0.190156	Corvides
Daphoenositta_chrysoptera	13	13	ERV1	0.198092	Corvides
Machaerirhynchus_nigripectus	14	13	ERV1	0.143327	Corvides
Myiagra_hebetior	21	13	ERV1	0.188016	Corvides
Eulacestoma_nigropectus	12	14	ERV1	0.167912	Corvides
Gymnorhina_tibicen	17	14	ERV1	0.16066	Corvides
Lanius_ludovicianus	23	15	ERV1	0.159546	Corvides
Rhagologus_leucostigma	13	15	ERV1	0.153075	Corvides
Struthidea_cinerea	17	15	ERV1	0.156913	Corvides
Aleadryas_rufinucha	14	16	ERV1	0.137208	Corvides
Aphelocoma_coerulescens	26	16	ERV1	0.174417	Corvides
Dryoscopus_gambensis	20	16	ERV1	0.171252	Corvides
Falcunculus_frontatus	13	16	ERV1	0.206904	Corvides
Ifrita_kowaldi	14	16	ERV1	0.123064	Corvides
Paradisaea_raggiana	26	16	ERV1	0.151417	Corvides
Corvus_moneduloides	36	17	ERV1	0.171358	Corvides
Dyaphorophyia_castanea	19	17	ERV1	0.177495	Corvides
Mystacornis_crossleyi	22	17	ERV1	0.120684	Corvides
Oreocharis_arfaki	14	17	ERV1	0.149422	Corvides
Oriolus_oriolus	22	17	ERV1	0.184713	Corvides
Pachycephala_philippinensis	22	17	ERV1	0.250343	Corvides
Corvus_brachyrhynchos	31	18	ERV1	0.221008	Corvides
Pteruthius_melanotis	18	18	ERV1	0.216349	Corvides
Erpornis_zantholeuca	16	19	ERV1	0.421954	Corvides
Vireo_altiloquus	24	19	ERV1	0.338885	Corvides
Ptilorrhoa_leucosticta	15	8	ERV4	0.001488	Corvides
Edolisoma_coerulescens	17	9	ERV4	0.001553	Corvides
Mohoua_ochrocephala	9	11	ERV4	0.001383	Corvides
Chaetorhynchus_papuensis	13	12	ERV4	0.001506	Corvides
Dicrurus_megarhynchus	19	12	ERV4	0.001396	Corvides
Rhipidura_dahli	20	12	ERV4	0.001407	Corvides
Daphoenositta_chrysoptera	13	13	ERV4	0.001483	Corvides
Machaerirhynchus_nigripectus	14	13	ERV4	0.001421	Corvides
Myiagra_hebetior	21	13	ERV4	0.001397	Corvides
Eulacestoma_nigropectus	12	14	ERV4	0.001586	Corvides
Gymnorhina_tibicen	17	14	ERV4	0.001448	Corvides
Lanius_ludovicianus	23	15	ERV4	0.001528	Corvides
Rhagologus_leucostigma	13	15	ERV4	0.001312	Corvides
Struthidea_cinerea	17	15	ERV4	0.001364	Corvides
Aleadryas_rufinucha	14	16	ERV4	0.00139	Corvides
Aphelocoma_coerulescens	26	16	ERV4	0.001488	Corvides
Dryoscopus_gambensis	20	16	ERV4	0.001295	Corvides
Falcunculus_frontatus	13	16	ERV4	0.001456	Corvides
Ifrita_kowaldi	14	16	ERV4	0.00144	Corvides
Paradisaea_raggiana	26	16	ERV4	0.001687	Corvides
Corvus_moneduloides	36	17	ERV4	0.001593	Corvides
Dyaphorophyia_castanea	19	17	ERV4	0.001327	Corvides
Mystacornis_crossleyi	22	17	ERV4	0.001193	Corvides
Oreocharis_arfaki	14	17	ERV4	0.001523	Corvides
Oriolus_oriolus	22	17	ERV4	0.001511	Corvides
Pachycephala_philippinensis	22	17	ERV4	0.001552	Corvides
Corvus_brachyrhynchos	31	18	ERV4	0.001675	Corvides
Pteruthius_melanotis	18	18	ERV4	0.001246	Corvides
Erpornis_zantholeuca	16	19	ERV4	0.001269	Corvides
Vireo_altiloquus	24	19	ERV4	0.001473	Corvides
Ptilorrhoa_leucosticta	15	8	ERVK	0.076328	Corvides
Edolisoma_coerulescens	17	9	ERVK	0.032077	Corvides
Mohoua_ochrocephala	9	11	ERVK	0.002908	Corvides
Chaetorhynchus_papuensis	13	12	ERVK	0.076024	Corvides
Dicrurus_megarhynchus	19	12	ERVK	0.06693	Corvides
Rhipidura_dahli	20	12	ERVK	0.045816	Corvides
Daphoenositta_chrysoptera	13	13	ERVK	0.068304	Corvides
Machaerirhynchus_nigripectus	14	13	ERVK	0.053593	Corvides
Myiagra_hebetior	21	13	ERVK	0.080344	Corvides
Eulacestoma_nigropectus	12	14	ERVK	0.05285	Corvides
Gymnorhina_tibicen	17	14	ERVK	0.047063	Corvides
Lanius_ludovicianus	23	15	ERVK	0.071737	Corvides
Rhagologus_leucostigma	13	15	ERVK	0.046362	Corvides
Struthidea_cinerea	17	15	ERVK	0.073812	Corvides
Aleadryas_rufinucha	14	16	ERVK	0.029733	Corvides
Aphelocoma_coerulescens	26	16	ERVK	0.087964	Corvides
Dryoscopus_gambensis	20	16	ERVK	0.089511	Corvides
Falcunculus_frontatus	13	16	ERVK	0.051863	Corvides
Ifrita_kowaldi	14	16	ERVK	0.040837	Corvides
Paradisaea_raggiana	26	16	ERVK	0.059337	Corvides
Corvus_moneduloides	36	17	ERVK	0.102848	Corvides
Dyaphorophyia_castanea	19	17	ERVK	0.3093	Corvides
Mystacornis_crossleyi	22	17	ERVK	0.036412	Corvides
Oreocharis_arfaki	14	17	ERVK	0.020024	Corvides
Oriolus_oriolus	22	17	ERVK	0.057911	Corvides
Pachycephala_philippinensis	22	17	ERVK	0.038647	Corvides
Corvus_brachyrhynchos	31	18	ERVK	0.12968	Corvides
Pteruthius_melanotis	18	18	ERVK	0.097474	Corvides
Erpornis_zantholeuca	16	19	ERVK	0.145982	Corvides
Vireo_altiloquus	24	19	ERVK	0.132614	Corvides
Ptilorrhoa_leucosticta	15	8	ERVL	0.554963	Corvides
Edolisoma_coerulescens	17	9	ERVL	0.465961	Corvides
Mohoua_ochrocephala	9	11	ERVL	0.492204	Corvides
Chaetorhynchus_papuensis	13	12	ERVL	0.546263	Corvides
Dicrurus_megarhynchus	19	12	ERVL	0.505141	Corvides
Rhipidura_dahli	20	12	ERVL	0.500848	Corvides
Daphoenositta_chrysoptera	13	13	ERVL	0.521025	Corvides
Machaerirhynchus_nigripectus	14	13	ERVL	0.539018	Corvides
Myiagra_hebetior	21	13	ERVL	0.527313	Corvides
Eulacestoma_nigropectus	12	14	ERVL	0.50109	Corvides
Gymnorhina_tibicen	17	14	ERVL	0.593287	Corvides
Lanius_ludovicianus	23	15	ERVL	0.528503	Corvides
Rhagologus_leucostigma	13	15	ERVL	0.62484	Corvides
Struthidea_cinerea	17	15	ERVL	0.537536	Corvides
Aleadryas_rufinucha	14	16	ERVL	0.525307	Corvides
Aphelocoma_coerulescens	26	16	ERVL	0.639992	Corvides
Dryoscopus_gambensis	20	16	ERVL	0.647739	Corvides
Falcunculus_frontatus	13	16	ERVL	0.493604	Corvides
Ifrita_kowaldi	14	16	ERVL	0.478914	Corvides
Paradisaea_raggiana	26	16	ERVL	0.490064	Corvides
Corvus_moneduloides	36	17	ERVL	0.64721	Corvides
Dyaphorophyia_castanea	19	17	ERVL	0.551645	Corvides
Mystacornis_crossleyi	22	17	ERVL	0.591506	Corvides
Oreocharis_arfaki	14	17	ERVL	0.484062	Corvides
Oriolus_oriolus	22	17	ERVL	0.468464	Corvides
Pachycephala_philippinensis	22	17	ERVL	0.460602	Corvides
Corvus_brachyrhynchos	31	18	ERVL	0.726951	Corvides
Pteruthius_melanotis	18	18	ERVL	0.541267	Corvides
Erpornis_zantholeuca	16	19	ERVL	0.525875	Corvides
Vireo_altiloquus	24	19	ERVL	0.556181	Corvides
Anthoscopus_minutus	17	14	ERV1	0.216867	Sylviida
Alaudala_cheleensis	15	15	ERV1	0.196358	Sylviida
Nicator_chloris	16	15	ERV1	0.186096	Sylviida
Panurus_biarmicus	13	15	ERV1	0.220735	Sylviida
Poecile_atricapillus	21	15	ERV1	0.222881	Sylviida
Parus_major	23	16	ERV1	0.18058	Sylviida
Pseudopodoces_humilis	21	16	ERV1	0.241819	Sylviida
Sylvietta_virens	20	16	ERV1	0.202704	Sylviida
Cisticola_juncidis	26	17	ERV1	0.175388	Sylviida
Elachura_formosa	2	17	ERV1	0.203628	Sylviida
Hirundo_rustica	32	19	ERV1	0.237479	Sylviida
Acrocephalus_arundinaceus	28	20	ERV1	0.194461	Sylviida
Hippolais_icterina	24	20	ERV1	0.208486	Sylviida
Locustella_ochotensis	27	20	ERV1	0.245605	Sylviida
Donacobius_atricapilla	21	21	ERV1	0.191021	Sylviida
Oxylabes_madagascariensis	22	21	ERV1	0.128219	Sylviida
Brachypodius_atriceps	27	22	ERV1	0.162325	Sylviida
Hylia_prasina	24	22	ERV1	0.18403	Sylviida
Phylloscopus_trochilus	28	22	ERV1	0.271745	Sylviida
Pycnonotus_jocosus	33	22	ERV1	0.172433	Sylviida
Rhadina_sibilatrix	26	22	ERV1	0.17606	Sylviida
Aegithalos_caudatus	29	23	ERV1	0.198979	Sylviida
Sinosuthora_webbiana	3	23	ERV1	0.207081	Sylviida
Erythrocercus_mccallii	26	24	ERV1	0.272146	Sylviida
Pomatorhinus_ruficollis	31	24	ERV1	0.194031	Sylviida
Sterrhoptilus_dennistouni	28	24	ERV1	0.22976	Sylviida
Sylvia_atricapilla	26	24	ERV1	0.215042	Sylviida
Sylvia_borin	27	24	ERV1	0.195008	Sylviida
Cettia_cetti	30	25	ERV1	0.159317	Sylviida
Horornis_vulcanius	24	25	ERV1	0.109996	Sylviida
Illadopsis_cleaveri	32	25	ERV1	0.169186	Sylviida
Leiothrix_lutea	34	25	ERV1	0.172869	Sylviida
Zosterops_hypoxanthus	26	25	ERV1	0.209182	Sylviida
Anthoscopus_minutus	17	14	ERV4	0.001009	Sylviida
Alaudala_cheleensis	15	15	ERV4	0.00124	Sylviida
Nicator_chloris	16	15	ERV4	0.000993	Sylviida
Panurus_biarmicus	13	15	ERV4	0.000845	Sylviida
Poecile_atricapillus	21	15	ERV4	0.001237	Sylviida
Parus_major	23	16	ERV4	0.001235	Sylviida
Pseudopodoces_humilis	21	16	ERV4	0.001228	Sylviida
Sylvietta_virens	20	16	ERV4	0.001089	Sylviida
Cisticola_juncidis	26	17	ERV4	0.001228	Sylviida
Elachura_formosa	2	17	ERV4	0.001107	Sylviida
Hirundo_rustica	32	19	ERV4	0.001215	Sylviida
Acrocephalus_arundinaceus	28	20	ERV4	0.001194	Sylviida
Hippolais_icterina	24	20	ERV4	0.001448	Sylviida
Locustella_ochotensis	27	20	ERV4	0.001199	Sylviida
Donacobius_atricapilla	21	21	ERV4	0.001013	Sylviida
Oxylabes_madagascariensis	22	21	ERV4	0.000841	Sylviida
Brachypodius_atriceps	27	22	ERV4	0.001055	Sylviida
Hylia_prasina	24	22	ERV4	0.001432	Sylviida
Phylloscopus_trochilus	28	22	ERV4	0.001205	Sylviida
Pycnonotus_jocosus	33	22	ERV4	0.001225	Sylviida
Rhadina_sibilatrix	26	22	ERV4	0.001071	Sylviida
Aegithalos_caudatus	29	23	ERV4	0.001158	Sylviida
Sinosuthora_webbiana	3	23	ERV4	0.001263	Sylviida
Erythrocercus_mccallii	26	24	ERV4	0.001117	Sylviida
Pomatorhinus_ruficollis	31	24	ERV4	0.001292	Sylviida
Sterrhoptilus_dennistouni	28	24	ERV4	0.001255	Sylviida
Sylvia_atricapilla	26	24	ERV4	0.001314	Sylviida
Sylvia_borin	27	24	ERV4	0.001316	Sylviida
Cettia_cetti	30	25	ERV4	0.001275	Sylviida
Horornis_vulcanius	24	25	ERV4	0.000889	Sylviida
Illadopsis_cleaveri	32	25	ERV4	0.001387	Sylviida
Leiothrix_lutea	34	25	ERV4	0.00135	Sylviida
Zosterops_hypoxanthus	26	25	ERV4	0.001165	Sylviida
Anthoscopus_minutus	17	14	ERVK	0.126746	Sylviida
Alaudala_cheleensis	15	15	ERVK	0.166886	Sylviida
Nicator_chloris	16	15	ERVK	0.204013	Sylviida
Panurus_biarmicus	13	15	ERVK	0.102924	Sylviida
Poecile_atricapillus	21	15	ERVK	0.184987	Sylviida
Parus_major	23	16	ERVK	0.16287	Sylviida
Pseudopodoces_humilis	21	16	ERVK	0.181899	Sylviida
Sylvietta_virens	20	16	ERVK	0.358513	Sylviida
Cisticola_juncidis	26	17	ERVK	0.27395	Sylviida
Elachura_formosa	2	17	ERVK	0.299403	Sylviida
Hirundo_rustica	32	19	ERVK	0.270207	Sylviida
Acrocephalus_arundinaceus	28	20	ERVK	0.174116	Sylviida
Hippolais_icterina	24	20	ERVK	0.175651	Sylviida
Locustella_ochotensis	27	20	ERVK	0.412264	Sylviida
Donacobius_atricapilla	21	21	ERVK	0.340741	Sylviida
Oxylabes_madagascariensis	22	21	ERVK	0.166484	Sylviida
Brachypodius_atriceps	27	22	ERVK	0.141248	Sylviida
Hylia_prasina	24	22	ERVK	0.210419	Sylviida
Phylloscopus_trochilus	28	22	ERVK	0.295693	Sylviida
Pycnonotus_jocosus	33	22	ERVK	0.168612	Sylviida
Rhadina_sibilatrix	26	22	ERVK	0.206421	Sylviida
Aegithalos_caudatus	29	23	ERVK	0.16872	Sylviida
Sinosuthora_webbiana	3	23	ERVK	0.189856	Sylviida
Erythrocercus_mccallii	26	24	ERVK	0.157013	Sylviida
Pomatorhinus_ruficollis	31	24	ERVK	0.260259	Sylviida
Sterrhoptilus_dennistouni	28	24	ERVK	0.323019	Sylviida
Sylvia_atricapilla	26	24	ERVK	0.241055	Sylviida
Sylvia_borin	27	24	ERVK	0.217907	Sylviida
Cettia_cetti	30	25	ERVK	0.157611	Sylviida
Horornis_vulcanius	24	25	ERVK	0.089953	Sylviida
Illadopsis_cleaveri	32	25	ERVK	0.221562	Sylviida
Leiothrix_lutea	34	25	ERVK	0.222083	Sylviida
Zosterops_hypoxanthus	26	25	ERVK	0.279696	Sylviida
Anthoscopus_minutus	17	14	ERVL	0.574158	Sylviida
Alaudala_cheleensis	15	15	ERVL	0.522426	Sylviida
Nicator_chloris	16	15	ERVL	0.456556	Sylviida
Panurus_biarmicus	13	15	ERVL	0.558959	Sylviida
Poecile_atricapillus	21	15	ERVL	0.53866	Sylviida
Parus_major	23	16	ERVL	0.512583	Sylviida
Pseudopodoces_humilis	21	16	ERVL	0.549495	Sylviida
Sylvietta_virens	20	16	ERVL	0.551315	Sylviida
Cisticola_juncidis	26	17	ERVL	0.531571	Sylviida
Elachura_formosa	2	17	ERVL	0.60008	Sylviida
Hirundo_rustica	32	19	ERVL	0.6436	Sylviida
Acrocephalus_arundinaceus	28	20	ERVL	0.592977	Sylviida
Hippolais_icterina	24	20	ERVL	0.615707	Sylviida
Locustella_ochotensis	27	20	ERVL	0.578326	Sylviida
Donacobius_atricapilla	21	21	ERVL	0.62233	Sylviida
Oxylabes_madagascariensis	22	21	ERVL	0.437186	Sylviida
Brachypodius_atriceps	27	22	ERVL	0.420441	Sylviida
Hylia_prasina	24	22	ERVL	0.535704	Sylviida
Phylloscopus_trochilus	28	22	ERVL	0.649779	Sylviida
Pycnonotus_jocosus	33	22	ERVL	0.449771	Sylviida
Rhadina_sibilatrix	26	22	ERVL	0.564596	Sylviida
Aegithalos_caudatus	29	23	ERVL	0.517384	Sylviida
Sinosuthora_webbiana	3	23	ERVL	0.56218	Sylviida
Erythrocercus_mccallii	26	24	ERVL	0.551587	Sylviida
Pomatorhinus_ruficollis	31	24	ERVL	0.493247	Sylviida
Sterrhoptilus_dennistouni	28	24	ERVL	0.581857	Sylviida
Sylvia_atricapilla	26	24	ERVL	0.538248	Sylviida
Sylvia_borin	27	24	ERVL	0.527591	Sylviida
Cettia_cetti	30	25	ERVL	0.491512	Sylviida
Horornis_vulcanius	24	25	ERVL	0.415527	Sylviida
Illadopsis_cleaveri	32	25	ERVL	0.480662	Sylviida
Leiothrix_lutea	34	25	ERVL	0.506365	Sylviida
Zosterops_hypoxanthus	26	25	ERVL	0.551734	Sylviida
