# Supplementary material for: Adaptive expansion of ERVK solo-LTRs is associated with Passeriformes speciation events
Source: Nat Commun. 2024 Apr 11;15:3151. doi: 10.1038/s41467-024-47501-3 (PMC11009239; doi:10.1038/s41467-024-47501-3)
Supplement: Supplementary file 7 — Supplementary Data 4 [file 41467_2024_47501_MOESM7_ESM.xlsx]

## Sheet: Sheet1
Supplementary Data 4. Data repository of RNA-seq data, population re-sequencing data, and ChIP-seq data of zebra finchs and chickens used in the study
ID	Tissue	Note	Organisms	Type
SRR6761851	Blood	-	Zebra finch	RNA-Seq
SRR6761852	Blood	-	Zebra finch	RNA-Seq
SRR6761853	Blood	-	Zebra finch	RNA-Seq
SRR6761854	Blood	-	Zebra finch	RNA-Seq
SRR6761855	Blood	-	Zebra finch	RNA-Seq
SRR6761856	Blood	-	Zebra finch	RNA-Seq
SRR6761867	Blood	-	Zebra finch	RNA-Seq
SRR6761868	Blood	-	Zebra finch	RNA-Seq
SRR6761869	Blood	-	Zebra finch	RNA-Seq
SRR6761870	Blood	-	Zebra finch	RNA-Seq
SRR3208120	Brian	-	Zebra finch	RNA-Seq
SRR3208121	Brian	-	Zebra finch	RNA-Seq
SRR3208122	Brian	-	Zebra finch	RNA-Seq
SRR8551561	Muscle	-	Zebra finch	RNA-Seq
SRR8695298	Muscle	-	Zebra finch	RNA-Seq
SRR8551565	Ovary	-	Zebra finch	RNA-Seq
SRR11924447	Primordial Germ Cells	-	Zebra finch	RNA-Seq
SRR11924448	Primordial Germ Cells	-	Zebra finch	RNA-Seq
SRR11924449	Primordial Germ Cells	-	Zebra finch	RNA-Seq
SRR11924450	Primordial Germ Cells	-	Zebra finch	RNA-Seq
SRR11924451	Primordial Germ Cells	-	Zebra finch	RNA-Seq
SRR11924452	Primordial Germ Cells	-	Zebra finch	RNA-Seq
SRR11924453	Primordial Germ Cells	-	Zebra finch	RNA-Seq
SRR11924454	Primordial Germ Cells	-	Zebra finch	RNA-Seq
SRR5001848	Spleen	-	Zebra finch	RNA-Seq
SRR5001850	Spleen	-	Zebra finch	RNA-Seq
SRR5001851	Spleen	-	Zebra finch	RNA-Seq
SRR2299402	Testis	-	Zebra finch	RNA-Seq
SRR2299403	Testis	-	Zebra finch	RNA-Seq
SRR2299404	Testis	-	Zebra finch	RNA-Seq
SRR8551567	Testis	-	Zebra finch	RNA-Seq
SRR8695301	Testis	-	Zebra finch	RNA-Seq
ERR1013161	-	-	Zebra finch	whole genome re-sequencing (WGRS)
ERR1013162	-	-	Zebra finch	whole genome re-sequencing (WGRS)
ERR1013163	-	-	Zebra finch	whole genome re-sequencing (WGRS)
ERR1013164	-	-	Zebra finch	whole genome re-sequencing (WGRS)
ERR1013165	-	-	Zebra finch	whole genome re-sequencing (WGRS)
ERR1013166	-	-	Zebra finch	whole genome re-sequencing (WGRS)
ERR1013167	-	-	Zebra finch	whole genome re-sequencing (WGRS)
ERR1013168	-	-	Zebra finch	whole genome re-sequencing (WGRS)
ERR1013169	-	-	Zebra finch	whole genome re-sequencing (WGRS)
ERR1013170	-	-	Zebra finch	whole genome re-sequencing (WGRS)
ERR1013171	-	-	Zebra finch	whole genome re-sequencing (WGRS)
ERR1013172	-	-	Zebra finch	whole genome re-sequencing (WGRS)
ERR1013173	-	-	Zebra finch	whole genome re-sequencing (WGRS)
ERR1013174	-	-	Zebra finch	whole genome re-sequencing (WGRS)
ERR1013175	-	-	Zebra finch	whole genome re-sequencing (WGRS)
ERR1013176	-	-	Zebra finch	whole genome re-sequencing (WGRS)
ERR1013177	-	-	Zebra finch	whole genome re-sequencing (WGRS)
ERR1013178	-	-	Zebra finch	whole genome re-sequencing (WGRS)
ERR1013179	-	-	Zebra finch	whole genome re-sequencing (WGRS)
GSE63936	Brain	H3K27ac	Zebra finch	ChIP-Seq
GSM2422828	Brain	H3K4me3	Zebra finch	ChIP-Seq
GSM2422829	Brain	H3K4me3	Zebra finch	ChIP-Seq
GSM2422830	Brain	H3K4me3	Zebra finch	ChIP-Seq
GSM2970925	Brain	H3K4me3	Zebra finch	ChIP-Seq
GSM2970926	Brain	H3K4me3	Zebra finch	ChIP-Seq
GSM2422825	Brain	H3K27me3	Zebra finch	ChIP-Seq
GSM2422826	Brain	H3K27me3	Zebra finch	ChIP-Seq
GSM2422827	Brain	H3K27me3	Zebra finch	ChIP-Seq
GSM2970923	Brain	H3K27me3	Zebra finch	ChIP-Seq
GSM2970924	Brain	H3K27me3	Zebra finch	ChIP-Seq
GSM4799673	Hypothalamus	CTCF	Chicken	ChIP-Seq
GSM4799674	Hypothalamus	CTCF	Chicken	ChIP-Seq
GSM4799724	Cerebellum	H3K27ac	Chicken	ChIP-Seq
GSM4799725	Cerebellum	H3K27ac	Chicken	ChIP-Seq
GSM4799736	Hypothalamus	H3K27ac	Chicken	ChIP-Seq
GSM4799737	Hypothalamus	H3K27ac	Chicken	ChIP-Seq
GSM4799772	Cerebellum	H3K27me3	Chicken	ChIP-Seq
GSM4799773	Cerebellum	H3K27me3	Chicken	ChIP-Seq
GSM4799784	Hypothalamus	H3K27me3	Chicken	ChIP-Seq
GSM4799785	Hypothalamus	H3K27me3	Chicken	ChIP-Seq
GSM4800044	Cerebellum	H3K4me1	Chicken	ChIP-Seq
GSM4800045	Cerebellum	H3K4me1	Chicken	ChIP-Seq
GSM4800056	Hypothalamus	H3K4me1	Chicken	ChIP-Seq
GSM4800057	Hypothalamus	H3K4me1	Chicken	ChIP-Seq
GSM4800104	Cerebellum	H3K4me3	Chicken	ChIP-Seq
GSM4800105	Cerebellum	H3K4me3	Chicken	ChIP-Seq
GSM4800116	Hypothalamus	H3K4me3	Chicken	ChIP-Seq
GSM4800117	Hypothalamus	H3K4me3	Chicken	ChIP-Seq
