# Supplementary material for: Adaptive expansion of ERVK solo-LTRs is associated with Passeriformes speciation events
Source: Nat Commun. 2024 Apr 11;15:3151. doi: 10.1038/s41467-024-47501-3 (PMC11009239; doi:10.1038/s41467-024-47501-3)
Supplement: Supplementary file 8 — Supplementary Data 5 [file 41467_2024_47501_MOESM8_ESM.xlsx]

## Sheet: Sheet1
Supplementary Data 5. Evaluation of the significance of enrichment ERVK solo-LTRs with ChIP-seq peaks with Fisher's one-sided exact test
	ERVK solo-LTR	Other ERV solo-LTR
RE regions	5535	7811
Non-RE regions	18901	28193
* p-value=0.002812 (alternative=“grater”, one-sided)
