# Supplementary material for: Adaptive expansion of ERVK solo-LTRs is associated with Passeriformes speciation events
Source: Nat Commun. 2024 Apr 11;15:3151. doi: 10.1038/s41467-024-47501-3 (PMC11009239; doi:10.1038/s41467-024-47501-3)
Supplement: Supplementary file 9 — Supplementary Data 6 [file 41467_2024_47501_MOESM9_ESM.xlsx]

## Sheet: Sheet1
Supplementary Data 6. GO enrichment results of genes with the regulatory elements contributed by ERVK solo-LTRs
Criteria	Ontology	ID	term	pvalue	p.adjust (Benjamini-Hochberg)	qvalue	Count
10 kb	MF	GO:0015267	channel activity	2.47301e-06	0.00447553	0.00425423	60
	MF	GO:0022803	passive transmembrane transporter activity	2.47301e-06	0.00447553	0.00425423	60
	MF	GO:0046873	metal ion transmembrane transporter activity	7.67467e-06	0.00812838	0.00772646	57
	MF	GO:0005216	ion channel activity	6.00921e-06	0.00812838	0.00772646	56
	MF	GO:0005261	cation channel activity	7.86002e-06	0.00812838	0.00772646	49
	MF	GO:0004930	G protein-coupled receptor activity	2.25663e-05	0.0136131	0.01294	39
	MF	GO:0008324	cation transmembrane transporter activity	4.05215e-05	0.0164401	0.0156272	71
	MF	GO:0005272	sodium channel activity	4.08789e-05	0.0164401	0.0156272	15
	MF	GO:0022890	inorganic cation transmembrane transporter activity	5.61328e-05	0.0193498	0.018393	65
	MF	GO:0022839	ion gated channel activity	6.23992e-05	0.0196395	0.0186684	41
	MF	GO:0022836	gated channel activity	8.13014e-05	0.0226362	0.0215169	42
	MF	GO:0004888	transmembrane signaling receptor activity	9.2864e-05	0.0240069	0.0228198	70
	MF	GO:0015081	sodium ion transmembrane transporter activity	0.000174731	0.0341858	0.0324954	24
	CC	GO:0150034	distal axon	3.61689e-05	0.0164401	0.0156272	64
	CC	GO:0043198	dendritic shaft	3.23602e-05	0.0164401	0.0156272	16
	CC	GO:0005641	nuclear envelope lumen	0.000156739	0.0324182	0.0308152	6
	BP	GO:0098662	inorganic cation transmembrane transport	5.46103e-07	0.00395324	0.00375776	72
	BP	GO:0007204	positive regulation of cytosolic calcium ion concentration	1.25617e-05	0.00826672	0.00785795	38
	BP	GO:0060174	limb bud formation	1.07038e-05	0.00826672	0.00785795	7
	BP	GO:0008015	blood circulation	3.38436e-05	0.0164401	0.0156272	59
	BP	GO:0051480	regulation of cytosolic calcium ion concentration	3.84618e-05	0.0164401	0.0156272	41
	BP	GO:0016055	Wnt signaling pathway	4.76094e-05	0.0172322	0.0163801	31
	BP	GO:2001223	negative regulation of neuron migration	4.7384e-05	0.0172322	0.0163801	7
	BP	GO:0003013	circulatory system process	5.99086e-05	0.0196395	0.0186684	61
	BP	GO:0098801	regulation of renal system process	7.39053e-05	0.0222917	0.0211894	12
	BP	GO:0055074	calcium ion homeostasis	7.94567e-05	0.0226362	0.0215169	55
	BP	GO:0198738	cell-cell signaling by wnt	9.61734e-05	0.0240069	0.0228198	31
	BP	GO:0001659	temperature homeostasis	9.16533e-05	0.0240069	0.0228198	10
	BP	GO:0060485	mesenchyme development	0.000100811	0.0243257	0.0231229	40
	BP	GO:0006814	sodium ion transport	0.000121102	0.0282793	0.026881	26
	BP	GO:0014048	regulation of glutamate secretion	0.000128763	0.0291286	0.0276882	10
	BP	GO:1903522	regulation of blood circulation	0.000141766	0.0310984	0.0295606	41
	BP	GO:0016540	protein autoprocessing	0.000154417	0.0324182	0.0308152	11
	BP	GO:0051955	regulation of amino acid transport	0.000166001	0.03338	0.0317295	14
	BP	GO:0030111	regulation of Wnt signaling pathway	0.000216136	0.0397561	0.0377902	55
	BP	GO:1905114	cell surface receptor signaling pathway involved in cell-cell signaling	0.000215823	0.0397561	0.0377902	38
	BP	GO:0035725	sodium ion transmembrane transport	0.000226336	0.0397561	0.0377902	24
	BP	GO:1903524	positive regulation of blood circulation	0.000230661	0.0397561	0.0377902	18
	BP	GO:0061180	mammary gland epithelium development	0.000223608	0.0397561	0.0377902	17
	BP	GO:0051952	regulation of amine transport	0.000239088	0.0402502	0.03826	23
	BP	GO:0008217	regulation of blood pressure	0.000247318	0.0406894	0.0386774	29
	BP	GO:0051967	negative regulation of synaptic transmission, glutamatergic	0.000289777	0.0466155	0.0443105	6
	BP	GO:0050772	positive regulation of axonogenesis	0.000301207	0.0474009	0.0450571	28
5 kb	MF	GO:0015267	channel activity	2.37e-06	0.00415193	0.00397042	54
	MF	GO:0022803	passive transmembrane transporter activity	2.37e-06	0.00415193	0.00397042	54
	MF	GO:0004930	G protein-coupled receptor activity	4.47e-06	0.00626406	0.00599021	37
	MF	GO:0005272	sodium channel activity	6.92e-06	0.00684945	0.00655001	15
	MF	GO:0005216	ion channel activity	7.81e-06	0.00684945	0.00655001	50
	MF	GO:0005261	cation channel activity	1.99e-05	0.0116153	0.0111075	43
	MF	GO:0046873	metal ion transmembrane transporter activity	7.8e-05	0.0313692	0.0299978	48
	MF	GO:0015081	sodium ion transmembrane transporter activity	0.00014184	0.0418473	0.0400178	22
	BP	GO:0008015	blood circulation	1.56e-06	0.00415193	0.00397042	57
	BP	GO:0003013	circulatory system process	5.37e-06	0.00627591	0.00600154	58
	BP	GO:1903522	regulation of blood circulation	1.08e-05	0.00843038	0.00806183	40
	BP	GO:0098801	regulation of renal system process	1.68e-05	0.0110567	0.0105733	12
	BP	GO:0008217	regulation of blood pressure	1.73e-05	0.0110567	0.0105733	29
	BP	GO:0098662	inorganic cation transmembrane transport	2.98e-05	0.0160992	0.0153954	59
	BP	GO:0019229	regulation of vasoconstriction	6.52e-05	0.0304773	0.0291449	15
	BP	GO:0006814	sodium ion transport	8.05e-05	0.0313692	0.0299978	24
	BP	GO:0007204	positive regulation of cytosolic calcium ion concentration	0.00010441	0.038542	0.0368571	32
	BP	GO:1903524	positive regulation of blood circulation	0.00011905	0.0417505	0.0399253	17
	BP	GO:0051967	negative regulation of synaptic transmission glutamatergic	0.00012667	0.0418473	0.0400178	6
	BP	GO:0051931	regulation of sensory perception	0.00014319	0.0418473	0.0400178	13
	BP	GO:0051955	regulation of amino acid transport	0.00014319	0.0418473	0.0400178	13
	BP	GO:0001659	temperature homeostasis	0.00016609	0.0459467	0.043938	9
	BP	GO:0055074	calcium ion homeostasis	0.00017648	0.0459467	0.043938	48
	BP	GO:0035725	sodium ion transmembrane transport	0.00018114	0.0459467	0.043938	22
	BP	GO:0051480	regulation of cytosolic calcium ion concentration	0.00018342	0.0459467	0.043938	35
2 kb	MF	GO:0004888	transmembrane signaling receptor activity	0.00027093	0.0464605	0.0443501	54
	MF	GO:0015267	channel activity	2.11675e-05	0.0180429	0.0172234	46
	MF	GO:0022803	passive transmembrane transporter activity	2.11675e-05	0.0180429	0.0172234	46
	MF	GO:0046873	metal ion transmembrane transporter activity	8.67708e-05	0.0270658	0.0258364	43
	MF	GO:0005216	ion channel activity	8.69385e-05	0.0270658	0.0258364	42
	MF	GO:0005261	cation channel activity	8.90322e-05	0.0270658	0.0258364	37
	MF	GO:0004930	G protein-coupled receptor activity	2.15824e-05	0.0180429	0.0172234	32
	MF	GO:0015081	sodium ion transmembrane transporter activity	0.00015319	0.0379465	0.0362228	20
	MF	GO:0005272	sodium channel activity	3.21904e-05	0.0195718	0.0186828	13
	BP	GO:0003013	circulatory system process	5.93074e-07	0.00198324	0.00189316	55
	BP	GO:0008015	blood circulation	1.8043e-07	0.00120671	0.0011519	54
	BP	GO:0055065	metal ion homeostasis	0.00018037	0.0407034	0.0388545	54
	BP	GO:0098662	inorganic cation transmembrane transport	0.00020692	0.0407034	0.0388545	50
	BP	GO:0072507	divalent inorganic cation homeostasis	0.0001959	0.0407034	0.0388545	46
	BP	GO:0055074	calcium ion homeostasis	4.46922e-05	0.0249084	0.023777	45
	BP	GO:1903522	regulation of blood circulation	2.1104e-06	0.00470478	0.00449108	38
	BP	GO:0051480	regulation of cytosolic calcium ion concentration	0.00013076	0.0349809	0.0333919	32
	BP	GO:0007204	positive regulation of cytosolic calcium ion concentration	0.00010221	0.0297223	0.0283723	29
	BP	GO:0008217	regulation of blood pressure	3.17026e-06	0.00530068	0.00505991	28
	BP	GO:0006814	sodium ion transport	7.14431e-05	0.0256722	0.0245061	22
	BP	GO:0035725	sodium ion transmembrane transport	0.00019222	0.0407034	0.0388545	20
	BP	GO:0051952	regulation of amine transport	0.0002517	0.045496	0.0434294	19
	BP	GO:1903524	positive regulation of blood circulation	7.29323e-05	0.0256722	0.0245061	16
	BP	GO:0019229	regulation of vasoconstriction	5.2896e-05	0.0249453	0.0238122	14
	BP	GO:0051954	positive regulation of amine transport	0.00010793	0.0300753	0.0287092	14
	BP	GO:0051931	regulation of sensory perception	3.21904e-05	0.0195718	0.0186828	13
	BP	GO:0051930	regulation of sensory perception of pain	6.55924e-05	0.0256722	0.0245061	12
	BP	GO:0098801	regulation of renal system process	2.44115e-05	0.0181405	0.0173165	11
	BP	GO:0016540	protein autoprocessing	6.47579e-05	0.0256722	0.0245061	10
	BP	GO:0001659	temperature homeostasis	5.39178e-05	0.0249453	0.0238122	9
	BP	GO:0051957	positive regulation of amino acid transport	0.00022262	0.0425397	0.0406074	9
	BP	GO:0002118	aggressive behavior	0.00026639	0.0464605	0.0443501	8
	BP	GO:0042711	maternal behavior	0.0001406	0.0361676	0.0345248	7
	BP	GO:0060746	parental behavior	0.00020395	0.0407034	0.0388545	7
	BP	GO:0051967	negative regulation of synaptic transmission glutamatergic	5.59478e-05	0.0249453	0.0238122	6
	BP	GO:0072111	cell proliferation involved in kidney development	0.0002461	0.045496	0.0434294	5
* Duplicate GO terms have been bolded
