# Supplementary material for: Adaptive expansion of ERVK solo-LTRs is associated with Passeriformes speciation events
Source: Nat Commun. 2024 Apr 11;15:3151. doi: 10.1038/s41467-024-47501-3 (PMC11009239; doi:10.1038/s41467-024-47501-3)
Supplement: Supplementary file 10 — Supplementary Data 7 [file 41467_2024_47501_MOESM10_ESM.xlsx]

## Sheet: Sheet1
Supplementary Data 7. Statistics of threshold test results with different filtering criteria
Criteria	Solo-LTRs	Test	Compare	Alternative	p-value or p-value(adjusted by Benjamini-Hochberg)	Significant
20k && 85 indentity	ratios of solo-LTRs formation	Welch two-sample t-test (one-sided)	Aves vs. Mammals	greater	0.00193493	Significant
		Welch two-sample t-test (one-sided)	Aves vs. Reptiles	greater	0.0003055	Significant
		ANCOVA Test (conf.level = 0.95)	Aves vs. Mammals	-	0	Significant
		ANCOVA Test (conf.level = 0.95)	Aves vs. Reptiles	-	0	Significant
	proportion of solo-LTRs	Welch two-sample t-test (one-sided)	Aves vs. Mammals	less	9.41e-05	Significant
		Welch two-sample t-test (two-sided)	Aves vs. Reptiles	two.sided	0.51252	NS.
		ANCOVA Test (conf.level = 0.95)	Aves vs. Mammals	-	0	Significant
		ANCOVA Test (conf.level = 0.95)	Aves vs. Reptiles	-	0.832015	NS.
20k && 75 indentity	ratios of solo-LTRs formation	Welch two-sample t-test (one-sided)	Aves vs. Mammals	greater	0.00014467	Significant
		Welch two-sample t-test (one-sided)	Aves vs. Reptiles	greater	0.00084395	Significant
		ANCOVA Test (conf.level = 0.95)	Aves vs. Mammals	-	0	Significant
		ANCOVA Test (conf.level = 0.95)	Aves vs. Reptiles	-	1.42e-05	Significant
	proportion of solo-LTRs	Welch two-sample t-test (one-sided)	Aves vs. Mammals	less	8.92e-05	Significant
		Welch two-sample t-test (two-sided)	Aves vs. Reptiles	two.sided	0.526252	NS.
		ANCOVA Test (conf.level = 0.95)	Aves vs. Mammals	-	0	Significant
		ANCOVA Test (conf.level = 0.95)	Aves vs. Reptiles	-	0.77844	NS.
15k && 85 indentity	ratios of solo-LTRs formation	Welch two-sample t-test (one-sided)	Aves vs. Mammals	greater	0.0018642	Significant
		Welch two-sample t-test (one-sided)	Aves vs. Reptiles	greater	0.00029449	Significant
		ANCOVA Test (conf.level = 0.95)	Aves vs. Mammals	-	0	Significant
		ANCOVA Test (conf.level = 0.95)	Aves vs. Reptiles	-	0	Significant
	proportion of solo-LTRs	Welch two-sample t-test (one-sided)	Aves vs. Mammals	less	9.98e-05	Significant
		Welch two-sample t-test (two-sided)	Aves vs. Reptiles	two.sided	0.469301	NS.
		ANCOVA Test (conf.level = 0.95)	Aves vs. Mammals	-	0	Significant
		ANCOVA Test (conf.level = 0.95)	Aves vs. Reptiles	-	0.800791	NS.
15k && 75 indentity	ratios of solo-LTRs formation	Welch two-sample t-test (one-sided)	Aves vs. Mammals	greater	0.00014271	Significant
		Welch two-sample t-test (one-sided)	Aves vs. Reptiles	greater	0.00079298	Significant
		ANCOVA Test (conf.level = 0.95)	Aves vs. Mammals	-	0	Significant
		ANCOVA Test (conf.level = 0.95)	Aves vs. Reptiles	-	1.24e-05	Significant
	proportion of solo-LTRs	Welch two-sample t-test (one-sided)	Aves vs. Mammals	less	9.79e-05	Significant
		Welch two-sample t-test (two-sided)	Aves vs. Reptiles	two.sided	0.482465	NS.
		ANCOVA Test (conf.level = 0.95)	Aves vs. Mammals	-	0	Significant
		ANCOVA Test (conf.level = 0.95)	Aves vs. Reptiles	-	0.738207	NS.
10k && 85 indentity	ratios of solo-LTRs formation	Welch two-sample t-test (one-sided)	Aves vs. Mammals	greater	0.00176081	Significant
		Welch two-sample t-test (one-sided)	Aves vs. Reptiles	greater	0.00027765	Significant
		ANCOVA Test (conf.level = 0.95)	Aves vs. Mammals	-	0	Significant
		ANCOVA Test (conf.level = 0.95)	Aves vs. Reptiles	-	0	Significant
	proportion of solo-LTRs	Welch two-sample t-test (one-sided)	Aves vs. Mammals	less	0.00010788	Significant
		Welch two-sample t-test (two-sided)	Aves vs. Reptiles	two.sided	0.419184	NS.
		ANCOVA Test (conf.level = 0.95)	Aves vs. Mammals	-	0	Significant
		ANCOVA Test (conf.level = 0.95)	Aves vs. Reptiles	-	0.760976	NS.
10k && 75 indentity	ratios of solo-LTRs formation	Welch two-sample t-test (one-sided)	Aves vs. Mammals	greater	0.00013873	Significant
		Welch two-sample t-test (one-sided)	Aves vs. Reptiles	greater	0.00077051	Significant
		ANCOVA Test (conf.level = 0.95)	Aves vs. Mammals	-	0	Significant
		ANCOVA Test (conf.level = 0.95)	Aves vs. Reptiles	-	1.08e-05	Significant
	proportion of solo-LTRs	Welch two-sample t-test (one-sided)	Aves vs. Mammals	less	0.00011049	Significant
		Welch two-sample t-test (two-sided)	Aves vs. Reptiles	two.sided	0.431552	NS.
		ANCOVA Test (conf.level = 0.95)	Aves vs. Mammals	-	0	Significant
		ANCOVA Test (conf.level = 0.95)	Aves vs. Reptiles	-	0.688016	NS.
