# Supplementary material for: Adaptive expansion of ERVK solo-LTRs is associated with Passeriformes speciation events
Source: Nat Commun. 2024 Apr 11;15:3151. doi: 10.1038/s41467-024-47501-3 (PMC11009239; doi:10.1038/s41467-024-47501-3)
Supplement: Supplementary file 11 — Supplementary Data 8 [file 41467_2024_47501_MOESM11_ESM.xlsx]

## Sheet: Sheet1
Supplementary Data 8. Results of statistical tests and covariance analyses under different TSDs criteria
Test	Compare	Solo-LTRs	Criteria	alternative	p-value or p-value(adjusted by Benjamini-Hochberg)	significant
Welch two-sample t-test	Aves vs. Mammalia	proportion of solo-LTRs	20k with 85 indentity && TSDs not considered	less (one-sided)	9.41e-05	***
			20k with 85 indentity && TSDs in 20bp flanking region	less (one-sided)	0.000133	***
			20k with 85 indentity && TSDs in 15bp flanking region	less (one-sided)	0.000139	***
			20k with 85 indentity && TSDs in 10bp flanking region	less (one-sided)	0.000104	***
	Aves vs. Reptilia	proportion of solo-LTRs	20k with 85 indentity && TSDs not considered	two-sided	0.513	NS.
			20k with 85 indentity && TSDs in 20bp flanking region	two-sided	0.282	NS.
			20k with 85 indentity && TSDs in 15bp flanking region	two-sided	0.243	NS.
			20k with 85 indentity && TSDs in 10bp flanking region	two-sided	0.177	NS.
	Aves vs. Mammalia	ratios of solo-LTRs formation	20k with 85 indentity && TSDs not considered	greater (one-sided)	0.00193	**
			20k with 85 indentity && TSDs in 20bp flanking region	greater (one-sided)	0.00242	**
			20k with 85 indentity && TSDs in 15bp flanking region	greater (one-sided)	0.00198	**
			20k with 85 indentity && TSDs in 10bp flanking region	greater (one-sided)	0.00132	**
	Aves vs. Reptilia	ratios of solo-LTRs formation	20k with 85 indentity && TSDs not considered	greater (one-sided)	0.000306	***
			20k with 85 indentity && TSDs in 20bp flanking region	greater (one-sided)	0.000134	***
			20k with 85 indentity && TSDs in 15bp flanking region	greater (one-sided)	0.000652	***
			20k with 85 indentity && TSDs in 10bp flanking region	greater (one-sided)	0.00108	**
ANCOVA Test (conf.level = 0.95)	Aves vs. Mammalia	ratios of solo-LTRs formation	20k with 85 indentity && TSDs not considered	-	0	***
			20k with 85 indentity && TSDs in 20bp flanking region	-	0	***
			20k with 85 indentity && TSDs in 15bp flanking region	-	7.49e-11	***
			20k with 85 indentity && TSDs in 10bp flanking region	-	1.06e-10	***
	Aves vs. Reptilia	ratios of solo-LTRs formation	20k with 85 indentity && TSDs not considered	-	0	***
			20k with 85 indentity && TSDs in 20bp flanking region	-	1.88e-09	***
			20k with 85 indentity && TSDs in 15bp flanking region	-	0	***
			20k with 85 indentity && TSDs in 10bp flanking region	-	0	***
	Aves vs. Mammalia	proportion of solo-LTRs	20k with 85 indentity && TSDs not considered	-	0	***
			20k with 85 indentity && TSDs in 20bp flanking region	-	0	***
			20k with 85 indentity && TSDs in 15bp flanking region	-	0	***
			20k with 85 indentity && TSDs in 10bp flanking region	-	0	***
	Aves vs. Reptilia	proportion of solo-LTRs	20k with 85 indentity && TSDs not considered	-	0.832	NS.
			20k with 85 indentity && TSDs in 20bp flanking region	-	0.497	NS.
			20k with 85 indentity && TSDs in 15bp flanking region	-	0.43	NS.
			20k with 85 indentity && TSDs in 10bp flanking region	-	0.255	NS.
