# Supplementary material for: Adaptive expansion of ERVK solo-LTRs is associated with Passeriformes speciation events
Source: Nat Commun. 2024 Apr 11;15:3151. doi: 10.1038/s41467-024-47501-3 (PMC11009239; doi:10.1038/s41467-024-47501-3)
Supplement: Supplementary file 12 — Supplementary Data 9 [file 41467_2024_47501_MOESM12_ESM.xlsx]

## Sheet: Sheet1
Supplementary Data 9. Results of Pearson’s correlation tests between the proportion of Solo-LTRs and the speciation events under different TSDs criteria in different clades
Clade	Species number	Speciation events from phylogeny	Solo-LTR	Criteria	Pearson’s r	p-value (conf.level = 0.95)	Significant
Passeriformes	169	B10K family phase phylogeny	ERVK solo-LTRs	20k with 85 indentity && TSDs not considered	0.797694	1.61102e-38	***
			ERVK solo-LTRs	20k with 85 indentity && TSDs in 20bp flanking region	0.802675	2.51687e-39	***
			ERVK solo-LTRs	20k with 85 indentity && TSDs in 15bp flanking region	0.803252	2.02293e-39	***
			ERVK solo-LTRs	20k with 85 indentity && TSDs in 10bp flanking region	0.787908	5.33918e-37	***
		Extant 10,135 bird species phylogeny	ERVK solo-LTRs	20k with 85 indentity && TSDs not considered	0.694243	1.24183e-25	***
			ERVK solo-LTRs	20k with 85 indentity && TSDs in 20bp flanking region	0.698909	4.29837e-26	***
			ERVK solo-LTRs	20k with 85 indentity && TSDs in 15bp flanking region	0.695295	9.79533e-26	***
			ERVK solo-LTRs	20k with 85 indentity && TSDs in 10bp flanking region	0.67889	3.54894e-24	***
Passerida	41	B10K family phase phylogeny	ERVK solo-LTRs	20k with 85 indentity && TSDs not considered	0.788144	9.55867e-10	***
			ERVK solo-LTRs	20k with 85 indentity && TSDs in 20bp flanking region	0.810138	1.39507e-10	***
			ERVK solo-LTRs	20k with 85 indentity && TSDs in 15bp flanking region	0.787661	9.94622e-10	***
			ERVK solo-LTRs	20k with 85 indentity && TSDs in 10bp flanking region	0.700032	3.50716e-07	***
		Extant 10,135 bird species phylogeny	ERVK solo-LTRs	20k with 85 indentity && TSDs not considered	0.692019	5.40445e-07	***
			ERVK solo-LTRs	20k with 85 indentity && TSDs in 20bp flanking region	0.711314	1.86198e-07	***
			ERVK solo-LTRs	20k with 85 indentity && TSDs in 15bp flanking region	0.688625	6.46388e-07	***
			ERVK solo-LTRs	20k with 85 indentity && TSDs in 10bp flanking region	0.604164	2.88074e-05	***
Muscicapida	20	B10K family phase phylogeny	ERVK solo-LTRs	20k with 85 indentity && TSDs not considered	-0.00174557	0.994173	NS.
			ERVK solo-LTRs	20k with 85 indentity && TSDs in 20bp flanking region	0.00484887	0.983813	NS.
			ERVK solo-LTRs	20k with 85 indentity && TSDs in 15bp flanking region	0.0333379	0.889031	NS.
			ERVK solo-LTRs	20k with 85 indentity && TSDs in 10bp flanking region	0.00819809	0.972636	NS.
		Extant 10,135 bird species phylogeny	ERVK solo-LTRs	20k with 85 indentity && TSDs not considered	0.0231371	0.922868	NS.
			ERVK solo-LTRs	20k with 85 indentity && TSDs in 20bp flanking region	0.0394971	0.868687	NS.
			ERVK solo-LTRs	20k with 85 indentity && TSDs in 15bp flanking region	0.0457647	0.848066	NS.
			ERVK solo-LTRs	20k with 85 indentity && TSDs in 10bp flanking region	0.0286204	0.90466	NS.
Sylviida	33	B10K family phase phylogeny	ERVK solo-LTRs	20k with 85 indentity && TSDs not considered	0.0585526	0.74619	NS.
			ERVK solo-LTRs	20k with 85 indentity && TSDs in 20bp flanking region	0.0473971	0.79338	NS.
			ERVK solo-LTRs	20k with 85 indentity && TSDs in 15bp flanking region	0.0926308	0.608154	NS.
			ERVK solo-LTRs	20k with 85 indentity && TSDs in 10bp flanking region	0.0513404	0.776607	NS.
		Extant 10,135 bird species phylogeny	ERVK solo-LTRs	20k with 85 indentity && TSDs not considered	0.0818737	0.650581	NS.
			ERVK solo-LTRs	20k with 85 indentity && TSDs in 20bp flanking region	0.0655754	0.716928	NS.
			ERVK solo-LTRs	20k with 85 indentity && TSDs in 15bp flanking region	0.0870944	0.629845	NS.
			ERVK solo-LTRs	20k with 85 indentity && TSDs in 10bp flanking region	0.143564	0.425419	NS.
Corvides	30	B10K family phase phylogeny	ERVK solo-LTRs	20k with 85 indentity && TSDs not considered	0.366421	0.0464183	*
			ERVK solo-LTRs	20k with 85 indentity && TSDs in 20bp flanking region	0.397039	0.0298211	*
			ERVK solo-LTRs	20k with 85 indentity && TSDs in 15bp flanking region	0.413201	0.0232364	*
			ERVK solo-LTRs	20k with 85 indentity && TSDs in 10bp flanking region	0.352866	0.055794	NS.
		Extant 10,135 bird species phylogeny	ERVK solo-LTRs	20k with 85 indentity && TSDs not considered	0.313652	0.0914418	NS.
			ERVK solo-LTRs	20k with 85 indentity && TSDs in 20bp flanking region	0.361971	0.0493465	*
			ERVK solo-LTRs	20k with 85 indentity && TSDs in 15bp flanking region	0.332954	0.0721984	NS.
			ERVK solo-LTRs	20k with 85 indentity && TSDs in 10bp flanking region	0.209301	0.266987	NS.
