# Supplementary material for: Adaptive expansion of ERVK solo-LTRs is associated with Passeriformes speciation events
Source: Nat Commun. 2024 Apr 11;15:3151. doi: 10.1038/s41467-024-47501-3 (PMC11009239; doi:10.1038/s41467-024-47501-3)
Supplement: Supplementary file 14 — Source Data [file 41467_2024_47501_MOESM14_ESM.xlsx]

## Sheet: Fig1B
id	cutoff	clade	Tree.name	fasize.log	solo.count.log10
Alligator_mississippiensis	20k_&&_85_indentity	Reptilia	Alligator_mississippiensis	9.32987	5.46952
Alligator_sinensis	20k_&&_85_indentity	Reptilia	Alligator_sinensis	9.35428	5.53992
Anolis_carolinensis	20k_&&_85_indentity	Reptilia	Anolis_carolinensis	9.2448	5.39268
APP-001	20k_&&_85_indentity	Aves	CHAVOC	9.0801	5.01656
APP-002	20k_&&_85_indentity	Aves	ACACHL	8.94452	5.12738
APP-004	20k_&&_85_indentity	Aves	APAVIT	8.95415	5.02644
APP-005	20k_&&_85_indentity	Aves	APTFOR	9.09585	4.93922
APP-006	20k_&&_85_indentity	Aves	BALREG	8.96903	4.79236
APP-007	20k_&&_85_indentity	Aves	BUCRHI	8.94445	4.72149
APP-008	20k_&&_85_indentity	Aves	CALANN	9.02026	5.08227
APP-009	20k_&&_85_indentity	Aves	ANTCAR	8.9454	4.98966
APP-010	20k_&&_85_indentity	Aves	CARCRI	8.97791	4.73409
APP-011	20k_&&_85_indentity	Aves	CATAUR	8.90565	4.56361
APP-012	20k_&&_85_indentity	Aves	CHAPEL	9.04153	5.10058
APP-013	20k_&&_85_indentity	Aves	CHLMAC	8.93677	4.833
APP-014	20k_&&_85_indentity	Aves	COLSTR	8.92809	5.05971
APP-015	20k_&&_85_indentity	Aves	COLLIV	9.03916	4.99644
APP-016	20k_&&_85_indentity	Aves	CORBRA	9.03315	5.14362
APP-017	20k_&&_85_indentity	Aves	CUCCAN	9.05822	5.22095
APP-018	20k_&&_85_indentity	Aves	EGRGAR	9.07779	5.04337
APP-019	20k_&&_85_indentity	Aves	EURHEL	8.93668	4.92115
APP-020	20k_&&_85_indentity	Aves	FALPER	9.06708	4.84307
APP-021	20k_&&_85_indentity	Aves	FULGLA	8.96509	4.68247
APP-022	20k_&&_85_indentity	Aves	GAVSTE	8.95539	4.6412
APP-023	20k_&&_85_indentity	Aves	GEOFOR	9.01529	5.17444
APP-025	20k_&&_85_indentity	Aves	HALLEU	9.07731	4.92092
APP-026	20k_&&_85_indentity	Aves	LEPDIS	8.98864	4.82818
APP-028	20k_&&_85_indentity	Aves	MELUND	9.03395	5.15444
APP-029	20k_&&_85_indentity	Aves	MERNUB	8.92672	4.90872
APP-030	20k_&&_85_indentity	Aves	MESUNI	8.93435	4.86243
APP-031	20k_&&_85_indentity	Aves	NESNOT	8.95821	4.99808
APP-032	20k_&&_85_indentity	Aves	NIPNIP	9.09291	4.75419
APP-033	20k_&&_85_indentity	Aves	OPIHOA	9.07609	5.07359
APP-034	20k_&&_85_indentity	Aves	PELCRI	8.96087	4.8913
APP-035	20k_&&_85_indentity	Aves	PHALEP	8.96078	4.86794
APP-036	20k_&&_85_indentity	Aves	PHACAR	8.9621	4.76312
APP-037	20k_&&_85_indentity	Aves	PHORUB	8.92743	4.71782
APP-038	20k_&&_85_indentity	Aves	PICPUB	9.05787	5.66628
APP-040	20k_&&_85_indentity	Aves	PTEGUT	8.93999	4.83021
APP-041	20k_&&_85_indentity	Aves	PYGADE	9.08165	4.96183
APP-042	20k_&&_85_indentity	Aves	STRCAM	9.08574	4.45145
APP-043	20k_&&_85_indentity	Aves	TAUERY	8.98663	5.01698
APP-044	20k_&&_85_indentity	Aves	TINGUT	8.98534	4.56643
APP-045	20k_&&_85_indentity	Aves	TYTALB	8.95852	4.67773
B10K-Callaeas-wilsoni	20k_&&_85_indentity	Aves	CALWIL	8.98636	5.03336
B10K-Casuarius-casuarius	20k_&&_85_indentity	Aves	CASCAS	9.07771	4.26228
B10K-Crypturellus-soui	20k_&&_85_indentity	Aves	CRYSOU	8.98506	4.52127
B10K-Crypturellus-undulatus	20k_&&_85_indentity	Aves	CRYUND	8.96095	4.49896
B10K-CU-030-46	20k_&&_85_indentity	Aves	MENNOV	9.02054	5.05632
B10K-CU-031-01	20k_&&_85_indentity	Aves	ARDKOR	9.05091	5.02492
B10K-CU-031-02	20k_&&_85_indentity	Aves	CEUAER	9.01345	5.11115
B10K-CU-031-03	20k_&&_85_indentity	Aves	COCCOC	9.06614	4.95313
B10K-CU-031-07	20k_&&_85_indentity	Aves	GEOCAL	8.94547	4.97519
B10K-CU-031-08	20k_&&_85_indentity	Aves	GLAPRA	9.05535	4.99028
B10K-CU-031-10	20k_&&_85_indentity	Aves	NYCBRA	9.0535	5.04326
B10K-CU-031-11	20k_&&_85_indentity	Aves	OCEOCE	9.06459	4.93015
B10K-CU-031-12	20k_&&_85_indentity	Aves	RHOROS	9.00817	5.131
B10K-CU-031-13	20k_&&_85_indentity	Aves	TACRUB	9.02054	5.09008
B10K-CU-031-17	20k_&&_85_indentity	Aves	PTILEU	9.03209	5.05126
B10K-CU-031-19	20k_&&_85_indentity	Aves	CHAPAP	9.0099	5.06302
B10K-CU-031-20	20k_&&_85_indentity	Aves	SMICAP	9.01749	5.08294
B10K-CU-031-22	20k_&&_85_indentity	Aves	CHUBUR	9.06466	4.87689
B10K-CU-031-23	20k_&&_85_indentity	Aves	LOPRUF	9.04214	4.98508
B10K-CU-031-38	20k_&&_85_indentity	Aves	ANHANH	9.0649	5.00582
B10K-CU-031-40	20k_&&_85_indentity	Aves	CORCRI	8.97703	4.82598
B10K-Dromaius-novaehollandiae	20k_&&_85_indentity	Aves	DRONOV	9.07611	4.24655
B10K-DU-001-01	20k_&&_85_indentity	Aves	CEPORN	9.00379	5.04738
B10K-DU-001-02	20k_&&_85_indentity	Aves	GRAVAR	9.006	5.06966
B10K-DU-001-03	20k_&&_85_indentity	Aves	SCLMEX	9.01082	5.03641
B10K-DU-001-04	20k_&&_85_indentity	Aves	EUBBOU	9.05719	5.56595
B10K-DU-001-06	20k_&&_85_indentity	Aves	SAKLUC	9.01623	5.11254
B10K-DU-001-07	20k_&&_85_indentity	Aves	CICNIG	9.05612	4.8322
B10K-DU-001-08	20k_&&_85_indentity	Aves	PENPIL	9.00469	4.99637
B10K-DU-001-09	20k_&&_85_indentity	Aves	CAMPRO	9.0096	5.03241
B10K-DU-001-15	20k_&&_85_indentity	Aves	ALACHE	8.98884	5.03037
B10K-DU-001-16	20k_&&_85_indentity	Aves	BUCCAP	8.95617	5.1753
B10K-DU-001-17	20k_&&_85_indentity	Aves	CATFUS	8.98199	5.01591
B10K-DU-001-18	20k_&&_85_indentity	Aves	REGSAT	8.97921	4.99142
B10K-DU-001-19	20k_&&_85_indentity	Aves	LOXLEU	8.99488	5.08014
B10K-DU-001-20	20k_&&_85_indentity	Aves	STEPAR	9.05873	4.93951
B10K-DU-001-21	20k_&&_85_indentity	Aves	BARMAR	9.01124	5.06514
B10K-DU-001-22	20k_&&_85_indentity	Aves	VIRALT	9.01009	5.09206
B10K-DU-001-23	20k_&&_85_indentity	Aves	HEMCOM	9.0378	5.1092
B10K-DU-001-24	20k_&&_85_indentity	Aves	PSIHAE	9.05094	5.65377
B10K-DU-001-25	20k_&&_85_indentity	Aves	EDOCOE	9.00894	5.04257
B10K-DU-001-26	20k_&&_85_indentity	Aves	IRECYA	8.99634	5.05124
B10K-DU-001-27	20k_&&_85_indentity	Aves	STEDEN	8.99882	5.10885
B10K-DU-001-28	20k_&&_85_indentity	Aves	PACPHI	8.99981	5.03303
B10K-DU-001-29	20k_&&_85_indentity	Aves	RHAINO	9.00399	5.06671
B10K-DU-001-30	20k_&&_85_indentity	Aves	RAMSUL	8.98374	5.50763
B10K-DU-001-31	20k_&&_85_indentity	Aves	QUIMEX	8.9532	5.00956
B10K-DU-001-32	20k_&&_85_indentity	Aves	HYDTET	9.05292	4.76162
B10K-DU-001-33	20k_&&_85_indentity	Aves	MYIHEB	9.00847	5.05573
B10K-DU-001-34	20k_&&_85_indentity	Aves	DICEXI	8.99384	5.06083
B10K-DU-001-35	20k_&&_85_indentity	Aves	LEPASP	9.00646	5.0726
B10K-DU-001-36	20k_&&_85_indentity	Aves	ZOSHYP	8.9834	5.07004
B10K-DU-001-37	20k_&&_85_indentity	Aves	TYRSAV	9.00751	5.03603
B10K-DU-001-39	20k_&&_85_indentity	Aves	ALELAT	8.99664	4.90508
B10K-DU-001-40	20k_&&_85_indentity	Aves	PODSTR	8.98787	4.97516
B10K-DU-001-43	20k_&&_85_indentity	Aves	FORRUF	9.01284	5.06255
B10K-DU-001-44	20k_&&_85_indentity	Aves	MESCAY	9.05342	4.85571
B10K-DU-001-45	20k_&&_85_indentity	Aves	SETKIR	8.99468	5.10141
B10K-DU-001-46	20k_&&_85_indentity	Aves	AMAGUI	9.03481	5.21131
B10K-DU-001-47	20k_&&_85_indentity	Aves	CICMAG	9.05793	4.82983
B10K-DU-001-48	20k_&&_85_indentity	Aves	DICMEG	9.00937	5.05407
B10K-DU-001-49	20k_&&_85_indentity	Aves	RHIDAH	9.00029	5.03163
B10K-DU-001-53	20k_&&_85_indentity	Aves	ODOGUJ	8.97151	5.0681
B10K-DU-001-55	20k_&&_85_indentity	Aves	HELFUL	9.02289	5.18289
B10K-DU-001-56	20k_&&_85_indentity	Aves	NYCGRA	9.02507	4.95089
B10K-DU-001-57	20k_&&_85_indentity	Aves	ANSSEM	9.04665	4.85007
B10K-DU-001-60	20k_&&_85_indentity	Aves	PSOCRE	9.06041	5.13869
B10K-DU-001-61	20k_&&_85_indentity	Aves	CHLAEN	9.00922	5.01712
B10K-DU-001-62	20k_&&_85_indentity	Aves	GALDEA	8.98839	5.19031
B10K-DU-001-63	20k_&&_85_indentity	Aves	DONATR	9.00319	5.10145
B10K-DU-001-64	20k_&&_85_indentity	Aves	BURBIS	9.0684	4.95007
B10K-DU-001-65	20k_&&_85_indentity	Aves	LANLUD	9.00563	5.04829
B10K-DU-001-66	20k_&&_85_indentity	Aves	POLCAE	9.00113	5.05309
B10K-DU-001-67	20k_&&_85_indentity	Aves	HIRRUS	9.00369	5.10792
B10K-DU-001-68	20k_&&_85_indentity	Aves	THRLUD	8.99232	5.06799
B10K-DU-001-69	20k_&&_85_indentity	Aves	CARCAR	8.99028	5.10406
B10K-DU-001-70	20k_&&_85_indentity	Aves	HYLPRA	8.99478	5.06032
B10K-DU-001-71	20k_&&_85_indentity	Aves	DYACAS	9.01123	5.08951
B10K-DU-001-72	20k_&&_85_indentity	Aves	PACMIN	9.01135	5.06123
B10K-DU-001-74	20k_&&_85_indentity	Aves	OENOEN	8.98186	5.02007
B10K-DU-001-75	20k_&&_85_indentity	Aves	MOTALB	9.00385	5.08178
B10K-DU-001-77	20k_&&_85_indentity	Aves	CINMEX	8.95598	5.00614
B10K-DU-001-78	20k_&&_85_indentity	Aves	INDMAC	9.03397	5.54838
B10K-DU-001-79	20k_&&_85_indentity	Aves	PLONIG	9.00149	5.06041
B10K-DU-002-01	20k_&&_85_indentity	Aves	ILLCLE	8.99597	5.05364
B10K-DU-002-02	20k_&&_85_indentity	Aves	LEUROT	8.99716	5.04195
B10K-DU-002-03	20k_&&_85_indentity	Aves	SERLUN	9.01089	5.0769
B10K-DU-002-05	20k_&&_85_indentity	Aves	GYMTIB	9.00945	5.06008
B10K-DU-002-07	20k_&&_85_indentity	Aves	OXYCRI	9.01798	5.08382
B10K-DU-002-08	20k_&&_85_indentity	Aves	SINWEB	9.00054	5.08158
B10K-DU-002-09	20k_&&_85_indentity	Aves	LOCOCH	9.0049	5.11828
B10K-DU-002-10	20k_&&_85_indentity	Aves	AEGCAU	8.97502	5.05026
B10K-DU-002-11	20k_&&_85_indentity	Aves	ARAGUA	9.05616	4.8858
B10K-DU-002-13	20k_&&_85_indentity	Aves	HIMHIM	9.06359	4.91069
B10K-DU-002-14	20k_&&_85_indentity	Aves	NYCSEM	9.04295	5.06264
B10K-DU-002-15	20k_&&_85_indentity	Aves	TOXRED	8.99551	5.04577
B10K-DU-002-16	20k_&&_85_indentity	Aves	RYNNIG	9.0596	4.97305
B10K-DU-002-18	20k_&&_85_indentity	Aves	HIPICT	8.98859	5.06498
B10K-DU-002-19	20k_&&_85_indentity	Aves	SYLBOR	8.99747	5.06679
B10K-DU-002-20	20k_&&_85_indentity	Aves	CERBRA	9.00392	5.07625
B10K-DU-002-22	20k_&&_85_indentity	Aves	PARRAG	9.00651	5.04328
B10K-DU-002-23	20k_&&_85_indentity	Aves	BOMGAR	8.99293	5.05706
B10K-DU-002-24	20k_&&_85_indentity	Aves	ORIORI	9.00111	5.03475
B10K-DU-002-25	20k_&&_85_indentity	Aves	SITEUR	8.99574	5.07735
B10K-DU-002-26	20k_&&_85_indentity	Aves	RHASIB	8.98903	5.0558
B10K-DU-002-28	20k_&&_85_indentity	Aves	LARSMI	8.97278	4.8485
B10K-DU-002-30	20k_&&_85_indentity	Aves	CISJUN	8.99481	5.07657
B10K-DU-002-32	20k_&&_85_indentity	Aves	PHANIT	8.99332	5.02017
B10K-DU-002-35	20k_&&_85_indentity	Aves	RHICYA	8.98211	5.54365
B10K-DU-002-36	20k_&&_85_indentity	Aves	RHIAFR	9.04512	4.96812
B10K-DU-002-37	20k_&&_85_indentity	Aves	TRILEU	9.05726	5.71774
B10K-DU-002-40	20k_&&_85_indentity	Aves	NICCHL	8.92024	5.00886
B10K-DU-002-42	20k_&&_85_indentity	Aves	PYCJOC	8.96681	5.00404
B10K-DU-002-43	20k_&&_85_indentity	Aves	LEILUT	9.00116	5.037
B10K-DU-002-46	20k_&&_85_indentity	Aves	SCYSUP	9.01457	5.03651
B10K-DU-002-47	20k_&&_85_indentity	Aves	THIORB	9.02898	5.09426
B10K-DU-002-48	20k_&&_85_indentity	Aves	FREMAG	9.02004	4.82878
B10K-DU-002-49	20k_&&_85_indentity	Aves	SULDAC	8.9966	4.82094
B10K-DU-002-50	20k_&&_85_indentity	Aves	VIDMAC	8.95901	5.07714
B10K-DU-002-51	20k_&&_85_indentity	Aves	EURGUL	9.01397	5.09934
B10K-DU-002-52	20k_&&_85_indentity	Aves	PEUTAE	8.9707	5.05935
B10K-DU-002-53	20k_&&_85_indentity	Aves	PITSOR	8.99413	5.13958
B10K-DU-002-55	20k_&&_85_indentity	Aves	CALVIR	8.9844	5.06236
B10K-DU-002-56	20k_&&_85_indentity	Aves	DRYGAM	8.93055	5.01917
B10K-DU-002-57	20k_&&_85_indentity	Aves	CHLCYA	8.92743	4.99032
B10K-DU-002-58	20k_&&_85_indentity	Aves	ERPZAN	8.95968	5.05737
B10K-DU-002-59	20k_&&_85_indentity	Aves	JACJAC	8.96305	5.10278
B10K-DU-002-60	20k_&&_85_indentity	Aves	ERYMCC	8.99866	5.05936
B10K-DU-003-06	20k_&&_85_indentity	Aves	FURFIG	9.00177	5.04283
B10K-DU-003-16	20k_&&_85_indentity	Aves	MIOMAC	9.01273	5.06256
B10K-DU-003-42	20k_&&_85_indentity	Aves	SYRPAR	8.96591	4.90255
B10K-DU-003-44	20k_&&_85_indentity	Aves	CROSUL	9.02798	5.16838
B10K-DU-004-15	20k_&&_85_indentity	Aves	NEOCIN	9.00652	5.10163
B10K-DU-005-01	20k_&&_85_indentity	Aves	NYCLEU	9.02276	5.12623
B10K-DU-005-73	20k_&&_85_indentity	Aves	AREINT	9.00935	4.96902
B10K-DU-005-78	20k_&&_85_indentity	Aves	HERCAC	9.06791	4.87495
B10K-DU-006-06	20k_&&_85_indentity	Aves	ALOBEC	9.02272	4.91144
B10K-DU-006-09	20k_&&_85_indentity	Aves	FREGRA	9.04805	4.86351
B10K-DU-006-20	20k_&&_85_indentity	Aves	ROSBEN	9.03863	5.0757
B10K-DU-007-02	20k_&&_85_indentity	Aves	PIPCHL	9.02058	5.09746
B10K-DU-007-40	20k_&&_85_indentity	Aves	TROMEL	9.03996	5.11005
B10K-DU-007-42	20k_&&_85_indentity	Aves	SPITYR	9.07097	4.91577
B10K-DU-008-47	20k_&&_85_indentity	Aves	PIACAY	9.00435	5.20873
B10K-DU-008-62	20k_&&_85_indentity	Aves	CHOACU	9.05828	5.18616
B10K-DU-008-63	20k_&&_85_indentity	Aves	GLABRA	9.06509	4.88867
B10K-DU-009-04	20k_&&_85_indentity	Aves	PODPOD	9.07266	5.1321
B10K-DU-009-16	20k_&&_85_indentity	Aves	PHASIM	9.04134	4.93483
B10K-DU-009-59	20k_&&_85_indentity	Aves	SYLVIR	9.00682	5.11052
B10K-DU-010-60	20k_&&_85_indentity	Aves	CIRPEC	9.07014	4.91191
B10K-DU-011-20	20k_&&_85_indentity	Aves	CORCON	9.06729	5.03865
B10K-DU-011-36	20k_&&_85_indentity	Aves	CHATOR	9.04405	4.85406
B10K-DU-011-38	20k_&&_85_indentity	Aves	SAGSER	9.0099	4.91096
B10K-DU-011-42	20k_&&_85_indentity	Aves	ANTMIN	8.92301	5.00493
B10K-DU-011-47	20k_&&_85_indentity	Aves	ZAPATR	8.99361	5.13988
B10K-DU-012-10	20k_&&_85_indentity	Aves	PTIVIO	9.01096	5.04648
B10K-DU-012-14	20k_&&_85_indentity	Aves	PLUSOC	9.02862	4.92455
B10K-DU-012-30	20k_&&_85_indentity	Aves	PICGYM	8.93043	4.97144
B10K-DU-012-37	20k_&&_85_indentity	Aves	UPUEPO	8.9678	5.38267
B10K-DU-012-38	20k_&&_85_indentity	Aves	UROPYL	9.00502	5.07497
B10K-DU-012-41	20k_&&_85_indentity	Aves	CHAFRE	8.98309	5.00727
B10K-DU-012-45	20k_&&_85_indentity	Aves	PELURI	9.05462	4.84284
B10K-DU-012-46	20k_&&_85_indentity	Aves	PRUFUL	8.95711	4.96895
B10K-DU-012-52	20k_&&_85_indentity	Aves	BRALEP	9.00089	5.11957
B10K-DU-012-55	20k_&&_85_indentity	Aves	DROARD	9.04878	4.9415
B10K-DU-012-56	20k_&&_85_indentity	Aves	BALREX	8.97435	4.8384
B10K-DU-012-58	20k_&&_85_indentity	Aves	PANHAL	9.00084	4.95674
B10K-DU-012-65	20k_&&_85_indentity	Aves	GRUAME	9.04436	4.89818
B10K-DU-012-80	20k_&&_85_indentity	Aves	BUCABY	9.03368	4.85488
B10K-DU-013-18	20k_&&_85_indentity	Aves	PRUHIM	9.0039	5.05087
B10K-DU-015-11	20k_&&_85_indentity	Aves	EMBFUC	8.99717	5.10057
B10K-DU-015-28	20k_&&_85_indentity	Aves	CALORN	9.00908	5.10272
B10K-DU-017-21	20k_&&_85_indentity	Aves	CENBEN	8.99175	5.05085
B10K-DU-017-25	20k_&&_85_indentity	Aves	CENUNI	9.01413	5.08786
B10K-DU-017-47	20k_&&_85_indentity	Aves	PROATE	9.00865	5.06521
B10K-DU-021-26	20k_&&_85_indentity	Aves	COLPIC	9.0221	4.86025
B10K-DU-021-33	20k_&&_85_indentity	Aves	CHRMAC	9.04559	4.9355
B10K-DU-024-03	20k_&&_85_indentity	Aves	HALSEN	9.05268	5.14887
B10K-DU-025-06	20k_&&_85_indentity	Aves	EOLROS	9.00456	5.05735
B10K-DU-027-49	20k_&&_85_indentity	Aves	PTEBUR	9.03599	5.03004
B10K-DU-028-75	20k_&&_85_indentity	Aves	ONYCOR	9.02555	5.09782
B10K-DU-029-32	20k_&&_85_indentity	Aves	ORTSPA	9.00777	5.04164
B10K-DU-029-33	20k_&&_85_indentity	Aves	STRCIN	9.0115	5.06001
B10K-DU-029-36	20k_&&_85_indentity	Aves	ALERUF	8.99579	4.99849
B10K-DU-029-37	20k_&&_85_indentity	Aves	MELVER	9.00275	5.01938
B10K-DU-029-38	20k_&&_85_indentity	Aves	CNELOR	9.00775	5.0341
B10K-DU-029-39	20k_&&_85_indentity	Aves	EULNIG	9.00998	5.0612
B10K-DU-029-40	20k_&&_85_indentity	Aves	RHALEU	9.01252	5.07292
B10K-DU-029-41	20k_&&_85_indentity	Aves	IFRKOW	8.99887	5.0028
B10K-DU-029-42	20k_&&_85_indentity	Aves	OREARF	8.99744	5.00842
B10K-DU-029-43	20k_&&_85_indentity	Aves	MACNIG	9.00768	5.0499
B10K-DU-029-44	20k_&&_85_indentity	Aves	MALELE	8.97802	4.96908
B10K-DU-029-46	20k_&&_85_indentity	Aves	TURVEL	8.92818	5.25986
B10K-DU-029-47	20k_&&_85_indentity	Aves	DAPCHR	9.00561	5.05331
B10K-DU-029-49	20k_&&_85_indentity	Aves	DASBRO	9.00373	5.01911
B10K-DU-029-50	20k_&&_85_indentity	Aves	GRAPIC	8.99752	4.99967
B10K-DU-029-51	20k_&&_85_indentity	Aves	PARPUN	8.96812	4.93659
B10K-DU-029-52	20k_&&_85_indentity	Aves	ORISOL	9.006	5.05533
B10K-DU-029-53	20k_&&_85_indentity	Aves	CLIRUF	9.01611	5.10305
B10K-DU-029-58	20k_&&_85_indentity	Aves	RHYJUB	9.04018	5.03351
B10K-DU-029-61	20k_&&_85_indentity	Aves	ATRCLA	8.99511	5.01373
B10K-DU-029-75	20k_&&_85_indentity	Aves	NOTCIN	8.97604	4.9669
B10K-DU-029-76	20k_&&_85_indentity	Aves	AEGBEN	9.0189	5.00944
B10K-DU-029-77	20k_&&_85_indentity	Aves	FALFRO	9.00772	5.05347
B10K-DU-029-80	20k_&&_85_indentity	Aves	PEDTOR	9.0291	5.11379
B10K-DU-030-03	20k_&&_85_indentity	Aves	DRYBRU	8.96312	4.98632
B10K-DU-030-18	20k_&&_85_indentity	Aves	PANBIA	8.92706	4.97622
B10K-DU-030-22	20k_&&_85_indentity	Aves	MOHOCH	8.97691	4.99761
B10K-DU-030-25	20k_&&_85_indentity	Aves	IBISTR	9.06545	4.97122
B10K-DU-030-41	20k_&&_85_indentity	Aves	SAPAEN	8.99799	5.08012
B10K-DU-030-59	20k_&&_85_indentity	Aves	UROIND	9.02613	5.18801
B10K-Elachura-formosa	20k_&&_85_indentity	Aves	ELAFOR	8.99735	5.05924
B10K-Eudromia-elegans	20k_&&_85_indentity	Aves	EUDELE	8.9781	4.52187
B10K-IZ-033-77	20k_&&_85_indentity	Aves	PTEMEL	9.01221	5.06581
B10K-IZ-033-78	20k_&&_85_indentity	Aves	CHLHAR	9.00745	5.05461
B10K-IZ-033-81	20k_&&_85_indentity	Aves	PORRUF	9.00582	5.05048
B10K-Nothocercus-julius	20k_&&_85_indentity	Aves	NOTJUL	9.00233	4.50865
B10K-Nothocercus-nigrocapillus	20k_&&_85_indentity	Aves	NOTNIG	9.0008	4.49344
B10K-Nothoprocta-ornata	20k_&&_85_indentity	Aves	NOTORN	8.98511	4.60685
B10K-Nothoprocta-pentlandii	20k_&&_85_indentity	Aves	NOTPEN	8.98774	4.59283
B10K-UC-030-51	20k_&&_85_indentity	Aves	CHIMIN	9.05881	4.97014
B10K-UC-030-53	20k_&&_85_indentity	Aves	PROCAF	8.99705	5.02969
Bos_taurus	20k_&&_85_indentity	Mammalia	Bos_taurus	9.432	6.04896
Canis_familiaris	20k_&&_85_indentity	Mammalia	Canis_familiaris	9.3796	6.09475
Cavia_porcellus	20k_&&_85_indentity	Mammalia	Cavia_porcellus	9.43228	5.94947
Chelonia_mydas	20k_&&_85_indentity	Reptilia	Chelonia_mydas	9.32929	5.48855
Chelydra_serpentina	20k_&&_85_indentity	Reptilia	Chelydra_serpentina	9.343	5.48061
Cricetulus_griseus	20k_&&_85_indentity	Mammalia	Cricetulus_griseus	9.36103	5.95655
Crotalus_tigris	20k_&&_85_indentity	Reptilia	Crotalus_tigris	9.20339	5.41678
Dermochelys_coriacea	20k_&&_85_indentity	Reptilia	Dermochelys_coriacea	9.3354	5.48766
Dipodomys_ordii	20k_&&_85_indentity	Mammalia	Dipodomys_ordii	9.31077	5.92059
Equus_caballus	20k_&&_85_indentity	Mammalia	Equus_caballus	9.39434	5.32105
Gavialis_gangeticus	20k_&&_85_indentity	Reptilia	Gavialis_gangeticus	9.42173	5.45654
Gekko_japonicus	20k_&&_85_indentity	Reptilia	Gekko_japonicus	9.36996	5.42831
Gopherus_evgoodei	20k_&&_85_indentity	Reptilia	Gopherus_evgoodei	9.36143	5.61165
Heterocephalus_glaber	20k_&&_85_indentity	Mammalia	Heterocephalus_glaber	9.41606	5.99177
Homo_sapiens	20k_&&_85_indentity	Mammalia	Homo_sapiens	9.51478	6.39544
Ictidomys_tridecemlineatus	20k_&&_85_indentity	Mammalia	Ictidomys_tridecemlineatus	9.39044	5.85347
Lacerta_agilis	20k_&&_85_indentity	Reptilia	Lacerta_agilis	9.14344	5.10543
Loxodonta_africana	20k_&&_85_indentity	Mammalia	Loxodonta_africana	9.50292	5.56015
Macaca_mulatta	20k_&&_85_indentity	Mammalia	Macaca_mulatta	9.47119	6.37935
Mauremys_reevesii	20k_&&_85_indentity	Reptilia	Mauremys_reevesii	9.37431	5.5806
Monodelphis_domestica	20k_&&_85_indentity	Mammalia	Monodelphis_domestica	9.55195	6.06813
Mus_musculus	20k_&&_85_indentity	Mammalia	Mus_musculus	9.43588	5.96391
Myotis_davidii	20k_&&_85_indentity	Mammalia	Myotis_davidii	9.29899	5.13982
NCBI-001	20k_&&_85_indentity	Aves	COTJAP	8.96359	5.13313
NCBI-002	20k_&&_85_indentity	Aves	STUVUL	9.0131	5.08772
NCBI-003	20k_&&_85_indentity	Aves	ZOSLAT	9.01149	5.134
NCBI-004	20k_&&_85_indentity	Aves	MELGAL	8.99781	5.15165
NCBI-005	20k_&&_85_indentity	Aves	APTAUS	9.15965	4.41767
NCBI-006	20k_&&_85_indentity	Aves	FALCHE	9.06826	4.84039
NCBI-007	20k_&&_85_indentity	Aves	ZONALB	9.01414	5.13597
NCBI-008	20k_&&_85_indentity	Aves	LEPCOR	9.02756	5.08297
NCBI-009	20k_&&_85_indentity	Aves	ANSCYG	9.04645	4.93956
NCBI-010	20k_&&_85_indentity	Aves	SETCOR	9.02318	5.09657
NCBI-011	20k_&&_85_indentity	Aves	GALGAL	9.00663	5.16279
NCBI-013	20k_&&_85_indentity	Aves	TAEGUT	9.0256	5.12963
NCBI-014	20k_&&_85_indentity	Aves	AQUCHR	9.07545	4.91847
NCBI-015	20k_&&_85_indentity	Aves	CALPUG	9.08615	5.09317
NCBI-016	20k_&&_85_indentity	Aves	TYMCUP	8.98196	5.12721
NCBI-017	20k_&&_85_indentity	Aves	PSEHUM	9.01603	5.14411
NCBI-018	20k_&&_85_indentity	Aves	SERCAN	9.01742	5.1616
NCBI-019	20k_&&_85_indentity	Aves	PATFAS	9.02624	4.90503
NCBI-020	20k_&&_85_indentity	Aves	CORCOR	9.01798	5.07293
NCBI-021	20k_&&_85_indentity	Aves	PASDOM	9.01535	5.09683
NCBI-022	20k_&&_85_indentity	Aves	PARMAJ	9.00648	5.07029
NCBI-024	20k_&&_85_indentity	Aves	COLVIR	9.02761	5.13391
NCBI-025	20k_&&_85_indentity	Aves	CALSQU	8.97831	5.10461
NCBI-026	20k_&&_85_indentity	Aves	SPOHYP	9.02139	5.26096
NCBI-027	20k_&&_85_indentity	Aves	URIPEL	9.07608	4.96702
NCBI-028	20k_&&_85_indentity	Aves	NANAUR	9.08766	5.01517
NCBI-029	20k_&&_85_indentity	Aves	NANHAR	9.07915	4.98847
NCBI-030	20k_&&_85_indentity	Aves	NANBRA	9.02035	4.93296
NCBI-031	20k_&&_85_indentity	Aves	LONSTR	9.02221	5.19607
NCBI-032	20k_&&_85_indentity	Aves	ANAZON	9.10246	5.02717
NCBI-033	20k_&&_85_indentity	Aves	PHYTRO	9.01983	5.17666
NCBI-034	20k_&&_85_indentity	Aves	SAXMAU	9.00257	5.10092
NCBI-035	20k_&&_85_indentity	Aves	URILOM	9.06732	4.88199
NCBI-036	20k_&&_85_indentity	Aves	STROCC	9.09213	5.01186
NCBI-037	20k_&&_85_indentity	Aves	ANAPLA	9.08854	5.03462
Oryctolagus_cuniculus	20k_&&_85_indentity	Mammalia	Oryctolagus_cuniculus	9.43458	5.73962
OUT-0001	20k_&&_85_indentity	Aves	AGAROS	9.01324	5.17066
OUT-0002	20k_&&_85_indentity	Aves	OREMEL	9.00867	4.71701
OUT-0003	20k_&&_85_indentity	Aves	ALCTOR	9.03875	4.92605
OUT-0004	20k_&&_85_indentity	Aves	STECAR	9.06936	4.8776
OUT-0007	20k_&&_85_indentity	Aves	CALNIC	9.00673	4.87816
OUT-0008	20k_&&_85_indentity	Aves	MELMEL	9.01341	5.18469
OUT-0010	20k_&&_85_indentity	Aves	RHEHOF	8.97668	5.03111
OUT-0011	20k_&&_85_indentity	Aves	LOXCUR	9.0041	5.12095
OUT-0012	20k_&&_85_indentity	Aves	JUNHYE	8.97755	5.07127
OUT-0013	20k_&&_85_indentity	Aves	SYLATR	9.00737	5.07877
OUT-0015	20k_&&_85_indentity	Aves	ERIRUB	8.98798	5.02374
OUT-0016	20k_&&_85_indentity	Aves	LIMLAP	9.0185	4.8595
OUT-0017	20k_&&_85_indentity	Aves	PASAMO	8.97583	5.03319
OUT-0018	20k_&&_85_indentity	Aves	PHEMEL	8.97764	5.04487
OUT-0019	20k_&&_85_indentity	Aves	URIAAL	9.06071	4.7426
OUT-0020	20k_&&_85_indentity	Aves	CEPGRY	9.06968	4.9568
OUT-0021	20k_&&_85_indentity	Aves	RISTRI	9.06774	4.91539
OUT-0022	20k_&&_85_indentity	Aves	APHCOE	9.0238	5.10378
OUT-0023	20k_&&_85_indentity	Aves	POEATR	9.0161	5.11837
OUT-0024	20k_&&_85_indentity	Aves	CERCOR	9.00639	5.03027
OUT-0025	20k_&&_85_indentity	Aves	CALBOR	8.98899	4.49799
OUT-0026	20k_&&_85_indentity	Aves	APTHAA	9.08347	4.41258
OUT-0027	20k_&&_85_indentity	Aves	APTOWE	9.08497	4.43478
OUT-0028	20k_&&_85_indentity	Aves	APTROW	9.08556	4.4338
OUT-0029	20k_&&_85_indentity	Aves	CRYCIN	9.04029	4.60373
OUT-0030	20k_&&_85_indentity	Aves	NOTPER	8.9819	4.656
OUT-0031	20k_&&_85_indentity	Aves	RHEAME	9.06266	4.52311
OUT-0032	20k_&&_85_indentity	Aves	RHEPEN	9.06669	4.52367
OUT-0034	20k_&&_85_indentity	Aves	CHLVIR	9.00568	5.10073
OUT-0035	20k_&&_85_indentity	Aves	HEMWIL	9.00569	5.10273
OUT-0036	20k_&&_85_indentity	Aves	CAIMOS	9.04176	4.97196
OUT-0037	20k_&&_85_indentity	Aves	BRAATR	8.95384	4.98132
OUT-0039	20k_&&_85_indentity	Aves	CERFAM	8.99943	5.06497
OUT-0040	20k_&&_85_indentity	Aves	HALALB	9.07839	4.94751
OUT-0045	20k_&&_85_indentity	Aves	PHACOL	8.99628	5.16909
OUT-0046	20k_&&_85_indentity	Aves	CHAALE	9.08278	5.01764
OUT-0047	20k_&&_85_indentity	Aves	MANMAN	9.05488	5.11333
OUT-0048	20k_&&_85_indentity	Aves	VIDCHA	9.02792	5.17873
OUT-0049	20k_&&_85_indentity	Aves	MOLATE	9.02041	5.19668
OUT-0050	20k_&&_85_indentity	Aves	AGEPHO	8.99738	5.08162
OUT-0051	20k_&&_85_indentity	Aves	ASASCU	9.03972	4.99734
OUT-0053	20k_&&_85_indentity	Aves	NESACU	9.01585	5.19525
OUT-0054	20k_&&_85_indentity	Aves	ACRARU	9.03225	5.06729
OUT-0056	20k_&&_85_indentity	Aves	CETCET	8.94257	4.97256
OUT-0059	20k_&&_85_indentity	Aves	XIPELE	8.97219	4.96344
OUT-0060	20k_&&_85_indentity	Aves	CORMON	9.02099	5.09845
OUT-0061	20k_&&_85_indentity	Aves	COPSEC	9.01664	5.12667
OUT-0062	20k_&&_85_indentity	Aves	NUMMEL	9.01481	5.15824
Pan_troglodytes	20k_&&_85_indentity	Mammalia	Pan_troglodytes	9.48219	6.36782
Pelodiscus_sinensis	20k_&&_85_indentity	Reptilia	Pelodiscus_sinensis	9.33843	5.44507
Platysternon_megacephalum	20k_&&_85_indentity	Reptilia	Platysternon_megacephalum	9.33081	5.47075
Pogona_vitticeps	20k_&&_85_indentity	Reptilia	Pogona_vitticeps	9.22854	4.93997
Pongo_abelii	20k_&&_85_indentity	Mammalia	Pongo_abelii	9.48372	6.39172
Pseudonaja_textilis	20k_&&_85_indentity	Reptilia	Pseudonaja_textilis	9.17054	5.28396
Pteropus_alecto	20k_&&_85_indentity	Mammalia	Pteropus_alecto	9.2906	5.11552
Python_bivittatus	20k_&&_85_indentity	Reptilia	Python_bivittatus	9.14141	4.374
Rattus_norvegicus	20k_&&_85_indentity	Mammalia	Rattus_norvegicus	9.42285	5.88408
Sceloporus_undulatus	20k_&&_85_indentity	Reptilia	Sceloporus_undulatus	9.25808	5.16587
Sphenodon_punctatus	20k_&&_85_indentity	Reptilia	Sphenodon_punctatus	9.62773	5.4462
Sus_scrofa	20k_&&_85_indentity	Mammalia	Sus_scrofa	9.39814	6.22008
Thamnophis_sirtalis	20k_&&_85_indentity	Reptilia	Thamnophis_sirtalis	9.1498	5.03787
Trachemys_scripta	20k_&&_85_indentity	Reptilia	Trachemys_scripta	9.3276	5.46494
Zootoca_vivipara	20k_&&_85_indentity	Reptilia	Zootoca_vivipara	9.14589	5.08968

## Sheet: Fig2B&C
spe	nodes	proportion	clade	Latin.name
ALERUF	16	0.0297325	Corvides	Aleadryas_rufinucha
APHCOE	16	0.0879644	Corvides	Aphelocoma_coerulescens
CHAPAP	12	0.0760245	Corvides	Chaetorhynchus_papuensis
CORBRA	18	0.12968	Corvides	Corvus_brachyrhynchos
CORMON	17	0.102848	Corvides	Corvus_moneduloides
DAPCHR	13	0.0683042	Corvides	Daphoenositta_chrysoptera
DICMEG	12	0.0669299	Corvides	Dicrurus_megarhynchus
DRYGAM	16	0.0895111	Corvides	Dryoscopus_gambensis
DYACAS	17	0.3093	Corvides	Dyaphorophyia_castanea
EDOCOE	9	0.0320771	Corvides	Edolisoma_coerulescens
ERPZAN	19	0.145982	Corvides	Erpornis_zantholeuca
EULNIG	14	0.0528503	Corvides	Eulacestoma_nigropectus
FALFRO	16	0.0518632	Corvides	Falcunculus_frontatus
GYMTIB	14	0.0470628	Corvides	Gymnorhina_tibicen
IFRKOW	16	0.0408366	Corvides	Ifrita_kowaldi
LANLUD	15	0.0717371	Corvides	Lanius_ludovicianus
MACNIG	13	0.0535928	Corvides	Machaerirhynchus_nigripectus
MOHOCH	11	0.00290786	Corvides	Mohoua_ochrocephala
MYIHEB	13	0.0803438	Corvides	Myiagra_hebetior
MYSCRO	17	0.0364123	Corvides	Mystacornis_crossleyi
OREARF	17	0.020024	Corvides	Oreocharis_arfaki
ORIORI	17	0.0579111	Corvides	Oriolus_oriolus
PACPHI	17	0.0386467	Corvides	Pachycephala_philippinensis
PARRAG	16	0.0593366	Corvides	Paradisaea_raggiana
PTEMEL	18	0.0974744	Corvides	Pteruthius_melanotis
PTILEU	8	0.076328	Corvides	Ptilorrhoa_leucosticta
RHALEU	15	0.0463621	Corvides	Rhagologus_leucostigma
RHIDAH	12	0.0458162	Corvides	Rhipidura_dahli
STRCIN	15	0.0738121	Corvides	Struthidea_cinerea
VIRALT	19	0.132614	Corvides	Vireo_altiloquus
BOMGAR	15	0.230967	Muscicapida	Bombycilla_garrulus
BUPERY	19	0.101142	Muscicapida	Buphagus_erythrorhynchus
CATFUS	20	0.0874162	Muscicapida	Catharus_fuscescens
CERBRA	20	0.254505	Muscicapida	Certhia_brachydactyla
CERFAM	20	0.299643	Muscicapida	Certhia_familiaris
CINMEX	19	0.0761174	Muscicapida	Cinclus_mexicanus
COPSEC	22	0.159131	Muscicapida	Copsychus_sechellarum
ERIRUB	22	0.121616	Muscicapida	Erithacus_rubecula
LEUROT	22	0.121403	Muscicapida	Leucopsar_rothschildi
OENOEN	24	0.0993452	Muscicapida	Oenanthe_oenanthe
PHANIT	15	0.0705296	Muscicapida	Phainopepla_nitens
POLCAE	20	0.149895	Muscicapida	Polioptila_caerulea
REGSAT	15	0.0865699	Muscicapida	Regulus_satrapa
RHAINO	21	0.12924	Muscicapida	Rhabdornis_inornatus
SAXMAU	24	0.130211	Muscicapida	Saxicola_maurus
SITEUR	18	0.308874	Muscicapida	Sitta_europaea
STUVUL	22	0.130065	Muscicapida	Sturnus_vulgaris
THRLUD	20	0.166207	Muscicapida	Thryothorus_ludovicianus
TICMUR	17	0.0389991	Muscicapida	Tichodroma_muraria
TOXRED	20	0.173252	Muscicapida	Toxostoma_redivivum
AGEPHO	29	0.501614	Passerida	Agelaius_phoeniceus
CALORN	26	0.465911	Passerida	Calcarius_ornatus
CARCAR	29	0.52967	Passerida	Cardinalis_cardinalis
CHLCYA	17	0.173295	Passerida	Chloropsis_cyanopogon
CHLHAR	17	0.239952	Passerida	Chloropsis_hardwickii
CHLVIR	25	0.397142	Passerida	Chlorodrepanis_virens
DICEXI	16	0.186632	Passerida	Dicaeum_eximium
EMBFUC	26	0.512653	Passerida	Emberiza_fucata
GEOFOR	29	0.604853	Passerida	Geospiza_fortis
HEMWIL	25	0.396024	Passerida	Hemignathus_wilsoni
HYPCIN	22	0.241775	Passerida	Hypocryptadius_cinnamomeus
IRECYA	17	0.137923	Passerida	Irena_cyanogastra
JUNHYE	30	0.521023	Passerida	Junco_hyemalis
LEPASP	16	0.209814	Passerida	Leptocoma_aspasia
LONSTR	23	0.633984	Passerida	Lonchura_striata
LOXCUR	26	0.46783	Passerida	Loxia_curvirostra
LOXLEU	26	0.392895	Passerida	Loxia_leucoptera
MELMEL	29	0.70923	Passerida	Melospiza_melodia
MOLATE	30	0.688694	Passerida	Molothrus_ater
MOTALB	22	0.32535	Passerida	Motacilla_alba
NESACU	28	0.637698	Passerida	Nesospiza_acunhae
PASAMO	29	0.459157	Passerida	Passerina_amoena
PASDOM	22	0.306778	Passerida	Passer_domesticus
PEUTAE	18	0.275834	Passerida	Peucedramus_taeniatus
PHEMEL	28	0.480633	Passerida	Pheucticus_melanocephalus
PLONIG	21	0.253494	Passerida	Ploceus_nigricollis
PROCAF	14	0.0384937	Passerida	Promerops_cafer
PRUFUL	21	0.201185	Passerida	Prunella_fulvescens
PRUHIM	21	0.208577	Passerida	Prunella_himalayana
QUIMEX	30	0.399443	Passerida	Quiscalus_mexicanus
RHOROS	24	0.489466	Passerida	Rhodinocichla_rosea
SERCAN	25	0.534991	Passerida	Serinus_canaria
SETCOR	29	0.386212	Passerida	Setophaga_coronata
SETKIR	29	0.516438	Passerida	Setophaga_kirtlandii
SPIPAS	28	0.359261	Passerida	Spizella_passerina
SPOHYP	29	0.656117	Passerida	Sporophila_hypoxantha
TAEGUT	23	0.724145	Passerida	Taeniopygia_guttata
UROPYL	20	0.22047	Passerida	Urocynchramus_pylzowi
VIDCHA	23	0.480455	Passerida	Vidua_chalybeata
VIDMAC	23	0.383518	Passerida	Vidua_macroura
ZONALB	30	0.63952	Passerida	Zonotrichia_albicollis
ACACHL	1	0.00404837	Passeriformes	Acanthisitta_chloris
ACRARU	20	0.174116	Passeriformes	Acrocephalus_arundinaceus
AEGCAU	23	0.16872	Passeriformes	Aegithalos_caudatus
AGEPHO	29	0.501614	Passeriformes	Agelaius_phoeniceus
ALACHE	15	0.166886	Passeriformes	Alaudala_cheleensis
ALERUF	16	0.0297325	Passeriformes	Aleadryas_rufinucha
ANTMIN	14	0.126746	Passeriformes	Anthoscopus_minutus
APHCOE	16	0.0879644	Passeriformes	Aphelocoma_coerulescens
ATRCLA	4	0.00363387	Passeriformes	Atrichornis_clamosus
BOMGAR	15	0.230967	Passeriformes	Bombycilla_garrulus
BRAATR	22	0.141248	Passeriformes	Brachypodius_atriceps
BUPERY	19	0.101142	Passeriformes	Buphagus_erythrorhynchus
CALORN	26	0.465911	Passeriformes	Calcarius_ornatus
CALVIR	6	0.0320638	Passeriformes	Calyptomena_viridis
CALWIL	11	0.0227687	Passeriformes	Callaeas_wilsoni
CAMPRO	11	0.00508321	Passeriformes	Campylorhamphus_procurvoides
CARCAR	29	0.52967	Passeriformes	Cardinalis_cardinalis
CATFUS	20	0.0874162	Passeriformes	Catharus_fuscescens
CEPORN	6	0.00233139	Passeriformes	Cephalopterus_ornatus
CERBRA	20	0.254505	Passeriformes	Certhia_brachydactyla
CERFAM	20	0.299643	Passeriformes	Certhia_familiaris
CETCET	25	0.157611	Passeriformes	Cettia_cetti
CHAFRE	13	0.0705693	Passeriformes	Chaetops_frenatus
CHAPAP	12	0.0760245	Passeriformes	Chaetorhynchus_papuensis
CHLCYA	17	0.173295	Passeriformes	Chloropsis_cyanopogon
CHLHAR	17	0.239952	Passeriformes	Chloropsis_hardwickii
CHLVIR	25	0.397142	Passeriformes	Chlorodrepanis_virens
CINMEX	19	0.0761174	Passeriformes	Cinclus_mexicanus
CISJUN	17	0.27395	Passeriformes	Cisticola_juncidis
CLIRUF	5	0.166806	Passeriformes	Climacteris_rufus
CNELOR	8	0.0106009	Passeriformes	Cnemophilus_loriae
COPSEC	22	0.159131	Passeriformes	Copsychus_sechellarum
CORBRA	18	0.12968	Passeriformes	Corvus_brachyrhynchos
CORMON	17	0.102848	Passeriformes	Corvus_moneduloides
DAPCHR	13	0.0683042	Passeriformes	Daphoenositta_chrysoptera
DASBRO	7	0.0064953	Passeriformes	Dasyornis_broadbenti
DICEXI	16	0.186632	Passeriformes	Dicaeum_eximium
DICMEG	12	0.0669299	Passeriformes	Dicrurus_megarhynchus
DONATR	21	0.340741	Passeriformes	Donacobius_atricapilla
DRYBRU	12	0.140121	Passeriformes	Drymodes_brunneopygia
DRYGAM	16	0.0895111	Passeriformes	Dryoscopus_gambensis
DYACAS	17	0.3093	Passeriformes	Dyaphorophyia_castanea
EDOCOE	9	0.0320771	Passeriformes	Edolisoma_coerulescens
ELAFOR	17	0.299403	Passeriformes	Elachura_formosa
EMBFUC	26	0.512653	Passeriformes	Emberiza_fucata
ERIRUB	22	0.121616	Passeriformes	Erithacus_rubecula
ERPZAN	19	0.145982	Passeriformes	Erpornis_zantholeuca
ERYMCC	24	0.157013	Passeriformes	Erythrocercus_mccallii
EULNIG	14	0.0528503	Passeriformes	Eulacestoma_nigropectus
FALFRO	16	0.0518632	Passeriformes	Falcunculus_frontatus
FORRUF	8	0.00376745	Passeriformes	Formicarius_rufipectus
FURFIG	10	0.00688134	Passeriformes	Furnarius_figulus
GEOFOR	29	0.604853	Passeriformes	Geospiza_fortis
GRAPIC	8	0.0101567	Passeriformes	Grantiella_picta
GRAVAR	6	0.00372564	Passeriformes	Grallaria_varia
GYMTIB	14	0.0470628	Passeriformes	Gymnorhina_tibicen
HEMWIL	25	0.396024	Passeriformes	Hemignathus_wilsoni
HIPICT	20	0.175651	Passeriformes	Hippolais_icterina
HIRRUS	19	0.270207	Passeriformes	Hirundo_rustica
HORVUL	25	0.0899529	Passeriformes	Horornis_vulcanius
HYLPRA	22	0.210419	Passeriformes	Hylia_prasina
HYPCIN	22	0.241775	Passeriformes	Hypocryptadius_cinnamomeus
IFRKOW	16	0.0408366	Passeriformes	Ifrita_kowaldi
ILLCLE	25	0.221562	Passeriformes	Illadopsis_cleaveri
IRECYA	17	0.137923	Passeriformes	Irena_cyanogastra
JUNHYE	30	0.521023	Passeriformes	Junco_hyemalis
LANLUD	15	0.0717371	Passeriformes	Lanius_ludovicianus
LEILUT	25	0.222083	Passeriformes	Leiothrix_lutea
LEPASP	16	0.209814	Passeriformes	Leptocoma_aspasia
LEPCOR	6	0.0133579	Passeriformes	Lepidothrix_coronata
LEUROT	22	0.121403	Passeriformes	Leucopsar_rothschildi
LOCOCH	20	0.412264	Passeriformes	Locustella_ochotensis
LONSTR	23	0.633984	Passeriformes	Lonchura_striata
LOXCUR	26	0.46783	Passeriformes	Loxia_curvirostra
LOXLEU	26	0.392895	Passeriformes	Loxia_leucoptera
MACNIG	13	0.0535928	Passeriformes	Machaerirhynchus_nigripectus
MALELE	6	0.00516214	Passeriformes	Malurus_elegans
MANMAN	6	0.0247334	Passeriformes	Manacus_manacus
MELMEL	29	0.70923	Passeriformes	Melospiza_melodia
MELVER	9	0.0242237	Passeriformes	Melanocharis_versteri
MENNOV	4	0.00582479	Passeriformes	Menura_novaehollandiae
MIOMAC	12	0.0109455	Passeriformes	Mionectes_macconnelli
MOHOCH	11	0.00290786	Passeriformes	Mohoua_ochrocephala
MOLATE	30	0.688694	Passeriformes	Molothrus_ater
MOTALB	22	0.32535	Passeriformes	Motacilla_alba
MYIHEB	13	0.0803438	Passeriformes	Myiagra_hebetior
MYSCRO	17	0.0364123	Passeriformes	Mystacornis_crossleyi
NEOCIN	10	0.0207336	Passeriformes	Neopipo_cinnamomea
NEOCOR	5	0.0037898	Passeriformes	Neodrepanis_coruscans
NESACU	28	0.637698	Passeriformes	Nesospiza_acunhae
NICCHL	15	0.204013	Passeriformes	Nicator_chloris
NOTCIN	11	0.00469033	Passeriformes	Notiomystis_cincta
OENOEN	24	0.0993452	Passeriformes	Oenanthe_oenanthe
ONYCOR	9	0.011849	Passeriformes	Onychorhynchus_coronatus
OREARF	17	0.020024	Passeriformes	Oreocharis_arfaki
ORIORI	17	0.0579111	Passeriformes	Oriolus_oriolus
ORISOL	9	0.0495892	Passeriformes	Origma_solitaria
ORTSPA	7	0.0157108	Passeriformes	Orthonyx_spaldingii
OXYCRI	9	0.00298887	Passeriformes	Oxyruncus_cristatus
OXYMAD	21	0.166484	Passeriformes	Oxylabes_madagascariensis
PACMIN	7	0.00330073	Passeriformes	Pachyramphus_minor
PACPHI	17	0.0386467	Passeriformes	Pachycephala_philippinensis
PANBIA	15	0.102924	Passeriformes	Panurus_biarmicus
PARMAJ	16	0.16287	Passeriformes	Parus_major
PARPUN	9	0.0145115	Passeriformes	Pardalotus_punctatus
PARRAG	16	0.0593366	Passeriformes	Paradisaea_raggiana
PASAMO	29	0.459157	Passeriformes	Passerina_amoena
PASDOM	22	0.306778	Passeriformes	Passer_domesticus
PEUTAE	18	0.275834	Passeriformes	Peucedramus_taeniatus
PHANIT	15	0.0705296	Passeriformes	Phainopepla_nitens
PHEMEL	28	0.480633	Passeriformes	Pheucticus_melanocephalus
PHYTRO	22	0.295693	Passeriformes	Phylloscopus_trochilus
PICGYM	13	0.033036	Passeriformes	Picathartes_gymnocephalus
PIPCHL	9	0.00684912	Passeriformes	Piprites_chloris
PITSOR	6	0.0055386	Passeriformes	Pitta_sordida
PLONIG	21	0.253494	Passeriformes	Ploceus_nigricollis
POEATR	15	0.184987	Passeriformes	Poecile_atricapillus
POLCAE	20	0.149895	Passeriformes	Polioptila_caerulea
PORRUF	24	0.260259	Passeriformes	Pomatorhinus_ruficollis
POSRUF	7	0.10408	Passeriformes	Pomatostomus_ruficeps
PROCAF	14	0.0384937	Passeriformes	Promerops_cafer
PRUFUL	21	0.201185	Passeriformes	Prunella_fulvescens
PRUHIM	21	0.208577	Passeriformes	Prunella_himalayana
PSEHUM	16	0.181899	Passeriformes	Pseudopodoces_humilis
PTEMEL	18	0.0974744	Passeriformes	Pteruthius_melanotis
PTILEU	8	0.076328	Passeriformes	Ptilorrhoa_leucosticta
PTIVIO	5	0.0273804	Passeriformes	Ptilonorhynchus_violaceus
PYCJOC	22	0.168612	Passeriformes	Pycnonotus_jocosus
QUIMEX	30	0.399443	Passeriformes	Quiscalus_mexicanus
REGSAT	15	0.0865699	Passeriformes	Regulus_satrapa
RHAINO	21	0.12924	Passeriformes	Rhabdornis_inornatus
RHALEU	15	0.0463621	Passeriformes	Rhagologus_leucostigma
RHASIB	22	0.206421	Passeriformes	Rhadina_sibilatrix
RHEHOF	6	0.00588863	Passeriformes	Rhegmatorhina_hoffmannsi
RHIDAH	12	0.0458162	Passeriformes	Rhipidura_dahli
RHOROS	24	0.489466	Passeriformes	Rhodinocichla_rosea
SAKLUC	6	0.00491844	Passeriformes	Sakesphorus_luctuosus
SAPAEN	6	0.00827191	Passeriformes	Sapayoa_aenigma
SAXMAU	24	0.130211	Passeriformes	Saxicola_maurus
SCLMEX	9	0.00489122	Passeriformes	Sclerurus_mexicanus
SCYSUP	7	0.00417824	Passeriformes	Scytalopus_superciliaris
SERCAN	25	0.534991	Passeriformes	Serinus_canaria
SERLUN	5	0.0070491	Passeriformes	Serilophus_lunatus
SETCOR	29	0.386212	Passeriformes	Setophaga_coronata
SETKIR	29	0.516438	Passeriformes	Setophaga_kirtlandii
SINWEB	23	0.189856	Passeriformes	Sinosuthora_webbiana
SITEUR	18	0.308874	Passeriformes	Sitta_europaea
SMICAP	6	0.0194867	Passeriformes	Smithornis_capensis
SPIPAS	28	0.359261	Passeriformes	Spizella_passerina
SPOHYP	29	0.656117	Passeriformes	Sporophila_hypoxantha
STEDEN	24	0.323019	Passeriformes	Sterrhoptilus_dennistouni
STRCIN	15	0.0738121	Passeriformes	Struthidea_cinerea
STUVUL	22	0.130065	Passeriformes	Sturnus_vulgaris
SYLATR	24	0.241055	Passeriformes	Sylvia_atricapilla
SYLBOR	24	0.217907	Passeriformes	Sylvia_borin
SYLVIR	16	0.358513	Passeriformes	Sylvietta_virens
TACRUB	11	0.0169917	Passeriformes	Tachuris_rubrigastra
TAEGUT	23	0.724145	Passeriformes	Taeniopygia_guttata
THRLUD	20	0.166207	Passeriformes	Thryothorus_ludovicianus
TICMUR	17	0.0389991	Passeriformes	Tichodroma_muraria
TOXRED	20	0.173252	Passeriformes	Toxostoma_redivivum
TYRSAV	12	0.00499033	Passeriformes	Tyrannus_savana
UROPYL	20	0.22047	Passeriformes	Urocynchramus_pylzowi
VIDCHA	23	0.480455	Passeriformes	Vidua_chalybeata
VIDMAC	23	0.383518	Passeriformes	Vidua_macroura
VIRALT	19	0.132614	Passeriformes	Vireo_altiloquus
XIPELE	11	0.00546447	Passeriformes	Xiphorhynchus_elegans
ZONALB	30	0.63952	Passeriformes	Zonotrichia_albicollis
ZOSHYP	25	0.279696	Passeriformes	Zosterops_hypoxanthus
ACRARU	20	0.174116	Sylviida	Acrocephalus_arundinaceus
AEGCAU	23	0.16872	Sylviida	Aegithalos_caudatus
ALACHE	15	0.166886	Sylviida	Alaudala_cheleensis
ANTMIN	14	0.126746	Sylviida	Anthoscopus_minutus
BRAATR	22	0.141248	Sylviida	Brachypodius_atriceps
CETCET	25	0.157611	Sylviida	Cettia_cetti
CISJUN	17	0.27395	Sylviida	Cisticola_juncidis
DONATR	21	0.340741	Sylviida	Donacobius_atricapilla
ELAFOR	17	0.299403	Sylviida	Elachura_formosa
ERYMCC	24	0.157013	Sylviida	Erythrocercus_mccallii
HIPICT	20	0.175651	Sylviida	Hippolais_icterina
HIRRUS	19	0.270207	Sylviida	Hirundo_rustica
HORVUL	25	0.0899529	Sylviida	Horornis_vulcanius
HYLPRA	22	0.210419	Sylviida	Hylia_prasina
ILLCLE	25	0.221562	Sylviida	Illadopsis_cleaveri
LEILUT	25	0.222083	Sylviida	Leiothrix_lutea
LOCOCH	20	0.412264	Sylviida	Locustella_ochotensis
NICCHL	15	0.204013	Sylviida	Nicator_chloris
OXYMAD	21	0.166484	Sylviida	Oxylabes_madagascariensis
PANBIA	15	0.102924	Sylviida	Panurus_biarmicus
PARMAJ	16	0.16287	Sylviida	Parus_major
PHYTRO	22	0.295693	Sylviida	Phylloscopus_trochilus
POEATR	15	0.184987	Sylviida	Poecile_atricapillus
PORRUF	24	0.260259	Sylviida	Pomatorhinus_ruficollis
PSEHUM	16	0.181899	Sylviida	Pseudopodoces_humilis
PYCJOC	22	0.168612	Sylviida	Pycnonotus_jocosus
RHASIB	22	0.206421	Sylviida	Rhadina_sibilatrix
SINWEB	23	0.189856	Sylviida	Sinosuthora_webbiana
STEDEN	24	0.323019	Sylviida	Sterrhoptilus_dennistouni
SYLATR	24	0.241055	Sylviida	Sylvia_atricapilla
SYLBOR	24	0.217907	Sylviida	Sylvia_borin
SYLVIR	16	0.358513	Sylviida	Sylvietta_virens
ZOSHYP	25	0.279696	Sylviida	Zosterops_hypoxanthus

## Sheet: Fig3A
Tree.name	type	counts	type2
ACRARU	share	5523	share
ACRARU	unique	1677	unique
ACRARU	birdAnc222	752	MRCA of Passeri (oscines)
ACRARU	birdAnc217	68	MRCA of Passerides
AEGCAU	birdAnc217	71	MRCA of Passerides
AEGCAU	birdAnc222	658	MRCA of Passeri (oscines)
AEGCAU	share	2154	share
AEGCAU	unique	4440	unique
AGEPHO	birdAnc209	196	MRCA of Passerida
AGEPHO	birdAnc222	1421	MRCA of Passeri (oscines)
AGEPHO	share	18400	share
AGEPHO	unique	801	unique
AGEPHO	birdAnc217	79	MRCA of Passerides
ALACHE	unique	5482	unique
ALACHE	birdAnc222	912	MRCA of Passeri (oscines)
ALACHE	share	657	share
ALACHE	birdAnc217	77	MRCA of Passerides
ALERUF	birdAnc222	136	MRCA of Passeri (oscines)
ALERUF	share	133	share
ALERUF	unique	1051	unique
ANTMIN	birdAnc222	469	MRCA of Passeri (oscines)
ANTMIN	share	378	share
ANTMIN	birdAnc217	80	MRCA of Passerides
ANTMIN	unique	3567	unique
APHCOE	birdAnc222	314	MRCA of Passeri (oscines)
APHCOE	share	2385	share
APHCOE	unique	744	unique
ATRCLA	unique	75	unique
ATRCLA	share	3	share
ATRCLA	birdAnc222	92	MRCA of Passeri (oscines)
BOMGAR	birdAnc217	61	MRCA of Passerides
BOMGAR	birdAnc222	773	MRCA of Passeri (oscines)
BOMGAR	unique	5124	unique
BOMGAR	share	1877	share
BRAATR	birdAnc217	43	MRCA of Passerides
BRAATR	birdAnc222	524	MRCA of Passeri (oscines)
BRAATR	unique	1368	unique
BRAATR	share	4016	share
BUPERY	birdAnc217	37	MRCA of Passerides
BUPERY	unique	1288	unique
BUPERY	birdAnc222	265	MRCA of Passeri (oscines)
BUPERY	share	1378	share
CALORN	birdAnc217	93	MRCA of Passerides
CALORN	birdAnc222	1485	MRCA of Passeri (oscines)
CALORN	birdAnc209	176	MRCA of Passerida
CALORN	share	15128	share
CALORN	unique	3949	unique
CALWIL	birdAnc222	163	MRCA of Passeri (oscines)
CALWIL	birdAnc217	44	MRCA of Passerides
CALWIL	unique	956	unique
CALWIL	share	49	share
CARCAR	birdAnc209	139	MRCA of Passerida
CARCAR	birdAnc222	1556	MRCA of Passeri (oscines)
CARCAR	unique	1562	unique
CARCAR	share	19186	share
CARCAR	birdAnc217	88	MRCA of Passerides
CATFUS	birdAnc222	427	MRCA of Passeri (oscines)
CATFUS	share	1561	share
CATFUS	birdAnc217	45	MRCA of Passerides
CATFUS	unique	1471	unique
CERCOR	birdAnc222	547	MRCA of Passeri (oscines)
CERCOR	share	3437	share
CERCOR	birdAnc217	63	MRCA of Passerides
CERCOR	unique	730	unique
CERBRA	birdAnc217	82	MRCA of Passerides
CERBRA	birdAnc222	973	MRCA of Passeri (oscines)
CERBRA	unique	679	unique
CERBRA	share	7531	share
CERFAM	birdAnc222	924	MRCA of Passeri (oscines)
CERFAM	share	7495	share
CERFAM	unique	1775	unique
CERFAM	birdAnc217	151	MRCA of Passerides
CETCET	share	3547	share
CETCET	unique	2663	unique
CETCET	birdAnc222	574	MRCA of Passeri (oscines)
CETCET	birdAnc217	42	MRCA of Passerides
CHAFRE	birdAnc222	326	MRCA of Passeri (oscines)
CHAFRE	share	195	share
CHAFRE	birdAnc217	46	MRCA of Passerides
CHAFRE	unique	2908	unique
CHAPAP	unique	1729	unique
CHAPAP	share	1078	share
CHAPAP	birdAnc222	437	MRCA of Passeri (oscines)
CHLVIR	birdAnc217	102	MRCA of Passerides
CHLVIR	birdAnc209	213	MRCA of Passerida
CHLVIR	birdAnc222	1370	MRCA of Passeri (oscines)
CHLVIR	share	15142	share
CHLVIR	unique	39	unique
CHLCYA	birdAnc209	244	MRCA of Passerida
CHLCYA	birdAnc217	75	MRCA of Passerides
CHLCYA	birdAnc222	663	MRCA of Passeri (oscines)
CHLCYA	unique	1297	unique
CHLCYA	share	4013	share
CHLHAR	share	4765	share
CHLHAR	unique	3521	unique
CHLHAR	birdAnc217	132	MRCA of Passerides
CHLHAR	birdAnc222	811	MRCA of Passeri (oscines)
CHLHAR	birdAnc209	453	MRCA of Passerida
CINMEX	birdAnc217	50	MRCA of Passerides
CINMEX	unique	1101	unique
CINMEX	birdAnc222	361	MRCA of Passeri (oscines)
CINMEX	share	1191	share
CISJUN	birdAnc217	69	MRCA of Passerides
CISJUN	share	1142	share
CISJUN	unique	9529	unique
CISJUN	birdAnc222	989	MRCA of Passeri (oscines)
CLIRUF	unique	8407	unique
CLIRUF	birdAnc222	536	MRCA of Passeri (oscines)
CLIRUF	share	100	share
CNELOR	birdAnc222	152	MRCA of Passeri (oscines)
CNELOR	unique	308	unique
CNELOR	birdAnc217	96	MRCA of Passerides
COPSEC	share	4068	share
COPSEC	unique	1825	unique
COPSEC	birdAnc217	85	MRCA of Passerides
COPSEC	birdAnc222	754	MRCA of Passeri (oscines)
CORBRA	share	4079	share
CORBRA	unique	1101	unique
CORBRA	birdAnc222	571	MRCA of Passeri (oscines)
CORMON	birdAnc222	369	MRCA of Passeri (oscines)
CORMON	share	3213	share
CORMON	unique	729	unique
DAPCHR	birdAnc222	319	MRCA of Passeri (oscines)
DAPCHR	share	192	share
DAPCHR	unique	2240	unique
DASBRO	birdAnc222	119	MRCA of Passeri (oscines)
DASBRO	share	83	share
DASBRO	unique	117	unique
DICEXI	share	1733	share
DICEXI	unique	5460	unique
DICEXI	birdAnc209	275	MRCA of Passerida
DICEXI	birdAnc217	101	MRCA of Passerides
DICEXI	birdAnc222	883	MRCA of Passeri (oscines)
DICMEG	birdAnc222	242	MRCA of Passeri (oscines)
DICMEG	share	300	share
DICMEG	unique	2402	unique
DONATR	birdAnc217	78	MRCA of Passerides
DONATR	birdAnc222	1043	MRCA of Passeri (oscines)
DONATR	share	2657	share
DONATR	unique	11122	unique
DRYBRU	birdAnc217	44	MRCA of Passerides
DRYBRU	birdAnc222	537	MRCA of Passeri (oscines)
DRYBRU	share	30	share
DRYBRU	unique	5489	unique
DRYGAM	share	324	share
DRYGAM	birdAnc222	260	MRCA of Passeri (oscines)
DRYGAM	unique	2697	unique
DYACAS	birdAnc222	956	MRCA of Passeri (oscines)
DYACAS	share	597	share
DYACAS	unique	10790	unique
EDOCOE	birdAnc222	226	MRCA of Passeri (oscines)
EDOCOE	share	145	share
EDOCOE	unique	1305	unique
ELAFOR	birdAnc217	167	MRCA of Passerides
ELAFOR	birdAnc222	1115	MRCA of Passeri (oscines)
ELAFOR	share	601	share
ELAFOR	unique	10078	unique
EMBFUC	birdAnc217	108	MRCA of Passerides
EMBFUC	birdAnc209	216	MRCA of Passerida
EMBFUC	birdAnc222	1543	MRCA of Passeri (oscines)
EMBFUC	share	15542	share
EMBFUC	unique	5224	unique
ERIRUB	birdAnc217	53	MRCA of Passerides
ERIRUB	birdAnc222	562	MRCA of Passeri (oscines)
ERIRUB	share	2772	share
ERIRUB	unique	1123	unique
ERPZAN	birdAnc222	461	MRCA of Passeri (oscines)
ERPZAN	share	1358	share
ERPZAN	unique	4651	unique
ERYMCC	share	2513	share
ERYMCC	unique	3530	unique
ERYMCC	birdAnc217	48	MRCA of Passerides
ERYMCC	birdAnc222	528	MRCA of Passeri (oscines)
EULNIG	birdAnc222	212	MRCA of Passeri (oscines)
EULNIG	share	317	share
EULNIG	unique	1969	unique
FALFRO	birdAnc222	191	MRCA of Passeri (oscines)
FALFRO	share	276	share
FALFRO	unique	1551	unique
GEOFOR	birdAnc209	240	MRCA of Passerida
GEOFOR	birdAnc217	161	MRCA of Passerides
GEOFOR	birdAnc222	1979	MRCA of Passeri (oscines)
GEOFOR	share	21284	share
GEOFOR	unique	3921	unique
GRAPIC	share	96	share
GRAPIC	birdAnc222	110	MRCA of Passeri (oscines)
GRAPIC	unique	279	unique
GYMTIB	birdAnc222	207	MRCA of Passeri (oscines)
GYMTIB	share	258	share
GYMTIB	unique	1291	unique
HEMWIL	birdAnc209	211	MRCA of Passerida
HEMWIL	birdAnc217	104	MRCA of Passerides
HEMWIL	birdAnc222	1400	MRCA of Passeri (oscines)
HEMWIL	share	15014	share
HEMWIL	unique	21	unique
HIPICT	unique	1328	unique
HIPICT	birdAnc217	49	MRCA of Passerides
HIPICT	birdAnc222	655	MRCA of Passeri (oscines)
HIPICT	share	5426	share
HIRRUS	birdAnc217	70	MRCA of Passerides
HIRRUS	birdAnc222	759	MRCA of Passeri (oscines)
HIRRUS	share	1554	share
HIRRUS	unique	8736	unique
HORVUL	birdAnc217	21	MRCA of Passerides
HORVUL	birdAnc222	182	MRCA of Passeri (oscines)
HORVUL	share	1476	share
HORVUL	unique	822	unique
HYLPRA	unique	6003	unique
HYLPRA	share	2034	share
HYLPRA	birdAnc217	51	MRCA of Passerides
HYLPRA	birdAnc222	781	MRCA of Passeri (oscines)
HYPCIN	birdAnc222	567	MRCA of Passeri (oscines)
HYPCIN	birdAnc217	67	MRCA of Passerides
HYPCIN	birdAnc209	81	MRCA of Passerida
HYPCIN	share	3766	share
HYPCIN	unique	1198	unique
IFRKOW	birdAnc222	160	MRCA of Passeri (oscines)
IFRKOW	share	323	share
IFRKOW	unique	1090	unique
ILLCLE	birdAnc217	46	MRCA of Passerides
ILLCLE	birdAnc222	795	MRCA of Passeri (oscines)
ILLCLE	share	5171	share
ILLCLE	unique	4996	unique
IRECYA	share	1226	share
IRECYA	birdAnc209	238	MRCA of Passerida
IRECYA	birdAnc217	64	MRCA of Passerides
IRECYA	birdAnc222	633	MRCA of Passeri (oscines)
IRECYA	unique	3962	unique
JUNHYE	birdAnc209	139	MRCA of Passerida
JUNHYE	birdAnc217	93	MRCA of Passerides
JUNHYE	birdAnc222	1810	MRCA of Passeri (oscines)
JUNHYE	share	20453	share
JUNHYE	unique	519	unique
LANLUD	birdAnc222	281	MRCA of Passeri (oscines)
LANLUD	share	529	share
LANLUD	unique	2393	unique
LEILUT	unique	5850	unique
LEILUT	birdAnc217	54	MRCA of Passerides
LEILUT	birdAnc222	674	MRCA of Passeri (oscines)
LEILUT	share	4403	share
LEPASP	birdAnc209	348	MRCA of Passerida
LEPASP	birdAnc217	114	MRCA of Passerides
LEPASP	birdAnc222	872	MRCA of Passeri (oscines)
LEPASP	share	1818	share
LEPASP	unique	6428	unique
LEUROT	birdAnc217	60	MRCA of Passerides
LEUROT	birdAnc222	502	MRCA of Passeri (oscines)
LEUROT	share	4097	share
LEUROT	unique	137	unique
LOCOCH	unique	14576	unique
LOCOCH	share	2984	share
LOCOCH	birdAnc217	92	MRCA of Passerides
LOCOCH	birdAnc222	1587	MRCA of Passeri (oscines)
LONSTR	birdAnc209	207	MRCA of Passerida
LONSTR	birdAnc217	155	MRCA of Passerides
LONSTR	birdAnc222	2411	MRCA of Passeri (oscines)
LONSTR	share	13584	share
LONSTR	unique	5983	unique
LOXCUR	birdAnc209	183	MRCA of Passerida
LOXCUR	birdAnc217	89	MRCA of Passerides
LOXCUR	birdAnc222	1446	MRCA of Passeri (oscines)
LOXCUR	share	16935	share
LOXCUR	unique	1317	unique
LOXLEU	share	15081	share
LOXLEU	birdAnc209	132	MRCA of Passerida
LOXLEU	birdAnc217	74	MRCA of Passerides
LOXLEU	birdAnc222	1201	MRCA of Passeri (oscines)
LOXLEU	unique	444	unique
MACNIG	birdAnc222	262	MRCA of Passeri (oscines)
MACNIG	share	189	share
MACNIG	unique	1833	unique
MALELE	birdAnc222	98	MRCA of Passeri (oscines)
MALELE	share	49	share
MALELE	unique	94	unique
MELVER	birdAnc217	124	MRCA of Passerides
MELVER	birdAnc222	210	MRCA of Passeri (oscines)
MELVER	share	17	share
MELVER	unique	890	unique
MELMEL	birdAnc217	174	MRCA of Passerides
MELMEL	birdAnc209	286	MRCA of Passerida
MELMEL	birdAnc222	2312	MRCA of Passeri (oscines)
MELMEL	share	25097	share
MELMEL	unique	3957	unique
MENNOV	birdAnc222	216	MRCA of Passeri (oscines)
MENNOV	share	11	share
MENNOV	unique	37	unique
MOHOCH	birdAnc222	73	MRCA of Passeri (oscines)
MOHOCH	share	44	share
MOHOCH	unique	24	unique
MOLATE	share	23840	share
MOLATE	unique	3644	unique
MOLATE	birdAnc209	430	MRCA of Passerida
MOLATE	birdAnc217	173	MRCA of Passerides
MOLATE	birdAnc222	2000	MRCA of Passeri (oscines)
MOTALB	birdAnc209	196	MRCA of Passerida
MOTALB	birdAnc217	89	MRCA of Passerides
MOTALB	birdAnc222	1200	MRCA of Passeri (oscines)
MOTALB	share	5394	share
MOTALB	unique	6779	unique
MYIHEB	birdAnc222	287	MRCA of Passeri (oscines)
MYIHEB	share	331	share
MYIHEB	unique	2486	unique
MYSCRO	birdAnc222	122	MRCA of Passeri (oscines)
MYSCRO	share	234	share
MYSCRO	unique	759	unique
NESACU	birdAnc217	154	MRCA of Passerides
NESACU	birdAnc209	274	MRCA of Passerida
NESACU	birdAnc222	1957	MRCA of Passeri (oscines)
NESACU	share	21555	share
NESACU	unique	4847	unique
NICCHL	birdAnc217	73	MRCA of Passerides
NICCHL	birdAnc222	560	MRCA of Passeri (oscines)
NICCHL	share	418	share
NICCHL	unique	7224	unique
NOTCIN	birdAnc217	51	MRCA of Passerides
NOTCIN	birdAnc222	92	MRCA of Passeri (oscines)
NOTCIN	share	20	share
NOTCIN	unique	80	unique
OENOEN	birdAnc222	553	MRCA of Passeri (oscines)
OENOEN	birdAnc217	55	MRCA of Passerides
OENOEN	share	3138	share
OENOEN	unique	325	unique
OREARF	birdAnc222	118	MRCA of Passeri (oscines)
OREARF	share	217	share
OREARF	unique	813	unique
ORISOL	birdAnc222	285	MRCA of Passeri (oscines)
ORISOL	share	175	share
ORISOL	unique	2290	unique
ORIORI	unique	1943	unique
ORIORI	birdAnc222	197	MRCA of Passeri (oscines)
ORIORI	share	149	share
ORTSPA	unique	584	unique
ORTSPA	birdAnc222	170	MRCA of Passeri (oscines)
ORTSPA	share	79	share
OXYMAD	birdAnc217	21	MRCA of Passerides
OXYMAD	birdAnc222	382	MRCA of Passeri (oscines)
OXYMAD	share	864	share
OXYMAD	unique	3713	unique
PACPHI	birdAnc222	159	MRCA of Passeri (oscines)
PACPHI	share	122	share
PACPHI	unique	1415	unique
PANBIA	birdAnc217	104	MRCA of Passerides
PANBIA	birdAnc222	384	MRCA of Passeri (oscines)
PANBIA	share	880	share
PANBIA	unique	2508	unique
PARRAG	unique	1688	unique
PARRAG	birdAnc222	215	MRCA of Passeri (oscines)
PARRAG	share	323	share
PARPUN	birdAnc222	103	MRCA of Passeri (oscines)
PARPUN	share	62	share
PARPUN	unique	540	unique
PARMAJ	birdAnc217	140	MRCA of Passerides
PARMAJ	birdAnc222	486	MRCA of Passeri (oscines)
PARMAJ	share	5549	share
PARMAJ	unique	1309	unique
PASDOM	birdAnc209	275	MRCA of Passerida
PASDOM	unique	5198	unique
PASDOM	birdAnc217	118	MRCA of Passerides
PASDOM	birdAnc222	1170	MRCA of Passeri (oscines)
PASDOM	share	6430	share
PASAMO	birdAnc209	144	MRCA of Passerida
PASAMO	birdAnc217	73	MRCA of Passerides
PASAMO	birdAnc222	1185	MRCA of Passeri (oscines)
PASAMO	share	15491	share
PASAMO	unique	1511	unique
PEUTAE	birdAnc209	170	MRCA of Passerida
PEUTAE	birdAnc217	83	MRCA of Passerides
PEUTAE	birdAnc222	931	MRCA of Passeri (oscines)
PEUTAE	share	1910	share
PEUTAE	unique	7206	unique
PHANIT	unique	847	unique
PHANIT	share	1708	share
PHANIT	birdAnc217	45	MRCA of Passerides
PHANIT	birdAnc222	362	MRCA of Passeri (oscines)
PHEMEL	birdAnc209	142	MRCA of Passerida
PHEMEL	birdAnc217	78	MRCA of Passerides
PHEMEL	birdAnc222	1171	MRCA of Passeri (oscines)
PHEMEL	share	15817	share
PHEMEL	unique	1806	unique
PHYTRO	birdAnc217	69	MRCA of Passerides
PHYTRO	birdAnc222	1197	MRCA of Passeri (oscines)
PHYTRO	share	8392	share
PHYTRO	unique	5301	unique
PICGYM	unique	1111	unique
PICGYM	birdAnc217	41	MRCA of Passerides
PICGYM	birdAnc222	166	MRCA of Passeri (oscines)
PICGYM	share	146	share
PLONIG	birdAnc209	156	MRCA of Passerida
PLONIG	birdAnc217	73	MRCA of Passerides
PLONIG	birdAnc222	1020	MRCA of Passeri (oscines)
PLONIG	share	2852	share
PLONIG	unique	6350	unique
POEATR	birdAnc217	177	MRCA of Passerides
POEATR	birdAnc222	539	MRCA of Passeri (oscines)
POEATR	share	5073	share
POEATR	unique	3020	unique
POLCAE	unique	3334	unique
POLCAE	birdAnc217	63	MRCA of Passerides
POLCAE	birdAnc222	625	MRCA of Passeri (oscines)
POLCAE	share	2014	share
PORRUF	birdAnc217	54	MRCA of Passerides
PORRUF	birdAnc222	697	MRCA of Passeri (oscines)
PORRUF	share	4419	share
PORRUF	unique	7082	unique
POSRUF	birdAnc222	250	MRCA of Passeri (oscines)
POSRUF	share	62	share
POSRUF	unique	3901	unique
PROCAF	birdAnc209	309	MRCA of Passerida
PROCAF	birdAnc217	78	MRCA of Passerides
PROCAF	birdAnc222	191	MRCA of Passeri (oscines)
PROCAF	unique	835	unique
PRUFUL	birdAnc222	911	MRCA of Passeri (oscines)
PRUFUL	share	5193	share
PRUFUL	birdAnc209	112	MRCA of Passerida
PRUFUL	birdAnc217	62	MRCA of Passerides
PRUFUL	unique	1379	unique
PRUHIM	birdAnc209	153	MRCA of Passerida
PRUHIM	birdAnc217	88	MRCA of Passerides
PRUHIM	birdAnc222	1000	MRCA of Passeri (oscines)
PRUHIM	share	6146	share
PRUHIM	unique	1483	unique
PSEHUM	birdAnc217	165	MRCA of Passerides
PSEHUM	birdAnc222	569	MRCA of Passeri (oscines)
PSEHUM	share	5782	share
PSEHUM	unique	1986	unique
PTEMEL	unique	3906	unique
PTEMEL	birdAnc222	352	MRCA of Passeri (oscines)
PTEMEL	share	586	share
PTIVIO	birdAnc222	191	MRCA of Passeri (oscines)
PTIVIO	share	159	share
PTIVIO	unique	885	unique
PTILEU	birdAnc222	412	MRCA of Passeri (oscines)
PTILEU	share	412	share
PTILEU	unique	3558	unique
PYCJOC	birdAnc217	50	MRCA of Passerides
PYCJOC	birdAnc222	525	MRCA of Passeri (oscines)
PYCJOC	share	3647	share
PYCJOC	unique	3231	unique
QUIMEX	birdAnc222	1007	MRCA of Passeri (oscines)
QUIMEX	birdAnc209	113	MRCA of Passerida
QUIMEX	birdAnc217	57	MRCA of Passerides
QUIMEX	share	13730	share
QUIMEX	unique	377	unique
REGSAT	birdAnc217	76	MRCA of Passerides
REGSAT	birdAnc222	472	MRCA of Passeri (oscines)
REGSAT	share	165	share
REGSAT	unique	2913	unique
RHAINO	birdAnc217	75	MRCA of Passerides
RHAINO	birdAnc222	584	MRCA of Passeri (oscines)
RHAINO	unique	1499	unique
RHAINO	share	3010	share
RHASIB	unique	2110	unique
RHASIB	birdAnc222	764	MRCA of Passeri (oscines)
RHASIB	share	6832	share
RHASIB	birdAnc217	45	MRCA of Passerides
RHALEU	birdAnc222	243	MRCA of Passeri (oscines)
RHALEU	share	418	share
RHALEU	unique	1448	unique
RHIDAH	birdAnc222	189	MRCA of Passeri (oscines)
RHIDAH	share	696	share
RHIDAH	unique	1198	unique
RHOROS	birdAnc209	207	MRCA of Passerida
RHOROS	birdAnc217	120	MRCA of Passerides
RHOROS	birdAnc222	1597	MRCA of Passeri (oscines)
RHOROS	share	16382	share
RHOROS	unique	3151	unique
SAXMAU	share	3827	share
SAXMAU	birdAnc217	73	MRCA of Passerides
SAXMAU	birdAnc222	713	MRCA of Passeri (oscines)
SAXMAU	unique	724	unique
SERCAN	birdAnc209	296	MRCA of Passerida
SERCAN	birdAnc217	175	MRCA of Passerides
SERCAN	birdAnc222	1593	MRCA of Passeri (oscines)
SERCAN	share	16435	share
SERCAN	unique	4294	unique
SETCOR	birdAnc209	176	MRCA of Passerida
SETCOR	birdAnc217	93	MRCA of Passerides
SETCOR	birdAnc222	1587	MRCA of Passeri (oscines)
SETCOR	share	18997	share
SETCOR	unique	1320	unique
SETKIR	birdAnc217	89	MRCA of Passerides
SETKIR	birdAnc209	135	MRCA of Passerida
SETKIR	birdAnc222	1852	MRCA of Passeri (oscines)
SETKIR	share	18466	share
SETKIR	unique	2954	unique
SINWEB	birdAnc217	79	MRCA of Passerides
SINWEB	birdAnc222	711	MRCA of Passeri (oscines)
SINWEB	share	4326	share
SINWEB	unique	3617	unique
SITEUR	birdAnc217	93	MRCA of Passerides
SITEUR	unique	11925	unique
SITEUR	birdAnc222	991	MRCA of Passeri (oscines)
SITEUR	share	413	share
SPIPAS	birdAnc222	572	MRCA of Passeri (oscines)
SPIPAS	birdAnc217	30	MRCA of Passerides
SPIPAS	birdAnc209	28	MRCA of Passerida
SPIPAS	share	5761	share
SPIPAS	unique	805	unique
SPOHYP	birdAnc209	220	MRCA of Passerida
SPOHYP	birdAnc217	143	MRCA of Passerides
SPOHYP	birdAnc222	2147	MRCA of Passeri (oscines)
SPOHYP	share	22664	share
SPOHYP	unique	5208	unique
STEDEN	birdAnc217	67	MRCA of Passerides
STEDEN	birdAnc222	1185	MRCA of Passeri (oscines)
STEDEN	share	12769	share
STEDEN	unique	1565	unique
STRCIN	share	409	share
STRCIN	birdAnc222	250	MRCA of Passeri (oscines)
STRCIN	unique	2952	unique
STUVUL	birdAnc217	64	MRCA of Passerides
STUVUL	birdAnc222	549	MRCA of Passeri (oscines)
STUVUL	share	4535	share
STUVUL	unique	252	unique
SYLATR	birdAnc217	62	MRCA of Passerides
SYLATR	birdAnc222	791	MRCA of Passeri (oscines)
SYLATR	share	8630	share
SYLATR	unique	1614	unique
SYLBOR	unique	1688	unique
SYLBOR	birdAnc217	61	MRCA of Passerides
SYLBOR	birdAnc222	765	MRCA of Passeri (oscines)
SYLBOR	share	8001	share
SYLVIR	birdAnc217	113	MRCA of Passerides
SYLVIR	birdAnc222	1153	MRCA of Passeri (oscines)
SYLVIR	share	1110	share
SYLVIR	unique	14785	unique
TAEGUT	birdAnc209	180	MRCA of Passerida
TAEGUT	birdAnc217	123	MRCA of Passerides
TAEGUT	birdAnc222	2749	MRCA of Passeri (oscines)
TAEGUT	share	13688	share
TAEGUT	unique	7696	unique
THRLUD	unique	4317	unique
THRLUD	share	2003	share
THRLUD	birdAnc217	65	MRCA of Passerides
THRLUD	birdAnc222	668	MRCA of Passeri (oscines)
TICMUR	birdAnc217	30	MRCA of Passerides
TICMUR	birdAnc222	121	MRCA of Passeri (oscines)
TICMUR	share	124	share
TICMUR	unique	709	unique
TOXRED	birdAnc217	68	MRCA of Passerides
TOXRED	birdAnc222	775	MRCA of Passeri (oscines)
TOXRED	share	2677	share
TOXRED	unique	2810	unique
UROPYL	birdAnc209	195	MRCA of Passerida
UROPYL	unique	5572	unique
UROPYL	birdAnc217	76	MRCA of Passerides
UROPYL	birdAnc222	879	MRCA of Passeri (oscines)
UROPYL	share	2598	share
VIDCHA	birdAnc209	441	MRCA of Passerida
VIDCHA	birdAnc217	192	MRCA of Passerides
VIDCHA	birdAnc222	1533	MRCA of Passeri (oscines)
VIDCHA	share	13004	share
VIDCHA	unique	2444	unique
VIDMAC	birdAnc209	232	MRCA of Passerida
VIDMAC	birdAnc217	103	MRCA of Passerides
VIDMAC	birdAnc222	1216	MRCA of Passeri (oscines)
VIDMAC	share	10451	share
VIDMAC	unique	628	unique
VIRALT	unique	4979	unique
VIRALT	birdAnc222	421	MRCA of Passeri (oscines)
VIRALT	share	1414	share
ZONALB	birdAnc209	224	MRCA of Passerida
ZONALB	birdAnc217	120	MRCA of Passerides
ZONALB	birdAnc222	2123	MRCA of Passeri (oscines)
ZONALB	share	23923	share
ZONALB	unique	2887	unique
ZOSHYP	birdAnc217	59	MRCA of Passerides
ZOSHYP	birdAnc222	906	MRCA of Passeri (oscines)
ZOSHYP	share	11814	share
ZOSHYP	unique	239	unique

## Sheet: Fig4B
TermID	Name	Value	LogSize	Frequency	Uniqueness	Dispensability	PC_0	PC_1	PC3_0	PC3_1	PC3_2	Representative	Eliminated	Aspects
GO:0015267	channel activity	-2.34916	2.63649	3.1602	0.521929	0	4.13041	2.22759	5.26795	-1.9516	-0.46818	null	FALSE	Molecular Function
GO:0004930	G protein-coupled receptor activity	-1.86604	2.69636	3.62838	0.924139	0.0162326	-4.94261	2.14689	-5.02643	0.139849	-1.17969	null	FALSE	Molecular Function
GO:0004888	transmembrane signaling receptor activity	-1.61966	2.92273	6.11558	0.952969	0.285583	-5.11876	-1.0788	-4.91789	-0.138845	2.08902	null	FALSE	Molecular Function
GO:0022803	passive transmembrane transporter activity	-2.34916	2.63649	3.1602	0.575786	0.28781	2.74673	-1.50451	4.25495	-0.184437	-2.48846	null	FALSE	Molecular Function
GO:0046873	metal ion transmembrane transporter activity	-2.09	2.5611	2.65545	0.527135	0.28781	5.7523	-1.58953	4.07155	1.89164	0.639898	null	FALSE	Molecular Function
GO:0008324	cation transmembrane transporter activity	-1.7841	2.75205	4.12582	0.536831	0.344493	4.7101	-2.40233	4.25048	1.61289	-1.13696	null	FALSE	Molecular Function
GO:0022890	inorganic cation transmembrane transporter activity	-1.71332	2.70927	3.73811	0.533986	0.346122	4.17312	-1.50197	5.75724	1.61489	-0.03143	null	FALSE	Molecular Function
GO:0005216	ion channel activity	-2.09	2.59879	2.89685	0.501608	0.375071	5.74512	1.25549	5.64633	-0.783278	1.25726	null	FALSE	Molecular Function
GO:0005261	cation channel activity	-2.09	2.49415	2.27505	0.490801	0.375071	4.10695	0.288712	5.51496	-0.221806	-0.466251	null	FALSE	Molecular Function
GO:0022836	gated channel activity	-1.6452	2.47129	2.15801	0.521929	0.375071	5.14737	2.24391	3.83654	-1.76307	-0.480142	null	FALSE	Molecular Function
GO:0022839	ion gated channel activity	-1.70687	1.51851	0.234089	0.521929	0.375071	3.43212	1.44186	4.35292	-1.96204	1.2358	null	FALSE	Molecular Function
GO:0005272	sodium channel activity	-1.7841	1.63347	0.307242	0.471791	0.384518	5.46846	0.174001	4.14023	-0.0547609	1.35201	null	FALSE	Molecular Function
GO:0015081	sodium ion transmembrane transporter activity	-1.46615	2.09342	0.899781	0.510315	0.509109	6.28128	-0.546312	4.68171	1.06038	1.92923	null	FALSE	Molecular Function

## Sheet: Fig4C
	ID	baseMean	log2FoldChange	lfcSE	stat	pvalue	padj	significant	diffexpressed	ERVK_regulated	name
1	GALGAL_R00003-TAEGUT_R01812	0.251916	-0.841588	1.69603	-0.496212	0.619745	0.676009	NS.	NA	NA	NA
2	GALGAL_R00006-TAEGUT_R05451	74.1694	-0.0602812	0.142967	-0.421645	0.673284	0.723969	NS.	NA	NA	NA
3	GALGAL_R00007-TAEGUT_R05316	305.788	0.530597	0.0653898	8.11437	4.88318e-16	2.45629e-15	significant	NA	NA	NA
4	GALGAL_R00008-TAEGUT_R05317	109.808	1.2755	0.197492	6.45849	1.0575e-10	3.7808e-10	significant	UP	NA	NA
5	GALGAL_R00009-TAEGUT_R01727	217.018	-0.588495	0.0979535	-6.0079	1.87936e-09	6.03231e-09	significant	NA	NA	NA
6	GALGAL_R00010-TAEGUT_R05319	10.0551	0.386096	0.640239	0.603049	0.546476	0.60738	NS.	NA	NA	NA
7	GALGAL_R00011-TAEGUT_R01728	33.502	-1.26113	0.34187	-3.68892	0.000225212	0.000437017	significant	DOWN	NA	NA
8	GALGAL_R00012-TAEGUT_R01729	0.291501	-0.27223	1.09353	-0.248947	0.803402	0.838323	NS.	NA	NA	NA
9	GALGAL_R00013-TAEGUT_R01739	12.4256	-1.1948	0.752238	-1.58833	0.112212	0.147511	NS.	NA	NA	NA
10	GALGAL_R00023-TAEGUT_R01755	142.691	-1.81525	0.125308	-14.4862	1.48009e-47	3.01202e-46	significant	DOWN	NA	NA
11	GALGAL_R00026-TAEGUT_R01733	117.607	0.0180826	0.148473	0.12179	0.903066	0.92349	NS.	NA	NA	NA
12	GALGAL_R00028-TAEGUT_R01734	229.873	-0.856462	0.0644758	-13.2835	2.88749e-40	4.61807e-39	significant	NA	NA	NA
13	GALGAL_R00029-TAEGUT_R18382	29.4813	-2.13714	0.326451	-6.5466	5.88605e-11	2.14001e-10	significant	DOWN	NA	NA
14	GALGAL_R00030-TAEGUT_R01735	902.965	-1.02247	0.204194	-5.00734	5.51883e-07	1.41827e-06	significant	DOWN	NA	NA
15	GALGAL_R00031-TAEGUT_R01736	309.399	0.026946	0.110305	0.244286	0.80701	0.841358	NS.	NA	NA	NA
16	GALGAL_R00032-TAEGUT_R01737	42.3285	-2.66499	0.30409	-8.76384	1.88711e-18	1.10229e-17	significant	DOWN	NA	NA
17	GALGAL_R00033-TAEGUT_R06992	28.3327	1.08432	0.585696	1.85134	0.0641206	0.0884684	NS.	NA	NA	NA
18	GALGAL_R00034-TAEGUT_R01738	93.4868	-0.677045	0.169478	-3.99489	6.47253e-05	0.000133939	significant	NA	NA	NA
19	GALGAL_R00036-TAEGUT_R05335	443.566	1.17483	0.419559	2.80014	0.00510797	0.0083311	significant	UP	NA	NA
20	GALGAL_R00040-TAEGUT_R01741	317.363	-1.94056	0.139507	-13.9101	5.49713e-44	9.86776e-43	significant	DOWN	NA	NA
21	GALGAL_R00042-TAEGUT_R12468	14.4083	-1.84838	0.239147	-7.72908	1.08326e-14	5.05171e-14	significant	DOWN	NA	NA
22	GALGAL_R00043-TAEGUT_R18381	338.927	-1.73462	0.119192	-14.5531	5.57957e-48	1.14907e-46	significant	DOWN	NA	NA
23	GALGAL_R00044-TAEGUT_R02702	149.408	-2.50115	0.158515	-15.7787	4.36203e-56	1.15555e-54	significant	DOWN	NA	NA
24	GALGAL_R00048-TAEGUT_R05337	43.9041	-1.14876	0.436261	-2.63319	0.00845874	0.0134001	significant	DOWN	NA	NA
25	GALGAL_R00049-TAEGUT_R01743	1140.83	-2.7112	0.19445	-13.9429	3.47362e-44	6.27285e-43	significant	DOWN	NA	NA
26	GALGAL_R00051-TAEGUT_R05338	62.0655	-1.85856	0.188155	-9.87785	5.19346e-23	3.83436e-22	significant	DOWN	NA	NA
27	GALGAL_R00054-TAEGUT_R01747	788.643	0.0576732	0.16699	0.34537	0.729816	0.774303	NS.	NA	NA	NA
28	GALGAL_R00063-TAEGUT_R01749	32.0792	-0.739641	0.233848	-3.16291	0.001562	0.00272817	significant	NA	NA	NA
29	GALGAL_R00064-TAEGUT_R01704	0.470195	-0.188723	0.933689	-0.202126	0.839818	0.869383	NS.	NA	NA	NA
30	GALGAL_R00066-TAEGUT_R05344	3.81687	-4.92511	0.601242	-8.19155	2.57891e-16	1.32098e-15	significant	DOWN	NA	NA
31	GALGAL_R00068-TAEGUT_R01820	19.006	-3.7135	0.334756	-11.0931	1.35437e-28	1.3243e-27	significant	DOWN	NA	NA
32	GALGAL_R00070-TAEGUT_R01750	8.04837	-5.37085	0.603699	-8.89656	5.76061e-19	3.44862e-18	significant	DOWN	NA	NA
33	GALGAL_R00076-TAEGUT_R05349	250.651	0.557317	0.107341	5.19203	2.08012e-07	5.53486e-07	significant	NA	NA	NA
34	GALGAL_R00079-TAEGUT_R01752	75.7921	-0.903734	0.17717	-5.10093	3.37982e-07	8.84446e-07	significant	NA	NA	NA
35	GALGAL_R00081-TAEGUT_R01753	912.334	-0.407693	0.090991	-4.48058	7.44407e-06	1.70891e-05	significant	NA	NA	NA
36	GALGAL_R00088-TAEGUT_R05354	329.188	0.667412	0.0743398	8.97786	2.76093e-19	1.69503e-18	significant	NA	NA	NA
37	GALGAL_R00089-TAEGUT_R05356	445.912	-0.00897914	0.0872321	-0.102934	0.918015	0.935596	NS.	NA	NA	NA
38	GALGAL_R00090-TAEGUT_R05357	77.417	-0.51236	0.127413	-4.02125	5.78902e-05	0.000120291	significant	NA	NA	NA
39	GALGAL_R00091-TAEGUT_R05358	147.689	1.23289	0.143579	8.58688	8.93667e-18	5.0319e-17	significant	UP	NA	NA
40	GALGAL_R00092-TAEGUT_R05359	124.441	1.1406	0.110205	10.3498	4.19284e-25	3.43276e-24	significant	UP	NA	NA
41	GALGAL_R00093-TAEGUT_R05360	77.8851	1.91237	0.198103	9.65341	4.75457e-22	3.36372e-21	significant	UP	NA	NA
42	GALGAL_R00094-TAEGUT_R01766	88.7755	-9.68587	0.60578	-15.9891	1.52283e-57	4.24943e-56	significant	DOWN	NA	NA
43	GALGAL_R00095-TAEGUT_R01767	23.4367	1.63074	0.204893	7.95901	1.73425e-15	8.43763e-15	significant	UP	NA	NA
44	GALGAL_R00097-TAEGUT_R01769	198.083	0.00805485	0.308035	0.0261491	0.979138	0.984294	NS.	NA	NA	NA
45	GALGAL_R00098-TAEGUT_R01770	1276.44	-3.94743	0.14219	-27.7617	1.25801e-169	4.2028e-167	significant	DOWN	NA	NA
46	GALGAL_R00099-TAEGUT_R01773	121.382	-0.383168	0.132683	-2.88784	0.003879	0.00644642	significant	NA	NA	NA
47	GALGAL_R00100-TAEGUT_R01774	41.4264	3.8928	0.727535	5.35067	8.76301e-08	2.41837e-07	significant	UP	NA	NA
48	GALGAL_R00101-TAEGUT_R01775	4.92674	5.45313	0.792205	6.88349	5.84052e-12	2.27106e-11	significant	UP	NA	NA
49	GALGAL_R00102-TAEGUT_R01776	2.07775	2.04184	1.49295	1.36765	0.171421	0.216517	NS.	NA	NA	NA
50	GALGAL_R00103-TAEGUT_R01777	66.4141	0.388773	0.107691	3.61008	0.000306099	0.000585409	significant	NA	NA	NA
51	GALGAL_R00104-TAEGUT_R01779	1.5359	1.11769	0.625633	1.7865	0.0740186	0.101024	NS.	NA	NA	NA
52	GALGAL_R00105-TAEGUT_R01780	292.43	-0.357838	0.104861	-3.41249	0.00064372	0.00118543	significant	NA	NA	NA
53	GALGAL_R00106-TAEGUT_R01781	1948.47	-0.00644479	0.475206	-0.0135621	0.989179	0.992977	NS.	NA	NA	NA
54	GALGAL_R00107-TAEGUT_R01782	40.2269	-3.62707	0.407285	-8.9055	5.31477e-19	3.19604e-18	significant	DOWN	NA	NA
55	GALGAL_R00109-TAEGUT_R01784	2081.64	-0.356057	0.080826	-4.40523	1.05673e-05	2.38445e-05	significant	NA	NA	NA
56	GALGAL_R00110-TAEGUT_R01785	95.0887	0.157501	0.119323	1.31995	0.186851	0.233967	NS.	NA	NA	NA
57	GALGAL_R00112-TAEGUT_R01788	69.8177	-0.0261625	0.144883	-0.180577	0.8567	0.88374	NS.	NA	NA	NA
58	GALGAL_R00113-TAEGUT_R01789	7.5522	0.379488	0.431742	0.878968	0.379419	0.441108	NS.	NA	NA	NA
59	GALGAL_R00116-TAEGUT_R01792	2.93384	-0.943624	0.447543	-2.10846	0.0349916	0.0506553	NS.	NA	NA	NA
60	GALGAL_R00117-TAEGUT_R05403	26.6925	-0.32796	0.328455	-0.998492	0.318041	0.376855	NS.	NA	NA	NA
61	GALGAL_R00118-TAEGUT_R05405	5.15686	-1.98237	0.438296	-4.52289	6.09997e-06	1.41284e-05	significant	DOWN	NA	NA
62	GALGAL_R00119-TAEGUT_R05406	134.136	0.310481	0.147461	2.10552	0.0352461	0.0509991	NS.	NA	NA	NA
63	GALGAL_R00120-TAEGUT_R05407	397.105	0.475485	0.14407	3.30037	0.00096558	0.00173666	significant	NA	NA	NA
64	GALGAL_R00121-TAEGUT_R01796	273.602	-0.283145	0.168777	-1.67762	0.0934206	0.125008	NS.	NA	NA	NA
65	GALGAL_R00122-TAEGUT_R05428	120.986	0.879539	0.186294	4.72124	2.34409e-06	5.6748e-06	significant	NA	NA	NA
66	GALGAL_R00123-TAEGUT_R05429	25.6305	1.72116	0.23001	7.48297	7.26604e-14	3.19871e-13	significant	UP	NA	NA
67	GALGAL_R00124-TAEGUT_R05430	107.102	-0.736937	0.246529	-2.98926	0.00279656	0.00473388	significant	NA	NA	NA
68	GALGAL_R00125-TAEGUT_R05434	0.667791	-2.34863	1.24253	-1.89021	0.0587299	0.0816678	NS.	NA	NA	NA
69	GALGAL_R00126-TAEGUT_R05435	0.574063	-2.41479	1.59995	-1.50929	0.131225	0.169831	NS.	NA	NA	NA
70	GALGAL_R00127-TAEGUT_R05436	0.695702	-2.14014	0.917495	-2.33259	0.0196695	0.0295744	significant	DOWN	NA	NA
71	GALGAL_R00129-TAEGUT_R05404	0.182514	2.04226	2.40277	0.849963	0.395345	0.457106	NS.	NA	NA	NA
72	GALGAL_R00130-TAEGUT_R05179	2.62508	-0.394071	0.547017	-0.720401	0.471278	0.532913	NS.	NA	NA	NA
73	GALGAL_R00132-TAEGUT_R05355	96.6678	-1.32626	0.655293	-2.02392	0.042978	0.06128	NS.	NA	NA	NA
74	GALGAL_R00137-TAEGUT_R01831	152.205	-0.730095	0.178564	-4.0887	4.338e-05	9.14675e-05	significant	NA	NA	NA
75	GALGAL_R00142-TAEGUT_R14812	1520.45	-0.124865	0.128389	-0.972552	0.330776	0.390752	NS.	NA	NA	NA
76	GALGAL_R00146-TAEGUT_R11306	1.45524	-0.818435	0.710105	-1.15256	0.249093	0.302487	NS.	NA	NA	NA
77	GALGAL_R00147-TAEGUT_R11458	13.9573	-4.84169	0.386358	-12.5316	5.0129e-36	6.75898e-35	significant	DOWN	NA	NA
78	GALGAL_R00148-TAEGUT_R11307	3.34976	-2.32416	0.49787	-4.66821	3.03834e-06	7.26773e-06	significant	DOWN	NA	NA
79	GALGAL_R00150-TAEGUT_R11308	64.4202	-0.0602951	0.155278	-0.388305	0.69779	0.746382	NS.	NA	NA	NA
80	GALGAL_R00151-TAEGUT_R11309	20.6578	-1.00626	0.216941	-4.63842	3.5108e-06	8.34309e-06	significant	DOWN	NA	NA
81	GALGAL_R00152-TAEGUT_R11310	260.698	-0.108254	0.239455	-0.452086	0.651207	0.70502	NS.	NA	NA	NA
82	GALGAL_R00153-TAEGUT_R11311	3.68236	-0.76743	0.447225	-1.71598	0.0861651	0.115918	NS.	NA	NA	NA
83	GALGAL_R00155-TAEGUT_R11313	1311.18	-1.38944	0.171318	-8.1103	5.04964e-16	2.53896e-15	significant	DOWN	NA	NA
84	GALGAL_R00156-TAEGUT_R05880	213.228	1.46748	0.32013	4.584	4.56163e-06	1.07133e-05	significant	UP	NA	NA
85	GALGAL_R00157-TAEGUT_R19009	13.2418	-6.94267	0.580603	-11.9577	5.91792e-33	7.04004e-32	significant	DOWN	NA	NA
86	GALGAL_R00158-TAEGUT_R15975	51.3471	-3.54212	0.228343	-15.5122	2.86665e-54	7.13815e-53	significant	DOWN	NA	NA
87	GALGAL_R00159-TAEGUT_R05881	261.212	-0.893186	0.131266	-6.80442	1.01459e-11	3.87379e-11	significant	NA	NA	NA
88	GALGAL_R00160-TAEGUT_R05882	3.66089	-2.56691	0.494251	-5.19354	2.06327e-07	5.49369e-07	significant	DOWN	NA	NA
89	GALGAL_R00161-TAEGUT_R05883	140.957	-0.294281	0.095019	-3.09708	0.00195439	0.00337626	significant	NA	NA	NA
90	GALGAL_R00162-TAEGUT_R05884	95.9888	1.21051	0.128243	9.43917	3.75745e-21	2.52745e-20	significant	UP	NA	NA
91	GALGAL_R00163-TAEGUT_R05885	316.989	1.75541	0.122025	14.3857	6.36261e-47	1.25448e-45	significant	UP	NA	NA
92	GALGAL_R00164-TAEGUT_R05886	73.7598	-0.584013	0.163345	-3.57533	0.000349793	0.000663977	significant	NA	NA	NA
93	GALGAL_R00166-TAEGUT_R05887	0.460987	-0.82731	1.06062	-0.780023	0.435378	0.497415	NS.	NA	NA	NA
94	GALGAL_R00170-TAEGUT_R05890	246.762	0.623321	0.0770938	8.08523	6.20463e-16	3.10025e-15	significant	NA	NA	NA
95	GALGAL_R00171-TAEGUT_R05891	48.9372	1.11695	0.361211	3.09224	0.00198649	0.00342826	significant	UP	NA	NA
96	GALGAL_R00172-TAEGUT_R05892	8.9915	2.27737	0.490995	4.63827	3.51337e-06	8.34589e-06	significant	UP	NA	NA
97	GALGAL_R00173-TAEGUT_R05893	49.7542	1.48803	0.257865	5.77058	7.9001e-09	2.40117e-08	significant	UP	NA	NA
98	GALGAL_R00174-TAEGUT_R06030	174.829	-1.9383	0.0848498	-22.8439	1.67939e-115	2.17183e-113	significant	DOWN	NA	NA
99	GALGAL_R00176-TAEGUT_R05894	217.035	-0.223868	0.158048	-1.41645	0.156644	0.199588	NS.	NA	NA	NA
100	GALGAL_R00177-TAEGUT_R05895	268.842	0.100915	0.154594	0.652773	0.513903	0.57527	NS.	NA	NA	NA
101	GALGAL_R00178-TAEGUT_R06036	254.387	-1.56013	0.198274	-7.86856	3.58756e-15	1.71834e-14	significant	DOWN	NA	NA
102	GALGAL_R00179-TAEGUT_R05896	277.447	1.18514	0.250938	4.72285	2.32559e-06	5.63226e-06	significant	UP	NA	NA
103	GALGAL_R00180-TAEGUT_R05897	100.046	0.722437	0.254705	2.83637	0.00456296	0.00749709	significant	NA	NA	NA
104	GALGAL_R00181-TAEGUT_R05898	154.089	-0.17852	0.277991	-0.642179	0.520757	0.581752	NS.	NA	NA	NA
105	GALGAL_R00182-TAEGUT_R05899	110.656	0.0309362	0.116362	0.265861	0.790346	0.827118	NS.	NA	NA	NA
106	GALGAL_R00183-TAEGUT_R05900	0.574484	-1.51314	0.99113	-1.52668	0.12684	0.164706	NS.	NA	NA	NA
107	GALGAL_R00184-TAEGUT_R05901	3530.79	1.25071	0.246077	5.08261	3.72286e-07	9.69991e-07	significant	UP	NA	NA
108	GALGAL_R00185-TAEGUT_R05902	0.0675135	0.716877	3.00317	0.238707	0.811333	0.844767	NS.	NA	NA	NA
109	GALGAL_R00187-TAEGUT_R06044	109.403	-3.05675	0.16994	-17.9872	2.45417e-72	1.07332e-70	significant	DOWN	NA	NA
110	GALGAL_R00188-TAEGUT_R05903	132.347	0.0475413	0.0788905	0.602625	0.546758	0.607582	NS.	NA	NA	NA
111	GALGAL_R00189-TAEGUT_R05904	5.52023	-2.4016	0.36621	-6.55798	5.45425e-11	1.98783e-10	significant	DOWN	NA	NA
112	GALGAL_R00190-TAEGUT_R06027	377.671	-0.318331	0.0931358	-3.41792	0.000631017	0.00116292	significant	NA	NA	NA
113	GALGAL_R00191-TAEGUT_R05905	69.5094	0.370696	0.154547	2.39861	0.0164576	0.0250659	significant	NA	NA	NA
114	GALGAL_R00192-TAEGUT_R11468	82.124	-0.306402	0.196341	-1.56056	0.118628	0.155114	NS.	NA	NA	NA
115	GALGAL_R00194-TAEGUT_R11330	139.552	-1.12981	0.137706	-8.20446	2.31628e-16	1.19102e-15	significant	DOWN	NA	NA
116	GALGAL_R00195-TAEGUT_R14217	60.2221	-0.539539	0.15271	-3.53309	0.000410732	0.000774153	significant	NA	NA	NA
117	GALGAL_R00196-TAEGUT_R11457	698.847	-3.10038	0.152467	-20.3348	6.33235e-92	4.73038e-90	significant	DOWN	NA	NA
118	GALGAL_R00197-TAEGUT_R11331	409.396	-0.359922	0.104078	-3.45821	0.000543787	0.00101084	significant	NA	NA	NA
119	GALGAL_R00199-TAEGUT_R11333	119.906	0.289578	0.084741	3.41722	0.00063265	0.00116576	significant	NA	NA	NA
120	GALGAL_R00200-TAEGUT_R11472	39.3275	-0.788481	0.15052	-5.23839	1.61984e-07	4.3525e-07	significant	NA	NA	NA
121	GALGAL_R00201-TAEGUT_R11334	177.209	0.398712	0.19708	2.02309	0.0430635	0.0613873	NS.	NA	NA	NA
122	GALGAL_R00203-TAEGUT_R05908	261.155	-0.68015	0.221907	-3.06502	0.00217655	0.00373535	significant	NA	NA	NA
123	GALGAL_R00204-TAEGUT_R14813	109.993	-2.29085	0.430487	-5.32153	1.02897e-07	2.82092e-07	significant	DOWN	NA	NA
124	GALGAL_R00206-TAEGUT_R14814	8.9613	-3.84073	0.492202	-7.80315	6.03802e-15	2.85565e-14	significant	DOWN	NA	NA
125	GALGAL_R00207-TAEGUT_R14815	1.80617	3.87399	0.94466	4.10094	4.11482e-05	8.69905e-05	significant	UP	NA	NA
126	GALGAL_R00208-TAEGUT_R15155	517.354	-1.37994	0.199722	-6.90929	4.87083e-12	1.90447e-11	significant	DOWN	NA	NA
127	GALGAL_R00209-TAEGUT_R14816	63.3098	-3.69239	0.434202	-8.50384	1.83418e-17	1.01238e-16	significant	DOWN	NA	NA
128	GALGAL_R00210-TAEGUT_R14817	934.758	1.62787	0.168762	9.64593	5.11434e-22	3.60975e-21	significant	UP	NA	NA
129	GALGAL_R00211-TAEGUT_R14818	126.212	0.422249	0.143087	2.95099	0.0031676	0.00532003	significant	NA	NA	NA
130	GALGAL_R00212-TAEGUT_R14819	2197.4	1.80516	0.226899	7.95578	1.77999e-15	8.65319e-15	significant	UP	NA	NA
131	GALGAL_R00213-TAEGUT_R14820	694.885	-0.573029	0.141772	-4.0419	5.30195e-05	0.000110687	significant	NA	NA	NA
132	GALGAL_R00214-TAEGUT_R14821	0.344731	-0.626808	1.07323	-0.584038	0.559194	0.619456	NS.	NA	NA	NA
133	GALGAL_R00215-TAEGUT_R05909	84.7232	-3.25966	0.28489	-11.4418	2.58461e-30	2.70777e-29	significant	DOWN	NA	NA
134	GALGAL_R00216-TAEGUT_R14822	741.032	4.28036	0.333123	12.8492	8.69374e-38	1.2628e-36	significant	UP	NA	NA
135	GALGAL_R00217-TAEGUT_R16923	59.7858	-3.0854	0.299542	-10.3004	7.01634e-25	5.67107e-24	significant	DOWN	NA	NA
136	GALGAL_R00218-TAEGUT_R16924	152.933	0.547224	0.114674	4.77201	1.82394e-06	4.46045e-06	significant	NA	NA	NA
137	GALGAL_R00219-TAEGUT_R16925	302.262	-0.236257	0.118211	-1.9986	0.0456515	0.0647923	NS.	NA	NA	NA
138	GALGAL_R00221-TAEGUT_R16926	101.012	-0.930162	0.132295	-7.03096	2.05116e-12	8.1985e-12	significant	NA	NA	NA
139	GALGAL_R00222-TAEGUT_R14824	127.92	-0.201507	0.0860401	-2.34201	0.0191801	0.0288962	significant	NA	NA	NA
140	GALGAL_R00223-TAEGUT_R17260	37.2072	-1.71086	0.190699	-8.9715	2.92502e-19	1.7912e-18	significant	DOWN	NA	NA
141	GALGAL_R00224-TAEGUT_R16927	4.43377	3.59254	0.908519	3.95428	7.67643e-05	0.00015755	significant	UP	NA	NA
142	GALGAL_R00225-TAEGUT_R14826	20.3727	-1.35644	0.315429	-4.30029	1.70576e-05	3.76702e-05	significant	DOWN	NA	NA
143	GALGAL_R00227-TAEGUT_R17261	23.6498	-5.14483	0.476416	-10.799	3.47872e-27	3.19867e-26	significant	DOWN	NA	NA
144	GALGAL_R00228-TAEGUT_R14828	21.9689	0.787479	0.257018	3.06391	0.00218464	0.00374817	significant	NA	NA	NA
145	GALGAL_R00229-TAEGUT_R15163	98.2138	-3.29937	0.135082	-24.4249	9.29358e-132	1.53115e-129	significant	DOWN	NA	NA
146	GALGAL_R00230-TAEGUT_R14829	162.211	1.32792	0.124946	10.628	2.20789e-26	1.9554e-25	significant	UP	NA	NA
147	GALGAL_R00231-TAEGUT_R14831	5.35394	-2.4905	0.65323	-3.81259	0.000137519	0.000274285	significant	DOWN	NA	NA
148	GALGAL_R00233-TAEGUT_R14832	208.156	-0.712116	0.24171	-2.94616	0.00321747	0.00539776	significant	NA	NA	NA
149	GALGAL_R00234-TAEGUT_R14833	172.556	0.656837	0.0795869	8.25308	1.54364e-16	8.02305e-16	significant	NA	NA	NA
150	GALGAL_R00235-TAEGUT_R16931	40.2411	-0.645264	0.323127	-1.99694	0.045832	0.0650101	NS.	NA	NA	NA
151	GALGAL_R00236-TAEGUT_R16932	620.7	-0.640694	0.0979726	-6.53952	6.17148e-11	2.2404e-10	significant	NA	NA	NA
152	GALGAL_R00237-TAEGUT_R16933	236.027	0.0899623	0.28842	0.311914	0.755106	0.796497	NS.	NA	NA	NA
153	GALGAL_R00238-TAEGUT_R16934	32.1911	-1.15562	0.179899	-6.4237	1.33003e-10	4.71728e-10	significant	DOWN	NA	NA
154	GALGAL_R00239-TAEGUT_R16935	228.455	1.88421	0.156947	12.0053	3.33073e-33	4.0139e-32	significant	UP	NA	NA
155	GALGAL_R00241-TAEGUT_R16938	79.0868	0.830179	0.375577	2.21041	0.0270768	0.0398157	significant	NA	NA	NA
156	GALGAL_R00242-TAEGUT_R16939	0.0876934	0.476432	3.00317	0.158643	0.87395	0.898069	NS.	NA	NA	NA
157	GALGAL_R00243-TAEGUT_R16940	90.5034	0.518602	0.136871	3.78898	0.00015127	0.000299773	significant	NA	NA	NA
158	GALGAL_R00244-TAEGUT_R14842	77.5837	0.570418	0.230119	2.4788	0.0131826	0.0203552	significant	NA	NA	NA
159	GALGAL_R00245-TAEGUT_R14843	58.2937	0.42556	0.119015	3.57569	0.000349302	0.00066315	significant	NA	NA	NA
160	GALGAL_R00246-TAEGUT_R14844	421.284	1.065	0.229747	4.63554	3.56004e-06	8.44675e-06	significant	UP	NA	NA
161	GALGAL_R00247-TAEGUT_R14916	29.0748	-1.73423	0.194692	-8.90756	5.2168e-19	3.14026e-18	significant	DOWN	NA	NA
162	GALGAL_R00248-TAEGUT_R14845	4.64231	-0.779947	0.435481	-1.791	0.0732929	0.100079	NS.	NA	NA	NA
163	GALGAL_R00249-TAEGUT_R15137	155.091	-2.87307	0.205179	-14.0027	1.49973e-44	2.75377e-43	significant	DOWN	NA	NA
164	GALGAL_R00250-TAEGUT_R14846	7.14137	-0.943756	0.349425	-2.70088	0.0069156	0.011081	significant	NA	NA	NA
165	GALGAL_R00251-TAEGUT_R14915	13.8507	-0.881535	0.324242	-2.71875	0.00655286	0.0105349	significant	NA	NA	NA
166	GALGAL_R00252-TAEGUT_R16944	132.803	-0.329066	0.135357	-2.43111	0.0150528	0.0230448	significant	NA	NA	NA
167	GALGAL_R00255-TAEGUT_R16951	542.395	-1.09337	0.216863	-5.04178	4.61233e-07	1.19347e-06	significant	DOWN	NA	NA
168	GALGAL_R00256-TAEGUT_R15174	55.1767	-1.7152	0.145243	-11.8092	3.4998e-32	4.01259e-31	significant	DOWN	NA	NA
169	GALGAL_R00257-TAEGUT_R16954	125.862	0.397554	0.125665	3.1636	0.00155833	0.00272256	significant	NA	NA	NA
170	GALGAL_R00258-TAEGUT_R16955	94.2765	-1.07547	0.10209	-10.5345	5.99063e-26	5.17595e-25	significant	DOWN	NA	NA
171	GALGAL_R00259-TAEGUT_R16956	1560.4	-0.0877765	0.0887247	-0.989313	0.32251	0.381737	NS.	NA	NA	NA
172	GALGAL_R00260-TAEGUT_R16957	92.1976	-0.855821	0.176555	-4.84735	1.25124e-06	3.11179e-06	significant	NA	NA	NA
173	GALGAL_R00261-TAEGUT_R16958	1109.49	0.506305	0.190538	2.65725	0.00787821	0.0125366	significant	NA	NA	NA
174	GALGAL_R00265-TAEGUT_R16961	239.983	-1.71756	0.328618	-5.22663	1.72627e-07	4.62504e-07	significant	DOWN	NA	NA
175	GALGAL_R00266-TAEGUT_R16962	379.672	-0.936577	0.342939	-2.73103	0.00631371	0.0101694	significant	NA	NA	NA
176	GALGAL_R00267-TAEGUT_R16963	26.0635	-2.04203	0.31219	-6.541	6.11094e-11	2.21909e-10	significant	DOWN	NA	NA
177	GALGAL_R00268-TAEGUT_R16964	1.81786	-0.386625	0.603672	-0.640455	0.521877	0.582851	NS.	NA	NA	NA
178	GALGAL_R00269-TAEGUT_R16965	81.9823	0.0562526	0.368617	0.152604	0.87871	0.902421	NS.	NA	NA	NA
179	GALGAL_R00271-TAEGUT_R16966	31.5707	-0.727612	0.756131	-0.962283	0.335908	0.396075	NS.	NA	NA	NA
180	GALGAL_R00272-TAEGUT_R16967	0.139647	-0.00445534	2.06965	-0.0021527	0.998282	0.99903	NS.	NA	NA	NA
181	GALGAL_R00274-TAEGUT_R16968	50.2841	-2.59648	0.459511	-5.65052	1.59968e-08	4.73409e-08	significant	DOWN	NA	NA
182	GALGAL_R00276-TAEGUT_R14998	38.7438	-0.990118	0.559577	-1.7694	0.0768265	0.104489	NS.	NA	NA	NA
183	GALGAL_R00278-TAEGUT_R14860	34.1316	1.11226	0.199646	5.57115	2.5307e-08	7.36967e-08	significant	UP	NA	NA
184	GALGAL_R00279-TAEGUT_R14861	42.2122	0.267461	0.237176	1.12769	0.25945	0.313577	NS.	NA	NA	NA
185	GALGAL_R00280-TAEGUT_R14862	258.259	0.758457	0.171742	4.41626	1.00422e-05	2.27068e-05	significant	NA	NA	NA
186	GALGAL_R00281-TAEGUT_R14863	150.509	0.394499	0.123598	3.1918	0.0014139	0.00248465	significant	NA	NA	NA
187	GALGAL_R00282-TAEGUT_R15167	99.8733	-6.19279	0.246537	-25.1191	3.07859e-139	6.49583e-137	significant	DOWN	NA	NA
188	GALGAL_R00284-TAEGUT_R14864	51.3771	0.121822	0.41881	0.290876	0.771146	0.810007	NS.	NA	NA	NA
189	GALGAL_R00287-TAEGUT_R14865	2.50979	1.1028	1.84749	0.596918	0.550562	0.611188	NS.	NA	NA	NA
190	GALGAL_R00288-TAEGUT_R14866	191.043	1.1635	0.100306	11.5995	4.14264e-31	4.51709e-30	significant	UP	NA	NA
191	GALGAL_R00289-TAEGUT_R15147	8.15809	-1.1297	0.30835	-3.6637	0.000248594	0.000480605	significant	DOWN	NA	NA
192	GALGAL_R00291-TAEGUT_R14868	307.474	0.753488	0.237012	3.17911	0.00147726	0.00259033	significant	NA	NA	NA
193	GALGAL_R00292-TAEGUT_R14869	736.064	-0.341534	0.0735717	-4.64219	3.44728e-06	8.20187e-06	significant	NA	NA	NA
194	GALGAL_R00293-TAEGUT_R15148	50.1172	-2.01267	0.1984	-10.1445	3.50533e-24	2.72519e-23	significant	DOWN	NA	NA
195	GALGAL_R00295-TAEGUT_R15162	196.246	-2.30217	0.267463	-8.60742	7.47202e-18	4.22303e-17	significant	DOWN	NA	NA
196	GALGAL_R00296-TAEGUT_R14870	66.5872	0.819302	0.214002	3.82848	0.000128937	0.000257724	significant	NA	NA	NA
197	GALGAL_R00297-TAEGUT_R14871	60.4323	-1.75825	0.367821	-4.78017	1.75144e-06	4.29277e-06	significant	DOWN	NA	NA
198	GALGAL_R00298-TAEGUT_R14872	360.355	-0.107556	0.106688	-1.00813	0.313391	0.371821	NS.	NA	NA	NA
199	GALGAL_R00299-TAEGUT_R14873	822.347	0.587169	0.0629315	9.33029	1.05583e-20	6.96188e-20	significant	NA	NA	NA
200	GALGAL_R00300-TAEGUT_R15144	225.332	-1.85794	0.187297	-9.91976	3.41588e-23	2.54698e-22	significant	DOWN	NA	NA
201	GALGAL_R00301-TAEGUT_R15141	418.195	-1.67555	0.120298	-13.9283	4.26396e-44	7.66557e-43	significant	DOWN	NA	NA
202	GALGAL_R00302-TAEGUT_R14874	925.589	0.113595	0.0741228	1.53252	0.125394	0.163057	NS.	NA	NA	NA
203	GALGAL_R00303-TAEGUT_R14875	43.3956	-0.126927	0.429487	-0.295532	0.767587	0.806832	NS.	NA	NA	NA
204	GALGAL_R00304-TAEGUT_R14876	945.951	0.771394	0.127364	6.05659	1.39037e-09	4.52068e-09	significant	NA	NA	NA
205	GALGAL_R00306-TAEGUT_R15160	4.99009	-3.58889	0.848694	-4.22872	2.35026e-05	5.10412e-05	significant	DOWN	NA	NA
206	GALGAL_R00307-TAEGUT_R14877	48.4295	0.438505	0.202378	2.16676	0.0302529	0.0441728	significant	NA	NA	NA
207	GALGAL_R00308-TAEGUT_R15176	47.2627	-0.715113	0.145471	-4.91586	8.83949e-07	2.22877e-06	significant	NA	NA	NA
208	GALGAL_R00309-TAEGUT_R14878	82.4069	0.651113	0.296043	2.19938	0.0278507	0.0408886	significant	NA	NA	NA
209	GALGAL_R00310-TAEGUT_R14879	95.3462	-0.990269	0.159239	-6.21875	5.01145e-10	1.69544e-09	significant	NA	NA	NA
210	GALGAL_R00311-TAEGUT_R14880	156.329	-0.608188	0.220652	-2.75632	0.00584565	0.0094624	significant	NA	NA	NA
211	GALGAL_R00312-TAEGUT_R14881	6.68406	1.73736	0.366765	4.73698	2.16923e-06	5.26632e-06	significant	UP	NA	NA
212	GALGAL_R00313-TAEGUT_R15159	189.809	-2.31669	0.135928	-17.0435	3.90653e-65	1.35792e-63	significant	DOWN	NA	NA
213	GALGAL_R00314-TAEGUT_R14882	37.1159	0.38765	0.222351	1.74342	0.0812606	0.109984	NS.	NA	NA	NA
214	GALGAL_R00316-TAEGUT_R06761	95.5441	-0.523981	0.158386	-3.30825	0.000938814	0.00169333	significant	NA	NA	NA
215	GALGAL_R00317-TAEGUT_R06762	133.383	-1.06107	0.147478	-7.19476	6.25722e-13	2.61032e-12	significant	DOWN	NA	NA
216	GALGAL_R00318-TAEGUT_R06763	127.163	-1.12189	0.139733	-8.02881	9.8424e-16	4.86138e-15	significant	DOWN	NA	NA
217	GALGAL_R00319-TAEGUT_R10279	90.4943	-0.0272883	0.140917	-0.193648	0.846452	0.875271	NS.	NA	NA	NA
218	GALGAL_R00321-TAEGUT_R11338	204.087	1.01095	0.0944174	10.7073	9.40875e-27	8.44471e-26	significant	UP	NA	NA
219	GALGAL_R00323-TAEGUT_R14884	123.452	0.909847	0.128692	7.06998	1.54955e-12	6.26645e-12	significant	NA	NA	NA
220	GALGAL_R00324-TAEGUT_R14885	130.495	-0.367331	0.418017	-0.878747	0.379539	0.441205	NS.	NA	NA	NA
221	GALGAL_R00325-TAEGUT_R11339	839.491	-0.499523	0.135409	-3.689	0.000225139	0.000436944	significant	NA	NA	NA
222	GALGAL_R00328-TAEGUT_R17011	142.807	-0.194025	0.111757	-1.73613	0.0825412	0.111592	NS.	NA	NA	NA
223	GALGAL_R00331-TAEGUT_R14889	37.6617	-0.185906	0.163752	-1.13529	0.256254	0.310182	NS.	NA	NA	NA
224	GALGAL_R00337-TAEGUT_R14891	21.6958	2.72845	0.304842	8.95039	3.54236e-19	2.16264e-18	significant	UP	NA	NA
225	GALGAL_R00338-TAEGUT_R14892	163.953	0.574911	0.108781	5.28503	1.25683e-07	3.40831e-07	significant	NA	NA	NA
226	GALGAL_R00339-TAEGUT_R14893	0.966262	-2.3763	0.811757	-2.92735	0.00341859	0.0057208	significant	DOWN	NA	NA
227	GALGAL_R00340-TAEGUT_R15057	121.684	-0.467484	0.158195	-2.95512	0.00312551	0.00525301	significant	NA	NA	NA
228	GALGAL_R00342-TAEGUT_R14894	204.62	0.794804	0.319547	2.48729	0.0128722	0.0199169	significant	NA	NA	NA
229	GALGAL_R00343-TAEGUT_R14895	97.5773	-0.892148	0.33703	-2.64708	0.00811895	0.0128906	significant	NA	NA	NA
230	GALGAL_R00344-TAEGUT_R17029	0.893604	-3.0447	0.759229	-4.01025	6.06537e-05	0.000125838	significant	DOWN	NA	NA
231	GALGAL_R00345-TAEGUT_R17018	133.553	0.0410104	0.442085	0.0927659	0.92609	0.942627	NS.	NA	NA	NA
232	GALGAL_R00346-TAEGUT_R14897	1448.8	0.786234	0.105202	7.47355	7.80568e-14	3.42499e-13	significant	NA	NA	NA
233	GALGAL_R00347-TAEGUT_R17019	304.594	-0.796355	0.13072	-6.09208	1.1145e-09	3.65934e-09	significant	NA	NA	NA
234	GALGAL_R00348-TAEGUT_R14899	4033.75	1.31112	0.231565	5.66199	1.49631e-08	4.44019e-08	significant	UP	NA	NA
235	GALGAL_R00349-TAEGUT_R11340	368.854	-1.05434	0.0832846	-12.6594	9.92121e-37	1.38105e-35	significant	DOWN	NA	NA
236	GALGAL_R00350-TAEGUT_R11341	585.446	-0.147193	0.179457	-0.820214	0.412094	0.474101	NS.	NA	NA	NA
237	GALGAL_R00351-TAEGUT_R05910	0.119495	1.57429	3.00157	0.524488	0.599939	0.657625	NS.	NA	NA	NA
238	GALGAL_R00352-TAEGUT_R05912	233.833	0.619289	0.167443	3.69851	0.00021687	0.000421713	significant	NA	NA	NA
239	GALGAL_R00353-TAEGUT_R05913	46.7779	0.556996	0.63309	0.879805	0.378965	0.440666	NS.	NA	NA	NA
240	GALGAL_R00355-TAEGUT_R11345	105.011	-0.401523	0.16829	-2.38589	0.0170379	0.0258992	significant	NA	NA	NA
241	GALGAL_R00358-TAEGUT_R14902	3522.23	-1.95763	0.13075	-14.9723	1.11477e-50	2.42448e-49	significant	DOWN	NA	NA
242	GALGAL_R00360-TAEGUT_R05918	0.582418	-1.57923	1.11632	-1.41468	0.157163	0.200084	NS.	NA	NA	NA
243	GALGAL_R00363-TAEGUT_R14906	254.504	0.0755516	0.20865	0.362098	0.717279	0.762886	NS.	NA	NA	NA
244	GALGAL_R00364-TAEGUT_R14907	170.881	-1.67202	0.290892	-5.7479	9.03608e-09	2.73195e-08	significant	DOWN	NA	NA
245	GALGAL_R00365-TAEGUT_R14908	92.5165	-1.42344	0.166543	-8.54699	1.26335e-17	7.03766e-17	significant	DOWN	NA	NA
246	GALGAL_R00366-TAEGUT_R18468	37.7078	-0.708927	0.182476	-3.88505	0.00010231	0.000207048	significant	NA	NA	NA
247	GALGAL_R00367-TAEGUT_R05922	509.718	0.741867	0.18209	4.07418	4.61761e-05	9.69722e-05	significant	NA	NA	NA
248	GALGAL_R00369-TAEGUT_R05998	2.59466	2.18308	1.02096	2.13827	0.0324952	0.0472119	significant	UP	NA	NA
249	GALGAL_R00370-TAEGUT_R15156	8.65471	-3.34093	0.462419	-7.22488	5.01533e-13	2.1076e-12	significant	DOWN	NA	NA
250	GALGAL_R00371-TAEGUT_R14910	51.5747	1.24759	0.292877	4.25979	2.04622e-05	4.47289e-05	significant	UP	NA	NA
251	GALGAL_R00372-TAEGUT_R14911	258.691	-0.139117	0.0801853	-1.73495	0.0827504	0.111862	NS.	NA	NA	NA
252	GALGAL_R00373-TAEGUT_R14912	22.2513	-1.25804	0.300399	-4.18791	2.8154e-05	6.0498e-05	significant	DOWN	NA	NA
253	GALGAL_R00374-TAEGUT_R05924	46.8962	-0.682965	0.148138	-4.61032	4.02042e-06	9.48482e-06	significant	NA	NA	NA
254	GALGAL_R00375-TAEGUT_R14913	0.822919	0.00573721	1.65649	0.00346347	0.997237	0.998565	NS.	NA	NA	NA
255	GALGAL_R00376-TAEGUT_R14914	181.995	-1.19197	0.161837	-7.36524	1.76831e-13	7.6173e-13	significant	DOWN	NA	NA
256	GALGAL_R00377-TAEGUT_R15026	116.417	1.68046	0.278275	6.03885	1.5522e-09	5.02378e-09	significant	UP	NA	NA
257	GALGAL_R00379-TAEGUT_R14918	0.0576621	0.270334	3.00317	0.0900161	0.928274	0.943291	NS.	NA	NA	NA
258	GALGAL_R00380-TAEGUT_R14919	0.121056	1.12907	3.00317	0.37596	0.706947	0.753363	NS.	NA	NA	NA
259	GALGAL_R00381-TAEGUT_R14921	40.2511	2.66042	0.173394	15.3432	3.93284e-53	9.29279e-52	significant	UP	NA	NA
260	GALGAL_R00382-TAEGUT_R14922	14.9404	3.72741	0.350806	10.6253	2.27378e-26	2.01079e-25	significant	UP	NA	NA
261	GALGAL_R00383-TAEGUT_R14923	819.031	0.414819	0.113778	3.64587	0.000266484	0.000513622	significant	NA	NA	NA
262	GALGAL_R00386-TAEGUT_R17040	340.607	-0.547443	0.226457	-2.41743	0.0156305	0.0238715	significant	NA	NA	NA
263	GALGAL_R00387-TAEGUT_R17041	85.111	-1.97674	0.206678	-9.56434	1.12924e-21	7.85051e-21	significant	DOWN	NA	NA
264	GALGAL_R00388-TAEGUT_R17042	1754.56	-0.818816	0.085799	-9.54342	1.38192e-21	9.55742e-21	significant	NA	NA	NA
265	GALGAL_R00389-TAEGUT_R17254	35.4983	-2.51524	0.161237	-15.5996	7.31966e-55	1.86908e-53	significant	DOWN	NA	NA
266	GALGAL_R00390-TAEGUT_R14933	266.503	0.387359	0.069765	5.55234	2.81869e-08	8.17272e-08	significant	NA	NA	NA
267	GALGAL_R00392-TAEGUT_R17049	181.483	-0.847362	0.104481	-8.11021	5.05318e-16	2.53968e-15	significant	NA	NA	NA
268	GALGAL_R00393-TAEGUT_R17051	2.60848	1.27986	0.511471	2.50231	0.0123387	0.019153	significant	UP	NA	NA
269	GALGAL_R00394-TAEGUT_R17052	17.4446	1.23875	0.234724	5.27748	1.3097e-07	3.5445e-07	significant	UP	NA	NA
270	GALGAL_R00395-TAEGUT_R17053	11.0186	1.1159	0.303161	3.68088	0.000232426	0.000450506	significant	UP	NA	NA
271	GALGAL_R00396-TAEGUT_R17054	83.4007	0.778008	0.164879	4.71866	2.37399e-06	5.7437e-06	significant	NA	NA	NA
272	GALGAL_R00397-TAEGUT_R17055	308.775	0.941665	0.418003	2.25277	0.0242735	0.0360151	significant	NA	NA	NA
273	GALGAL_R00398-TAEGUT_R17056	72.5507	1.6847	0.19755	8.52796	1.48946e-17	8.27041e-17	significant	UP	NA	NA
274	GALGAL_R00399-TAEGUT_R17057	106.932	-1.19584	0.32278	-3.70481	0.000211547	0.000411827	significant	DOWN	NA	NA
275	GALGAL_R00400-TAEGUT_R17058	23.7232	-5.05752	0.324161	-15.6019	7.06993e-55	1.80915e-53	significant	DOWN	NA	NA
276	GALGAL_R00401-TAEGUT_R17239	165.178	-2.92364	0.216868	-13.4812	2.01863e-41	3.35333e-40	significant	DOWN	NA	NA
277	GALGAL_R00402-TAEGUT_R17060	163.456	0.588717	0.104454	5.63615	1.73893e-08	5.12728e-08	significant	NA	NA	NA
278	GALGAL_R00404-TAEGUT_R17061	192.805	-0.646798	0.240365	-2.6909	0.00712587	0.0113906	significant	NA	NA	NA
279	GALGAL_R00405-TAEGUT_R17062	207.79	0.784699	0.197938	3.96437	7.35908e-05	0.000151528	significant	NA	NA	NA
280	GALGAL_R00406-TAEGUT_R14947	145.238	-0.0469325	0.168256	-0.278935	0.780295	0.81783	NS.	NA	NA	NA
281	GALGAL_R00407-TAEGUT_R14948	1124.65	-0.0416334	0.110394	-0.377135	0.706073	0.752898	NS.	NA	NA	NA
282	GALGAL_R00408-TAEGUT_R05926	119.68	0.378665	0.374714	1.01054	0.312236	0.37067	NS.	NA	NA	NA
283	GALGAL_R00409-TAEGUT_R05927	7.44706	4.51948	0.540599	8.36013	6.26474e-17	3.33094e-16	significant	UP	NA	NA
284	GALGAL_R00410-TAEGUT_R05928	37.4681	4.87854	0.714678	6.82621	8.71872e-12	3.34802e-11	significant	UP	NA	NA
285	GALGAL_R00411-TAEGUT_R17064	191.885	0.282624	0.151581	1.86451	0.0622498	0.0861045	NS.	NA	ERVK_regulated	NA
286	GALGAL_R00413-TAEGUT_R05929	433.187	-0.617914	0.0872085	-7.08548	1.3856e-12	5.62422e-12	significant	NA	NA	NA
287	GALGAL_R00414-TAEGUT_R05930	14.4238	-2.33063	0.644904	-3.61392	0.000301597	0.000577229	significant	DOWN	NA	NA
288	GALGAL_R00415-TAEGUT_R05931	1.26833	-3.53253	0.894572	-3.94885	7.85272e-05	0.000160976	significant	DOWN	NA	NA
289	GALGAL_R00416-TAEGUT_R14958	34.7323	-0.882271	0.803497	-1.09804	0.272187	0.327556	NS.	NA	NA	NA
290	GALGAL_R00417-TAEGUT_R05932	57.9728	0.157695	0.145425	1.08437	0.278201	0.334024	NS.	NA	NA	NA
291	GALGAL_R00418-TAEGUT_R14960	172.773	1.23298	0.182888	6.74168	1.56565e-11	5.91213e-11	significant	UP	NA	NA
292	GALGAL_R00419-TAEGUT_R14962	376.833	-0.09081	0.0988652	-0.918523	0.358345	0.419814	NS.	NA	NA	NA
293	GALGAL_R00420-TAEGUT_R05933	39.1558	-0.815502	0.173038	-4.71286	2.44269e-06	5.90162e-06	significant	NA	NA	NA
294	GALGAL_R00421-TAEGUT_R14963	75.5202	-0.00672578	0.133081	-0.0505389	0.959693	0.968714	NS.	NA	NA	NA
295	GALGAL_R00422-TAEGUT_R14964	108.815	-0.657092	0.150599	-4.36318	1.28185e-05	2.86824e-05	significant	NA	NA	NA
296	GALGAL_R00423-TAEGUT_R14965	13.5701	-2.10614	0.450099	-4.67928	2.87885e-06	6.89721e-06	significant	DOWN	NA	NA
297	GALGAL_R00424-TAEGUT_R14966	350.941	0.664514	0.322609	2.05981	0.0394168	0.0565982	NS.	NA	NA	NA
298	GALGAL_R00425-TAEGUT_R14967	297.873	0.549056	0.100189	5.48022	4.24797e-08	1.21297e-07	significant	NA	NA	NA
299	GALGAL_R00426-TAEGUT_R17074	224.693	0.12216	0.0823076	1.48419	0.137758	0.177586	NS.	NA	NA	NA
300	GALGAL_R00428-TAEGUT_R17075	38.3019	-3.33144	0.227834	-14.6223	2.02537e-48	4.22902e-47	significant	DOWN	NA	NA
301	GALGAL_R00429-TAEGUT_R14972	1910.34	0.74808	0.141598	5.28311	1.27007e-07	3.44111e-07	significant	NA	NA	NA
302	GALGAL_R00430-TAEGUT_R05936	79.5591	0.910389	0.134851	6.75108	1.46751e-11	5.55724e-11	significant	NA	NA	NA
303	GALGAL_R00431-TAEGUT_R05937	192.8	0.885297	0.123741	7.15445	8.40078e-13	3.47084e-12	significant	NA	NA	NA
304	GALGAL_R00432-TAEGUT_R17077	12.5871	-0.791435	0.846307	-0.935164	0.349704	0.410476	NS.	NA	NA	NA
305	GALGAL_R00433-TAEGUT_R05938	295.88	-0.234068	0.0930309	-2.51603	0.0118686	0.0184543	significant	NA	NA	NA
306	GALGAL_R00435-TAEGUT_R11368	85.0671	-0.625176	0.231031	-2.70603	0.00680933	0.0109194	significant	NA	NA	NA
307	GALGAL_R00436-TAEGUT_R11369	0.253929	-0.849689	1.4584	-0.582617	0.560151	0.620401	NS.	NA	NA	NA
308	GALGAL_R00437-TAEGUT_R17079	70.2976	0.357103	0.123181	2.899	0.00374352	0.00623441	significant	NA	NA	NA
309	GALGAL_R00438-TAEGUT_R17080	320.295	-0.541681	0.0798339	-6.7851	1.16005e-11	4.40958e-11	significant	NA	NA	NA
310	GALGAL_R00439-TAEGUT_R11370	597.892	0.257234	0.108034	2.38105	0.0172633	0.0262021	significant	NA	NA	NA
311	GALGAL_R00440-TAEGUT_R17081	71.9406	-0.957723	0.21967	-4.35982	1.3017e-05	2.90942e-05	significant	NA	NA	NA
312	GALGAL_R00441-TAEGUT_R17082	66.1045	-0.792232	0.160504	-4.9359	7.97834e-07	2.01799e-06	significant	NA	NA	NA
313	GALGAL_R00442-TAEGUT_R11372	2.4687	4.62378	0.948855	4.87301	1.09913e-06	2.74371e-06	significant	UP	NA	NA
314	GALGAL_R00443-TAEGUT_R11373	5.29277	4.17839	0.839417	4.97772	6.43363e-07	1.64233e-06	significant	UP	NA	NA
315	GALGAL_R00444-TAEGUT_R17083	68.1714	-0.832616	0.130675	-6.37165	1.87005e-10	6.54002e-10	significant	NA	NA	NA
316	GALGAL_R00445-TAEGUT_R11374	63.1111	-1.44299	0.245608	-5.87519	4.22348e-09	1.31425e-08	significant	DOWN	NA	NA
317	GALGAL_R00446-TAEGUT_R17084	435.29	-0.0784068	0.0819859	-0.956345	0.338898	0.399248	NS.	NA	NA	NA
318	GALGAL_R00447-TAEGUT_R17085	50.9379	0.305831	0.426408	0.717226	0.473234	0.534974	NS.	NA	NA	NA
319	GALGAL_R00448-TAEGUT_R11375	72.23	-0.153018	0.0996072	-1.53621	0.124487	0.161947	NS.	NA	NA	NA
320	GALGAL_R00449-TAEGUT_R14978	109.012	1.46864	0.129204	11.3668	6.11866e-30	6.30584e-29	significant	UP	NA	NA
321	GALGAL_R00450-TAEGUT_R11377	96.1777	-0.72502	0.263035	-2.75636	0.00584487	0.0094624	significant	NA	NA	NA
322	GALGAL_R00451-TAEGUT_R11378	0.331441	1.60474	1.28493	1.24889	0.211704	0.261763	NS.	NA	NA	NA
323	GALGAL_R00452-TAEGUT_R18360	505.242	0.291348	0.0971651	2.99848	0.00271326	0.00460345	significant	NA	NA	NA
324	GALGAL_R00453-TAEGUT_R14979	1361.16	0.85493	0.172254	4.9632	6.93402e-07	1.76498e-06	significant	NA	NA	NA
325	GALGAL_R00454-TAEGUT_R14980	113.542	0.856222	0.191758	4.46513	8.00213e-06	1.83283e-05	significant	NA	NA	NA
326	GALGAL_R00455-TAEGUT_R11379	294.222	0.912694	0.138242	6.60215	4.05246e-11	1.48958e-10	significant	NA	NA	NA
327	GALGAL_R00456-TAEGUT_R11380	13.0455	-0.910085	0.314118	-2.89727	0.00376427	0.00626527	significant	NA	NA	NA
328	GALGAL_R00457-TAEGUT_R14981	586.585	1.51914	0.13889	10.9377	7.61396e-28	7.21048e-27	significant	UP	NA	NA
329	GALGAL_R00458-TAEGUT_R17089	52.7728	-1.02215	0.213541	-4.78666	1.69582e-06	4.16152e-06	significant	DOWN	NA	NA
330	GALGAL_R00459-TAEGUT_R11381	283.205	-0.337501	0.127956	-2.63764	0.00834863	0.0132343	significant	NA	NA	NA
331	GALGAL_R00460-TAEGUT_R14984	38.4956	-0.200734	0.132475	-1.51526	0.129706	0.168028	NS.	NA	NA	NA
332	GALGAL_R00461-TAEGUT_R11382	263.26	-0.644183	0.0822361	-7.83334	4.75086e-15	2.25666e-14	significant	NA	NA	NA
333	GALGAL_R00464-TAEGUT_R14987	45.5889	-4.00287	0.211509	-18.9253	7.05829e-80	3.59704e-78	significant	DOWN	NA	NA
334	GALGAL_R00465-TAEGUT_R11384	139.058	0.142031	0.108232	1.31228	0.189424	0.236749	NS.	NA	NA	NA
335	GALGAL_R00466-TAEGUT_R05956	298.568	-1.40214	0.181919	-7.70748	1.28325e-14	5.9406e-14	significant	DOWN	NA	NA
336	GALGAL_R00467-TAEGUT_R14989	4.74696	-1.08361	0.441055	-2.45687	0.0140154	0.0215582	significant	DOWN	NA	NA
337	GALGAL_R00468-TAEGUT_R05957	1.47318	1.91026	0.600284	3.18225	0.00146134	0.00256427	significant	UP	NA	NA
338	GALGAL_R00469-TAEGUT_R05958	6.19588	-5.19617	0.61209	-8.48923	2.08011e-17	1.14444e-16	significant	DOWN	NA	NA
339	GALGAL_R00470-TAEGUT_R14990	0.191819	-0.715249	1.99782	-0.358015	0.720332	0.765863	NS.	NA	NA	NA
340	GALGAL_R00471-TAEGUT_R14991	1.34556	-1.23784	0.55442	-2.23267	0.0255709	0.0377861	significant	DOWN	NA	NA
341	GALGAL_R00472-TAEGUT_R05959	305.384	0.417591	0.0903934	4.61971	3.8428e-06	9.08359e-06	significant	NA	NA	NA
342	GALGAL_R00474-TAEGUT_R14993	1209.64	-0.377218	0.0587544	-6.42025	1.36055e-10	4.81984e-10	significant	NA	NA	NA
343	GALGAL_R00475-TAEGUT_R11391	68.6569	-0.0257658	0.505358	-0.0509853	0.959337	0.968518	NS.	NA	NA	NA
344	GALGAL_R00476-TAEGUT_R14994	67.0591	0.321757	0.123868	2.59759	0.00938816	0.0148003	significant	NA	NA	NA
345	GALGAL_R00477-TAEGUT_R11392	680.907	-1.78322	0.163687	-10.8941	1.22996e-27	1.1584e-26	significant	DOWN	NA	NA
346	GALGAL_R00478-TAEGUT_R14995	2.07082	0.397589	0.522984	0.760232	0.447116	0.509181	NS.	NA	NA	NA
347	GALGAL_R00479-TAEGUT_R14996	14.2512	-3.32132	0.328459	-10.1118	4.89595e-24	3.78187e-23	significant	DOWN	NA	NA
348	GALGAL_R00480-TAEGUT_R17095	145.341	-0.670265	0.172509	-3.88539	0.000102166	0.000206792	significant	NA	NA	NA
349	GALGAL_R00481-TAEGUT_R14997	16.858	5.81403	0.509562	11.4099	3.73368e-30	3.88788e-29	significant	UP	NA	NA
350	GALGAL_R00482-TAEGUT_R11393	321.659	0.591303	0.0661307	8.94142	3.84189e-19	2.3372e-18	significant	NA	NA	NA
351	GALGAL_R00483-TAEGUT_R14999	145.014	-0.502452	0.131032	-3.83458	0.000125777	0.000251616	significant	NA	NA	NA
352	GALGAL_R00484-TAEGUT_R05278	356.351	-3.94626	0.169241	-23.3175	2.94774e-120	4.12238e-118	significant	DOWN	NA	NA
353	GALGAL_R00485-TAEGUT_R17100	7.86176	-0.0569221	0.446791	-0.127402	0.898622	0.919572	NS.	NA	NA	NA
354	GALGAL_R00486-TAEGUT_R17101	290.821	-0.872887	0.123904	-7.04484	1.85677e-12	7.4612e-12	significant	NA	NA	NA
355	GALGAL_R00487-TAEGUT_R17102	63.9184	0.510261	0.139994	3.64487	0.000267527	0.000515467	significant	NA	NA	NA
356	GALGAL_R00488-TAEGUT_R17103	150.419	1.0008	0.134499	7.44094	9.99682e-14	4.36889e-13	significant	UP	NA	NA
357	GALGAL_R00489-TAEGUT_R17104	54.1772	1.65978	0.695733	2.38566	0.0170486	0.0259122	significant	UP	NA	NA
358	GALGAL_R00490-TAEGUT_R17105	39.3343	2.62015	0.523312	5.00687	5.53229e-07	1.42112e-06	significant	UP	NA	NA
359	GALGAL_R00491-TAEGUT_R11394	293.069	0.402154	0.0766508	5.24658	1.54949e-07	4.17092e-07	significant	NA	NA	NA
360	GALGAL_R00492-TAEGUT_R11395	157.088	-0.0920135	0.327693	-0.280792	0.77887	0.816687	NS.	NA	NA	NA
361	GALGAL_R00493-TAEGUT_R17106	16.1142	-2.30235	0.714737	-3.22126	0.0012763	0.00225769	significant	DOWN	NA	NA
362	GALGAL_R00494-TAEGUT_R17107	103.363	0.448247	0.182512	2.45599	0.0140498	0.0216029	significant	NA	NA	NA
363	GALGAL_R00495-TAEGUT_R17108	5.53649	0.470293	1.29392	0.363463	0.716259	0.761936	NS.	NA	NA	NA
364	GALGAL_R00496-TAEGUT_R17109	399.627	0.0875658	0.135901	0.644334	0.519359	0.580526	NS.	NA	NA	NA
365	GALGAL_R00497-TAEGUT_R17110	71.1431	-0.783555	0.186669	-4.19757	2.69792e-05	5.80982e-05	significant	NA	NA	NA
366	GALGAL_R00498-TAEGUT_R11396	564.281	-0.351083	0.0835935	-4.19988	2.67059e-05	5.7551e-05	significant	NA	NA	NA
367	GALGAL_R00499-TAEGUT_R17111	248.53	-0.344991	0.135498	-2.5461	0.0108933	0.0170325	significant	NA	NA	NA
368	GALGAL_R00500-TAEGUT_R11397	35.3036	-1.23451	0.731026	-1.68873	0.0912703	0.122362	NS.	NA	NA	NA
369	GALGAL_R00501-TAEGUT_R05977	268.003	0.562193	0.113761	4.94188	7.73719e-07	1.95988e-06	significant	NA	NA	NA
370	GALGAL_R00502-TAEGUT_R05980	83.5617	-0.595105	0.250315	-2.37743	0.0174339	0.0264478	significant	NA	NA	NA
371	GALGAL_R00503-TAEGUT_R15011	131.951	-0.0997228	0.116164	-0.858468	0.390634	0.452268	NS.	NA	NA	NA
372	GALGAL_R00504-TAEGUT_R15012	436.364	0.457677	0.0861134	5.31482	1.06763e-07	2.92159e-07	significant	NA	NA	NA
373	GALGAL_R00505-TAEGUT_R15013	31.0909	0.910209	0.164866	5.52089	3.37285e-08	9.7209e-08	significant	NA	NA	NA
374	GALGAL_R00506-TAEGUT_R11406	185.693	0.215866	0.0857713	2.51676	0.0118438	0.0184205	significant	NA	NA	NA
375	GALGAL_R00507-TAEGUT_R15014	22.7664	0.338683	0.244926	1.38279	0.166728	0.211145	NS.	NA	NA	NA
376	GALGAL_R00508-TAEGUT_R15015	225.837	0.461528	0.139997	3.29671	0.000978242	0.00175707	significant	NA	NA	NA
377	GALGAL_R00509-TAEGUT_R11407	4.51565	-4.72907	0.60357	-7.83517	4.6822e-15	2.22668e-14	significant	DOWN	NA	NA
378	GALGAL_R00510-TAEGUT_R15016	64.1096	1.14915	0.397283	2.89253	0.0038215	0.00635438	significant	UP	NA	NA
379	GALGAL_R00511-TAEGUT_R11408	262.985	0.130404	0.502307	0.25961	0.795165	0.831315	NS.	NA	NA	NA
380	GALGAL_R00512-TAEGUT_R11409	294.214	0.571407	0.144413	3.95676	7.59716e-05	0.000156136	significant	NA	NA	NA
381	GALGAL_R00513-TAEGUT_R11410	223.827	-0.192516	0.166882	-1.1536	0.248663	0.302088	NS.	NA	NA	NA
382	GALGAL_R00514-TAEGUT_R15017	2307.27	-1.92478	0.131826	-14.6009	2.77072e-48	5.74542e-47	significant	DOWN	NA	NA
383	GALGAL_R00515-TAEGUT_R05987	15.5708	-1.40524	0.37234	-3.77409	0.000160593	0.000317517	significant	DOWN	NA	NA
384	GALGAL_R00516-TAEGUT_R15018	137.45	-0.55692	0.10322	-5.39549	6.83381e-08	1.91229e-07	significant	NA	NA	NA
385	GALGAL_R00517-TAEGUT_R15019	230.693	0.110307	0.292299	0.377377	0.705894	0.752864	NS.	NA	NA	NA
386	GALGAL_R00518-TAEGUT_R15020	830.318	0.499027	0.0902517	5.52928	3.21553e-08	9.28527e-08	significant	NA	NA	NA
387	GALGAL_R00519-TAEGUT_R15021	556.752	0.324732	0.183803	1.76674	0.0772716	0.105058	NS.	NA	NA	NA
388	GALGAL_R00521-TAEGUT_R15024	30.4154	-3.55001	0.534739	-6.63878	3.163e-11	1.17448e-10	significant	DOWN	NA	NA
389	GALGAL_R00522-TAEGUT_R15025	59.7323	-1.26952	0.122502	-10.3633	3.64254e-25	3.0006e-24	significant	DOWN	NA	NA
390	GALGAL_R00524-TAEGUT_R15027	856.304	1.70453	0.227096	7.50576	6.10709e-14	2.70534e-13	significant	UP	NA	NA
391	GALGAL_R00525-TAEGUT_R15028	42.5388	-1.01475	0.326422	-3.10871	0.00187906	0.00325218	significant	DOWN	NA	NA
392	GALGAL_R00526-TAEGUT_R17124	51.5805	-0.894235	0.245732	-3.63906	0.000273635	0.000526646	significant	NA	NA	NA
393	GALGAL_R00527-TAEGUT_R15029	538.534	0.62278	0.116951	5.32512	1.00885e-07	2.76828e-07	significant	NA	NA	NA
394	GALGAL_R00528-TAEGUT_R06000	3.15524	2.84987	0.715404	3.98358	6.78848e-05	0.000140187	significant	UP	NA	NA
395	GALGAL_R00529-TAEGUT_R06001	0.116327	-0.210558	3.00317	-0.0701117	0.944105	0.955385	NS.	NA	NA	NA
396	GALGAL_R00530-TAEGUT_R15030	72.8808	-1.04123	0.210942	-4.93608	7.97089e-07	2.01653e-06	significant	DOWN	NA	NA
397	GALGAL_R00531-TAEGUT_R15031	143.465	0.0689061	0.114198	0.603389	0.54625	0.607186	NS.	NA	NA	NA
398	GALGAL_R00532-TAEGUT_R06002	82.949	-0.442934	0.175108	-2.52949	0.011423	0.0178097	significant	NA	NA	NA
399	GALGAL_R00533-TAEGUT_R15032	461.769	0.087683	0.159218	0.550709	0.581834	0.64064	NS.	NA	NA	NA
400	GALGAL_R00534-TAEGUT_R06003	204.011	1.0724	0.10271	10.441	1.61041e-25	1.35824e-24	significant	UP	NA	NA
401	GALGAL_R00535-TAEGUT_R06004	149.684	0.228841	0.11051	2.07077	0.03838	0.0552413	NS.	NA	NA	NA
402	GALGAL_R00536-TAEGUT_R15033	50.9829	-1.3265	0.19667	-6.74481	1.53226e-11	5.79147e-11	significant	DOWN	NA	NA
403	GALGAL_R00537-TAEGUT_R06005	658.866	-0.80429	0.20895	-3.8492	0.000118504	0.000237938	significant	NA	NA	NA
404	GALGAL_R00538-TAEGUT_R15034	157.238	-2.30619	0.26019	-8.86346	7.75719e-19	4.60948e-18	significant	DOWN	NA	NA
405	GALGAL_R00539-TAEGUT_R15035	63.3902	0.842521	0.162848	5.17365	2.29562e-07	6.08941e-07	significant	NA	NA	NA
406	GALGAL_R00541-TAEGUT_R17129	38.7053	-0.652572	0.175603	-3.71618	0.000202259	0.000394578	significant	NA	NA	NA
407	GALGAL_R00542-TAEGUT_R17130	107.411	0.940309	0.148071	6.35039	2.14767e-10	7.47613e-10	significant	NA	NA	NA
408	GALGAL_R00543-TAEGUT_R06009	119.566	1.95118	0.180566	10.8059	3.22834e-27	2.97755e-26	significant	UP	NA	NA
409	GALGAL_R00544-TAEGUT_R06010	5.65193	-0.939479	0.472499	-1.98832	0.0467763	0.0662403	NS.	NA	NA	NA
410	GALGAL_R00545-TAEGUT_R15036	180.947	0.679141	0.194235	3.49649	0.000471422	0.00088232	significant	NA	NA	NA
411	GALGAL_R00546-TAEGUT_R06011	37.9953	-0.648517	0.168425	-3.85049	0.000117884	0.00023701	significant	NA	NA	NA
412	GALGAL_R00547-TAEGUT_R06012	0.751879	0.673573	1.09446	0.615441	0.538264	0.599139	NS.	NA	NA	NA
413	GALGAL_R00548-TAEGUT_R15037	106.184	-0.608332	0.144876	-4.19899	2.68109e-05	5.77564e-05	significant	NA	NA	NA
414	GALGAL_R00551-TAEGUT_R06018	119.593	-0.758964	0.151882	-4.99706	5.82114e-07	1.49118e-06	significant	NA	NA	NA
415	GALGAL_R00552-TAEGUT_R17138	11.2397	1.04748	0.274746	3.81253	0.000137554	0.00027431	significant	UP	NA	NA
416	GALGAL_R00553-TAEGUT_R06019	32.6548	0.194842	0.178688	1.0904	0.275536	0.331122	NS.	NA	NA	NA
417	GALGAL_R00554-TAEGUT_R17248	44.0588	-0.662698	0.196708	-3.36894	0.000754572	0.0013765	significant	NA	NA	NA
418	GALGAL_R00555-TAEGUT_R17139	156.724	0.5685	0.0856028	6.64115	3.11253e-11	1.15645e-10	significant	NA	NA	NA
419	GALGAL_R00556-TAEGUT_R17140	61.5451	3.21064	0.16486	19.475	1.7882e-84	1.07533e-82	significant	UP	NA	NA
420	GALGAL_R00557-TAEGUT_R17141	244.505	0.726168	0.085285	8.51461	1.67156e-17	9.25279e-17	significant	NA	NA	NA
421	GALGAL_R00558-TAEGUT_R15045	151.429	2.17697	0.0971081	22.418	2.62728e-111	3.15983e-109	significant	UP	NA	NA
422	GALGAL_R00559-TAEGUT_R06020	323.354	0.165372	0.113537	1.45654	0.145242	0.186308	NS.	NA	NA	NA
423	GALGAL_R00560-TAEGUT_R15048	418.541	-0.833988	0.20711	-4.02679	5.65439e-05	0.000117677	significant	NA	NA	NA
424	GALGAL_R00561-TAEGUT_R15049	45.6066	7.46529	0.888222	8.40476	4.2875e-17	2.30822e-16	significant	UP	NA	NA
425	GALGAL_R00562-TAEGUT_R15050	15.1401	-0.154579	0.46946	-0.32927	0.741952	0.784962	NS.	NA	NA	NA
426	GALGAL_R00563-TAEGUT_R15051	195.513	-0.210664	0.279779	-0.752967	0.45147	0.51341	NS.	NA	NA	NA
427	GALGAL_R00564-TAEGUT_R15052	352.465	0.611937	0.200817	3.04724	0.00230956	0.00395178	significant	NA	NA	NA
428	GALGAL_R00565-TAEGUT_R15053	215.883	-0.0885388	0.0689188	-1.28468	0.198903	0.247462	NS.	NA	NA	NA
429	GALGAL_R00566-TAEGUT_R06021	173.766	1.31353	0.109721	11.9716	5.00513e-33	5.96597e-32	significant	UP	NA	NA
430	GALGAL_R00567-TAEGUT_R06022	494.493	-0.419153	0.0945559	-4.43286	9.29912e-06	2.11219e-05	significant	NA	NA	NA
431	GALGAL_R00568-TAEGUT_R15054	5.22565	3.37519	0.486553	6.93693	4.00709e-12	1.57597e-11	significant	UP	NA	NA
432	GALGAL_R00569-TAEGUT_R15055	7.89272	-0.550423	0.431861	-1.27454	0.202473	0.251461	NS.	NA	NA	NA
433	GALGAL_R00570-TAEGUT_R06024	158.178	0.715221	0.186806	3.82868	0.000128834	0.00025756	significant	NA	NA	NA
434	GALGAL_R00571-TAEGUT_R15056	107.883	-0.205406	0.215042	-0.955189	0.339482	0.39974	NS.	NA	NA	NA
435	GALGAL_R00572-TAEGUT_R06025	214.912	1.56201	0.313097	4.98891	6.07217e-07	1.5535e-06	significant	UP	NA	NA
436	GALGAL_R00573-TAEGUT_R11449	67.1191	0.6265	0.0946869	6.61654	3.67693e-11	1.35776e-10	significant	NA	NA	NA
437	GALGAL_R00574-TAEGUT_R15058	171.878	1.9549	0.258872	7.5516	4.29952e-14	1.92805e-13	significant	UP	NA	NA
438	GALGAL_R00575-TAEGUT_R15059	72.9446	0.984571	0.112804	8.72813	2.58917e-18	1.50144e-17	significant	NA	NA	NA
439	GALGAL_R00576-TAEGUT_R15060	58.9735	1.72588	0.11816	14.6063	2.56064e-48	5.31897e-47	significant	UP	NA	NA
440	GALGAL_R00577-TAEGUT_R15061	400.85	-0.211499	0.186829	-1.13204	0.257616	0.311643	NS.	NA	NA	NA
441	GALGAL_R00579-TAEGUT_R15064	50.2493	4.30084	0.669657	6.42245	1.34102e-10	4.75345e-10	significant	UP	NA	NA
442	GALGAL_R00580-TAEGUT_R15066	586.033	0.629354	0.198971	3.16305	0.00156126	0.00272727	significant	NA	NA	NA
443	GALGAL_R00581-TAEGUT_R15067	28.4	1.49951	0.283343	5.29219	1.20857e-07	3.28486e-07	significant	UP	NA	NA
444	GALGAL_R00582-TAEGUT_R15069	286.957	-0.649608	0.176682	-3.67671	0.000236264	0.000457576	significant	NA	NA	NA
445	GALGAL_R00583-TAEGUT_R15070	480.183	1.0319	0.163873	6.29694	3.03573e-10	1.04436e-09	significant	UP	NA	NA
446	GALGAL_R00584-TAEGUT_R15071	181.691	0.769514	0.19798	3.88684	0.000101559	0.000205667	significant	NA	NA	NA
447	GALGAL_R00585-TAEGUT_R15072	8.61253	-0.0395273	0.556282	-0.0710562	0.943353	0.955385	NS.	NA	NA	NA
448	GALGAL_R00586-TAEGUT_R15074	6.19056	-1.62678	0.533136	-3.05134	0.00227821	0.00390035	significant	DOWN	NA	NA
449	GALGAL_R00587-TAEGUT_R15075	349.577	0.345765	0.0598128	5.78079	7.43528e-09	2.2662e-08	significant	NA	NA	NA
450	GALGAL_R00588-TAEGUT_R15076	84.3324	0.0742527	0.15111	0.491381	0.623157	0.679361	NS.	NA	NA	NA
451	GALGAL_R00589-TAEGUT_R15077	140.579	1.3031	0.128093	10.1731	2.61418e-24	2.04426e-23	significant	UP	NA	NA
452	GALGAL_R00590-TAEGUT_R15078	1.70857	0.0519165	1.00632	0.0515903	0.958855	0.968112	NS.	NA	NA	NA
453	GALGAL_R00592-TAEGUT_R15080	1.99332	0.273032	0.79127	0.345056	0.730052	0.774485	NS.	NA	NA	NA
454	GALGAL_R00593-TAEGUT_R15081	38.6852	-0.272349	0.196332	-1.38719	0.165384	0.209587	NS.	NA	NA	NA
455	GALGAL_R00594-TAEGUT_R15082	146.39	1.74589	0.138365	12.618	1.6808e-36	2.32089e-35	significant	UP	NA	NA
456	GALGAL_R00596-TAEGUT_R15085	87.1936	-0.352565	0.1189	-2.96522	0.00302471	0.00509427	significant	NA	NA	NA
457	GALGAL_R00597-TAEGUT_R15086	299.264	0.62371	0.228145	2.73382	0.00626033	0.0100902	significant	NA	NA	NA
458	GALGAL_R00598-TAEGUT_R15087	480.737	-0.317217	0.210406	-1.50765	0.131645	0.17032	NS.	NA	NA	NA
459	GALGAL_R00599-TAEGUT_R15088	9.47661	-0.21281	0.384103	-0.554043	0.579549	0.638417	NS.	NA	NA	NA
460	GALGAL_R00600-TAEGUT_R15089	0.0952928	0.476432	3.00317	0.158643	0.87395	0.898069	NS.	NA	NA	NA
461	GALGAL_R00601-TAEGUT_R15090	258.326	0.763347	0.116412	6.55731	5.47861e-11	1.9961e-10	significant	NA	NA	NA
462	GALGAL_R00602-TAEGUT_R15091	59.8011	0.788876	0.146687	5.37797	7.53317e-08	2.09531e-07	significant	NA	NA	NA
463	GALGAL_R00603-TAEGUT_R15092	185.038	0.142045	0.0888831	1.59811	0.110018	0.144895	NS.	NA	NA	NA
464	GALGAL_R00604-TAEGUT_R15093	68.7895	-0.313811	0.207935	-1.50918	0.131253	0.16985	NS.	NA	NA	NA
465	GALGAL_R00605-TAEGUT_R15094	82.9761	0.415658	0.122576	3.39101	0.000696344	0.00127647	significant	NA	NA	NA
466	GALGAL_R00606-TAEGUT_R15095	915.246	-0.0561159	0.168088	-0.333849	0.738494	0.781992	NS.	NA	NA	NA
467	GALGAL_R00607-TAEGUT_R15096	21.7327	-1.39215	0.609346	-2.28467	0.0223324	0.0332869	significant	DOWN	NA	NA
468	GALGAL_R00608-TAEGUT_R15097	101.776	-1.42659	0.163845	-8.70699	3.12059e-18	1.79834e-17	significant	DOWN	NA	NA
469	GALGAL_R00609-TAEGUT_R15098	328.751	-0.30596	0.226158	-1.35286	0.176099	0.221612	NS.	NA	NA	NA
470	GALGAL_R00610-TAEGUT_R15099	459.922	-0.219589	0.0901109	-2.43687	0.0148149	0.0226864	significant	NA	NA	NA
471	GALGAL_R00611-TAEGUT_R15101	241.614	0.635093	0.0912593	6.95921	3.42184e-12	1.34977e-11	significant	NA	NA	NA
472	GALGAL_R00612-TAEGUT_R15102	164.91	1.10147	0.174228	6.32197	2.58247e-10	8.93539e-10	significant	UP	NA	NA
473	GALGAL_R00613-TAEGUT_R15105	636.91	-0.478419	0.213291	-2.24303	0.0248946	0.0368774	significant	NA	NA	NA
474	GALGAL_R00614-TAEGUT_R15106	194.409	0.00207197	0.111673	0.0185539	0.985197	0.989475	NS.	NA	NA	NA
475	GALGAL_R00615-TAEGUT_R15108	283.828	0.203207	0.187849	1.08176	0.27936	0.335282	NS.	NA	NA	NA
476	GALGAL_R00616-TAEGUT_R15109	32.5035	1.54084	0.212024	7.26731	3.66707e-13	1.55131e-12	significant	UP	NA	NA
477	GALGAL_R00617-TAEGUT_R15110	7.14744	-0.583657	0.52906	-1.1032	0.269942	0.325179	NS.	NA	NA	NA
478	GALGAL_R00618-TAEGUT_R15111	131.833	-0.302106	0.0928234	-3.25463	0.00113539	0.00202301	significant	NA	NA	NA
479	GALGAL_R00619-TAEGUT_R15114	29.5505	-0.767603	0.234698	-3.2706	0.0010732	0.0019176	significant	NA	NA	NA
480	GALGAL_R00621-TAEGUT_R15117	127.11	0.639293	0.121665	5.25455	1.48384e-07	3.99868e-07	significant	NA	NA	NA
481	GALGAL_R00622-TAEGUT_R15118	680.395	-0.488392	0.0836688	-5.8372	5.30844e-09	1.64167e-08	significant	NA	NA	NA
482	GALGAL_R00623-TAEGUT_R15119	0.554382	2.66713	1.14767	2.32396	0.0201279	0.0302409	significant	UP	NA	NA
483	GALGAL_R00624-TAEGUT_R15121	9.8416	-1.02695	0.272877	-3.76342	0.000167608	0.000330788	significant	DOWN	NA	NA
484	GALGAL_R00625-TAEGUT_R15123	35.2606	-4.82009	0.268943	-17.9224	7.89075e-72	3.35343e-70	significant	DOWN	NA	NA
485	GALGAL_R00626-TAEGUT_R15124	485.175	0.0913078	0.119987	0.760979	0.44667	0.508769	NS.	NA	NA	NA
486	GALGAL_R00627-TAEGUT_R15125	4.22377	3.32182	0.606498	5.47706	4.32461e-08	1.23427e-07	significant	UP	NA	NA
487	GALGAL_R00628-TAEGUT_R15126	76.5887	-0.704834	0.230483	-3.05808	0.00222762	0.0038183	significant	NA	NA	NA
488	GALGAL_R00629-TAEGUT_R15127	15.6006	-1.0864	0.3226	-3.36764	0.000758147	0.00138239	significant	DOWN	NA	NA
489	GALGAL_R00630-TAEGUT_R15128	52.9444	-0.158981	0.125182	-1.27	0.204084	0.253252	NS.	NA	NA	NA
490	GALGAL_R00631-TAEGUT_R15129	377.446	-0.140851	0.103062	-1.36666	0.171731	0.216864	NS.	NA	NA	NA
491	GALGAL_R00632-TAEGUT_R15130	222.106	0.253137	0.196155	1.2905	0.196877	0.245169	NS.	NA	NA	NA
492	GALGAL_R00633-TAEGUT_R15131	791.879	0.126271	0.0786829	1.60481	0.108535	0.14313	NS.	NA	NA	NA
493	GALGAL_R00634-TAEGUT_R11454	115.138	-1.40812	0.10559	-13.3358	1.43325e-40	2.33257e-39	significant	DOWN	NA	NA
494	GALGAL_R00636-TAEGUT_R15140	31.3626	-1.29382	0.163781	-7.89971	2.7956e-15	1.34545e-14	significant	DOWN	NA	NA
495	GALGAL_R00637-TAEGUT_R11455	36.3279	-0.37796	0.169004	-2.2364	0.0253257	0.0374606	significant	NA	NA	NA
496	GALGAL_R00638-TAEGUT_R17237	156.221	-1.25796	0.161164	-7.80546	5.92838e-15	2.8049e-14	significant	DOWN	NA	NA
497	GALGAL_R00639-TAEGUT_R15146	19.2762	-1.05441	0.203341	-5.18544	2.15503e-07	5.72913e-07	significant	DOWN	NA	NA
498	GALGAL_R00640-TAEGUT_R15103	14.7875	1.44561	0.352947	4.09583	4.2065e-05	8.8835e-05	significant	UP	NA	NA
499	GALGAL_R00642-TAEGUT_R15152	13.036	-0.715635	0.230233	-3.10831	0.0018816	0.00325611	significant	NA	NA	NA
500	GALGAL_R00645-TAEGUT_R06037	46.6809	-1.00755	0.144733	-6.96144	3.36801e-12	1.32941e-11	significant	DOWN	NA	NA
501	GALGAL_R00646-TAEGUT_R15107	6.75207	0.321747	0.385399	0.834842	0.403807	0.465591	NS.	NA	NA	NA
502	GALGAL_R00647-TAEGUT_R06038	26.1989	0.153982	0.159912	0.962917	0.335589	0.395777	NS.	NA	NA	NA
503	GALGAL_R00648-TAEGUT_R11463	362.906	0.200004	0.140872	1.41976	0.155678	0.198425	NS.	NA	NA	NA
504	GALGAL_R00651-TAEGUT_R10314	746.698	-0.376731	0.119729	-3.14654	0.00165216	0.00287729	significant	NA	NA	NA
505	GALGAL_R00652-TAEGUT_R06764	333.229	0.35513	0.196545	1.80686	0.0707834	0.0969604	NS.	NA	NA	NA
506	GALGAL_R00653-TAEGUT_R17251	125.25	-3.15741	0.165778	-19.046	7.09102e-81	3.77361e-79	significant	DOWN	NA	NA
507	GALGAL_R00655-TAEGUT_R11376	1.68066	0.768411	0.654892	1.17334	0.240659	0.29358	NS.	NA	NA	NA
508	GALGAL_R00656-TAEGUT_R05999	108.39	1.30602	0.0915319	14.2685	3.44028e-46	6.60962e-45	significant	UP	NA	NA
509	GALGAL_R00658-TAEGUT_R15164	17.3557	-1.67587	0.225976	-7.41613	1.20594e-13	5.24362e-13	significant	DOWN	NA	NA
510	GALGAL_R00659-TAEGUT_R17257	36.7061	0.885338	0.198568	4.45862	8.24875e-06	1.88572e-05	significant	NA	NA	NA
511	GALGAL_R00660-TAEGUT_R11469	5.1358	-1.23705	0.933358	-1.32537	0.185048	0.231999	NS.	NA	NA	NA
512	GALGAL_R00661-TAEGUT_R11473	63.7779	-3.74432	0.322587	-11.6072	3.78897e-31	4.1352e-30	significant	DOWN	NA	NA
513	GALGAL_R00662-TAEGUT_R15169	1.6831	-1.39465	0.635497	-2.19458	0.0281938	0.0413772	significant	DOWN	NA	NA
514	GALGAL_R00663-TAEGUT_R15173	108.204	-0.590711	0.178219	-3.31452	0.000918009	0.00165829	significant	NA	NA	NA
515	GALGAL_R00664-TAEGUT_R11476	0.520008	-1.67596	1.13674	-1.47436	0.140384	0.180636	NS.	NA	NA	NA
516	GALGAL_R00665-TAEGUT_R11477	3.01878	-1.8869	0.5211	-3.62099	0.000293475	0.000562938	significant	DOWN	NA	NA
517	GALGAL_R00666-TAEGUT_R11478	140.983	1.32629	0.104857	12.6486	1.13932e-36	1.58046e-35	significant	UP	NA	NA
518	GALGAL_R00667-TAEGUT_R04440	104.343	1.44277	0.123271	11.704	1.2153e-31	1.3584e-30	significant	UP	NA	NA
519	GALGAL_R00669-TAEGUT_R04529	1273.25	0.485244	0.0948404	5.11643	3.11377e-07	8.16422e-07	significant	NA	NA	NA
520	GALGAL_R00672-TAEGUT_R18277	10.7049	-0.319757	0.996624	-0.32084	0.748332	0.790877	NS.	NA	NA	NA
521	GALGAL_R00679-TAEGUT_R06396	146.472	-0.857839	0.189742	-4.52109	6.15235e-06	1.42406e-05	significant	NA	NA	NA
522	GALGAL_R00680-TAEGUT_R06397	34.5374	-0.897193	0.193444	-4.638	3.51804e-06	8.3537e-06	significant	NA	NA	NA
523	GALGAL_R00681-TAEGUT_R18040	15.9565	-2.21233	0.266967	-8.28691	1.16226e-16	6.09881e-16	significant	DOWN	NA	NA
524	GALGAL_R00682-TAEGUT_R06399	127.674	-4.07557	0.742779	-5.48692	4.08992e-08	1.17062e-07	significant	DOWN	NA	NA
525	GALGAL_R00683-TAEGUT_R06464	140.931	-0.134505	0.127882	-1.05179	0.292898	0.350063	NS.	NA	NA	NA
526	GALGAL_R00684-TAEGUT_R06400	218.741	-1.16671	0.124161	-9.39676	5.6269e-21	3.74831e-20	significant	DOWN	NA	NA
527	GALGAL_R00685-TAEGUT_R06401	3.91796	0.519924	0.773365	0.672288	0.5014	0.563057	NS.	NA	NA	NA
528	GALGAL_R00686-TAEGUT_R06402	1.30089	-0.978752	0.673822	-1.45254	0.146352	0.187592	NS.	NA	NA	NA
529	GALGAL_R00687-TAEGUT_R06403	155.76	0.632633	0.134714	4.69611	2.65166e-06	6.3783e-06	significant	NA	NA	NA
530	GALGAL_R00688-TAEGUT_R06404	3.84439	-4.73114	0.69171	-6.83977	7.93188e-12	3.05367e-11	significant	DOWN	NA	NA
531	GALGAL_R00693-TAEGUT_R06405	1267.06	0.0648863	0.243477	0.266499	0.789855	0.82677	NS.	NA	NA	NA
532	GALGAL_R00695-TAEGUT_R06546	378.869	-2.58629	0.125628	-20.5869	3.59842e-94	2.90458e-92	significant	DOWN	NA	NA
533	GALGAL_R00696-TAEGUT_R06406	46.6507	3.92809	0.420887	9.33288	1.03034e-20	6.80126e-20	significant	UP	NA	NA
534	GALGAL_R00697-TAEGUT_R06450	357.87	-4.38445	0.229214	-19.1282	1.47111e-81	7.96982e-80	significant	DOWN	NA	NA
535	GALGAL_R00698-TAEGUT_R06407	20.9853	0.999949	0.303535	3.29434	0.000986523	0.00177062	significant	NA	NA	NA
536	GALGAL_R00699-TAEGUT_R04452	14.8622	-3.02826	0.416275	-7.27467	3.47257e-13	1.47162e-12	significant	DOWN	NA	NA
537	GALGAL_R00700-TAEGUT_R04542	573.511	0.132442	0.129295	1.02434	0.305675	0.363708	NS.	NA	NA	NA
538	GALGAL_R00701-TAEGUT_R04453	56.9598	-1.12043	0.19385	-5.77989	7.47495e-09	2.27771e-08	significant	DOWN	NA	NA
539	GALGAL_R00702-TAEGUT_R04454	312.415	-0.0230365	0.108544	-0.212232	0.831926	0.862355	NS.	NA	NA	NA
540	GALGAL_R00703-TAEGUT_R04616	146.446	-2.29115	0.214301	-10.6913	1.11812e-26	9.99082e-26	significant	DOWN	NA	NA
541	GALGAL_R00704-TAEGUT_R04455	291.474	0.727953	0.0773078	9.41629	4.67323e-21	3.1225e-20	significant	NA	NA	NA
542	GALGAL_R00705-TAEGUT_R04456	125.425	-0.50867	0.111891	-4.54613	5.46422e-06	1.2709e-05	significant	NA	NA	NA
543	GALGAL_R00706-TAEGUT_R04457	42.9381	0.432364	0.22329	1.93633	0.0528273	0.0741457	NS.	NA	NA	NA
544	GALGAL_R00707-TAEGUT_R04458	271.363	0.269268	0.413536	0.651135	0.514959	0.576185	NS.	NA	NA	NA
545	GALGAL_R00708-TAEGUT_R04459	1.41657	-1.2809	0.764455	-1.67557	0.093823	0.125421	NS.	NA	NA	NA
546	GALGAL_R00710-TAEGUT_R04460	33.5149	2.03666	0.512436	3.97446	7.0539e-05	0.000145469	significant	UP	NA	NA
547	GALGAL_R00712-TAEGUT_R04461	93.8803	0.2944	0.128855	2.28474	0.0223281	0.0332847	significant	NA	NA	NA
548	GALGAL_R00713-TAEGUT_R04462	60.6317	0.0543086	0.108164	0.502094	0.615601	0.67216	NS.	NA	NA	NA
549	GALGAL_R00714-TAEGUT_R04463	127.787	1.03527	0.493469	2.09793	0.035911	0.0518676	NS.	NA	NA	NA
550	GALGAL_R00715-TAEGUT_R04464	236.862	-0.694359	0.142245	-4.88145	1.05311e-06	2.63322e-06	significant	NA	NA	NA
551	GALGAL_R00716-TAEGUT_R04465	154.586	0.219835	0.179952	1.22163	0.221846	0.272928	NS.	NA	NA	NA
552	GALGAL_R00717-TAEGUT_R04466	423.814	0.339429	0.12401	2.73712	0.00619801	0.00999376	significant	NA	NA	NA
553	GALGAL_R00718-TAEGUT_R04467	77.2009	-1.20908	0.152506	-7.92812	2.22492e-15	1.07596e-14	significant	DOWN	NA	NA
554	GALGAL_R00719-TAEGUT_R04468	33.7563	2.35273	0.539721	4.35915	1.30568e-05	2.91776e-05	significant	UP	NA	NA
555	GALGAL_R00721-TAEGUT_R04469	20.9048	-4.94781	0.57579	-8.59308	8.46669e-18	4.77397e-17	significant	DOWN	NA	NA
556	GALGAL_R00722-TAEGUT_R04470	408.694	-0.188281	0.151187	-1.24535	0.213003	0.263148	NS.	NA	NA	NA
557	GALGAL_R00723-TAEGUT_R04614	66.2337	-3.25826	0.318177	-10.2404	1.30696e-24	1.03823e-23	significant	DOWN	NA	NA
558	GALGAL_R00724-TAEGUT_R04624	336.288	-2.07153	0.176019	-11.7688	5.65208e-32	6.41903e-31	significant	DOWN	NA	NA
559	GALGAL_R00725-TAEGUT_R04471	62.6713	0.247166	0.340869	0.725105	0.468388	0.529993	NS.	NA	NA	NA
560	GALGAL_R00726-TAEGUT_R04622	9.81781	-2.01594	0.544447	-3.70273	0.000213288	0.000414949	significant	DOWN	NA	NA
561	GALGAL_R00727-TAEGUT_R04472	579.994	1.32517	0.160383	8.26256	1.42583e-16	7.42679e-16	significant	UP	NA	NA
562	GALGAL_R00728-TAEGUT_R04473	44.6016	0.819932	0.128376	6.38694	1.69237e-10	5.94108e-10	significant	NA	NA	NA
563	GALGAL_R00730-TAEGUT_R04474	82.6884	1.48848	0.275612	5.40063	6.64072e-08	1.86042e-07	significant	UP	NA	NA
564	GALGAL_R00731-TAEGUT_R04596	18.4146	-0.331503	0.194473	-1.70462	0.0882653	0.118584	NS.	NA	NA	NA
565	GALGAL_R00732-TAEGUT_R04475	375.459	-0.208977	0.130384	-1.60279	0.108981	0.143665	NS.	NA	NA	NA
566	GALGAL_R00733-TAEGUT_R04476	49.5566	-0.116489	0.147662	-0.788893	0.430174	0.492125	NS.	NA	NA	NA
567	GALGAL_R00734-TAEGUT_R04477	87.4136	0.732473	0.414713	1.76622	0.0773597	0.105154	NS.	NA	NA	NA
568	GALGAL_R00735-TAEGUT_R04478	65.1341	0.828885	0.163935	5.05618	4.27734e-07	1.11085e-06	significant	NA	NA	NA
569	GALGAL_R00736-TAEGUT_R04479	65.4194	-2.55291	0.172952	-14.7607	2.62383e-49	5.58528e-48	significant	DOWN	NA	NA
570	GALGAL_R00737-TAEGUT_R18320	266.446	-0.851223	0.0942883	-9.02788	1.75029e-19	1.08397e-18	significant	NA	NA	NA
571	GALGAL_R00738-TAEGUT_R04480	133.129	-1.12262	0.110074	-10.1988	2.00759e-24	1.57606e-23	significant	DOWN	NA	NA
572	GALGAL_R00742-TAEGUT_R04481	7.17884	-2.84079	0.726566	-3.90988	9.23417e-05	0.000187822	significant	DOWN	NA	NA
573	GALGAL_R00744-TAEGUT_R12222	112.096	-1.4453	0.205611	-7.02929	2.07591e-12	8.29468e-12	significant	DOWN	NA	NA
574	GALGAL_R00745-TAEGUT_R12223	71.232	-0.0896847	0.139388	-0.643417	0.519953	0.581	NS.	NA	NA	NA
575	GALGAL_R00747-TAEGUT_R04482	80.8385	-1.43073	0.275629	-5.19079	2.09406e-07	5.57072e-07	significant	DOWN	NA	NA
576	GALGAL_R00748-TAEGUT_R04483	461.432	1.63785	0.0868855	18.8507	2.89826e-79	1.4646e-77	significant	UP	NA	NA
577	GALGAL_R00750-TAEGUT_R04484	139.885	0.944251	0.456707	2.06752	0.0386853	0.0556408	NS.	NA	NA	NA
578	GALGAL_R00753-TAEGUT_R04485	289.098	0.77408	0.151607	5.10582	3.29371e-07	8.6285e-07	significant	NA	NA	NA
579	GALGAL_R00754-TAEGUT_R04486	18.9707	0.131555	0.392577	0.335105	0.737546	0.781126	NS.	NA	NA	NA
580	GALGAL_R00755-TAEGUT_R04487	55.8363	-0.272629	0.19651	-1.38735	0.165335	0.209557	NS.	NA	NA	NA
581	GALGAL_R00757-TAEGUT_R04488	132.497	-1.15912	0.168153	-6.89325	5.45302e-12	2.12382e-11	significant	DOWN	NA	NA
582	GALGAL_R00758-TAEGUT_R04620	69.4034	-3.13045	0.260056	-12.0376	2.25393e-33	2.75208e-32	significant	DOWN	NA	NA
583	GALGAL_R00759-TAEGUT_R04489	123.267	-0.420456	0.176293	-2.38498	0.0170801	0.0259503	significant	NA	NA	NA
584	GALGAL_R00760-TAEGUT_R04619	67.3321	0.0235205	0.167905	0.140082	0.888595	0.910861	NS.	NA	NA	NA
585	GALGAL_R00762-TAEGUT_R06444	469.236	-0.488127	0.11108	-4.39439	1.11084e-05	2.50094e-05	significant	NA	NA	NA
586	GALGAL_R00766-TAEGUT_R04493	568.722	0.132672	0.0613217	2.16354	0.0304993	0.0445057	significant	NA	NA	NA
587	GALGAL_R00767-TAEGUT_R04494	104.279	-0.363709	0.153612	-2.36771	0.0178987	0.0270981	significant	NA	NA	NA
588	GALGAL_R00768-TAEGUT_R04578	4.20258	-5.07891	0.621567	-8.17114	3.0549e-16	1.55289e-15	significant	DOWN	NA	NA
589	GALGAL_R00769-TAEGUT_R04495	34.6186	3.02981	0.340228	8.90522	5.32799e-19	3.20238e-18	significant	UP	NA	NA
590	GALGAL_R00770-TAEGUT_R04496	6.61521	0.400866	0.490214	0.817737	0.413507	0.475409	NS.	NA	NA	NA
591	GALGAL_R00771-TAEGUT_R04497	331.484	0.464425	0.117742	3.94444	7.99853e-05	0.000163742	significant	NA	NA	NA
592	GALGAL_R00772-TAEGUT_R04499	464.694	1.27504	0.0925011	13.7841	3.17853e-43	5.55642e-42	significant	UP	NA	NA
593	GALGAL_R00773-TAEGUT_R04501	685.704	1.10661	0.315069	3.51227	0.000444304	0.000833773	significant	UP	NA	NA
594	GALGAL_R00774-TAEGUT_R18412	0.79662	-1.82876	0.808034	-2.26322	0.0236221	0.0350865	significant	DOWN	NA	NA
595	GALGAL_R00775-TAEGUT_R06446	18.7332	1.41574	0.375718	3.7681	0.000164494	0.00032491	significant	UP	NA	NA
596	GALGAL_R00777-TAEGUT_R04504	46.1999	-0.342243	0.153192	-2.23408	0.0254781	0.0376582	significant	NA	NA	NA
597	GALGAL_R00779-TAEGUT_R04506	65.9409	-1.12013	0.192928	-5.80595	6.40034e-09	1.9652e-08	significant	DOWN	NA	NA
598	GALGAL_R00781-TAEGUT_R04507	25.5698	-1.44596	0.205474	-7.03719	1.96159e-12	7.86401e-12	significant	DOWN	NA	NA
599	GALGAL_R00783-TAEGUT_R04509	31.1464	-0.865171	0.221093	-3.91316	9.10974e-05	0.000185417	significant	NA	NA	NA
600	GALGAL_R00784-TAEGUT_R04510	162.319	-0.170762	0.144574	-1.18114	0.237545	0.290283	NS.	NA	NA	NA
601	GALGAL_R00787-TAEGUT_R04588	3.71428	3.84049	0.970508	3.9572	7.58343e-05	0.000155908	significant	UP	NA	NA
602	GALGAL_R00789-TAEGUT_R04511	192.616	0.230591	0.0803317	2.87048	0.00409843	0.00678769	significant	NA	NA	NA
603	GALGAL_R00793-TAEGUT_R06472	132.756	0.915393	0.306881	2.98289	0.00285543	0.00482471	significant	NA	NA	NA
604	GALGAL_R00796-TAEGUT_R06452	1716.39	0.559579	0.147251	3.80018	0.00014459	0.000287436	significant	NA	NA	NA
605	GALGAL_R00797-TAEGUT_R06453	223.489	1.61729	0.111369	14.5219	8.80852e-48	1.79864e-46	significant	UP	NA	NA
606	GALGAL_R00798-TAEGUT_R06454	13.8877	-0.786174	0.24333	-3.23089	0.00123404	0.0021868	significant	NA	NA	NA
607	GALGAL_R00799-TAEGUT_R06455	273.288	0.163945	0.0847251	1.93502	0.0529878	0.0743535	NS.	NA	NA	NA
608	GALGAL_R00800-TAEGUT_R06456	305.895	0.251719	0.110039	2.28754	0.0221644	0.0330652	significant	NA	NA	NA
609	GALGAL_R00801-TAEGUT_R06457	1505.67	-0.00279551	0.121996	-0.0229148	0.981718	0.986475	NS.	NA	NA	NA
610	GALGAL_R00802-TAEGUT_R06458	468.606	-0.0542874	0.233971	-0.232026	0.816517	0.84943	NS.	NA	NA	NA
611	GALGAL_R00803-TAEGUT_R06459	100.507	-0.108093	0.151448	-0.713735	0.475391	0.537009	NS.	NA	NA	NA
612	GALGAL_R00805-TAEGUT_R04525	27.6407	-0.322929	0.179625	-1.79779	0.0722097	0.0986893	NS.	NA	NA	NA
613	GALGAL_R00806-TAEGUT_R04526	156.907	0.0871603	0.0998215	0.873161	0.382575	0.444306	NS.	NA	NA	NA
614	GALGAL_R00807-TAEGUT_R04528	114.72	-0.417075	0.0849851	-4.90762	9.21867e-07	2.31952e-06	significant	NA	NA	NA
615	GALGAL_R00808-TAEGUT_R06465	393.002	0.245075	0.0832385	2.94425	0.00323734	0.00542881	significant	NA	NA	NA
616	GALGAL_R00809-TAEGUT_R06466	368.408	-0.728748	0.133343	-5.46519	4.62406e-08	1.3163e-07	significant	NA	NA	NA
617	GALGAL_R00811-TAEGUT_R06469	0.594391	-1.88712	1.07882	-1.74925	0.0802483	0.108773	NS.	NA	NA	NA
618	GALGAL_R00812-TAEGUT_R06470	4.94065	2.85187	1.23345	2.3121	0.0207722	0.031104	significant	UP	NA	NA
619	GALGAL_R00813-TAEGUT_R06473	15.6593	-1.53266	0.447673	-3.42361	0.000617961	0.00114078	significant	DOWN	NA	NA
620	GALGAL_R00815-TAEGUT_R04541	48.3856	-2.11183	0.242679	-8.70217	3.25585e-18	1.87449e-17	significant	DOWN	NA	NA
621	GALGAL_R00816-TAEGUT_R04543	81.7708	0.273859	0.245117	1.11726	0.263885	0.318521	NS.	NA	NA	NA
622	GALGAL_R00817-TAEGUT_R04544	141.832	0.0814785	0.305336	0.266848	0.789586	0.82656	NS.	NA	NA	NA
623	GALGAL_R00818-TAEGUT_R04545	130.752	-0.086468	0.108938	-0.793737	0.427348	0.489217	NS.	NA	NA	NA
624	GALGAL_R00820-TAEGUT_R04548	1305.63	0.0707414	0.163657	0.432255	0.665556	0.717069	NS.	NA	NA	NA
625	GALGAL_R00821-TAEGUT_R04549	523.554	0.374045	0.146616	2.55119	0.0107355	0.0167988	significant	NA	NA	NA
626	GALGAL_R00822-TAEGUT_R04550	80.1258	0.122211	0.258936	0.471972	0.636947	0.692574	NS.	NA	NA	NA
627	GALGAL_R00823-TAEGUT_R04551	292.738	1.35158	0.130246	10.3771	3.15254e-25	2.61487e-24	significant	UP	NA	NA
628	GALGAL_R00824-TAEGUT_R04552	419.775	0.62292	0.0875221	7.11729	1.10068e-12	4.50116e-12	significant	NA	NA	NA
629	GALGAL_R00825-TAEGUT_R04553	427.044	-0.299398	0.165389	-1.81026	0.070255	0.0963024	NS.	NA	NA	NA
630	GALGAL_R00826-TAEGUT_R04554	205.19	0.00588089	0.165827	0.0354641	0.97171	0.978216	NS.	NA	NA	NA
631	GALGAL_R00827-TAEGUT_R04555	127.265	0.629943	0.173872	3.62303	0.000291175	0.000558884	significant	NA	NA	NA
632	GALGAL_R00828-TAEGUT_R04556	22.0994	-0.788819	0.200215	-3.93985	8.15323e-05	0.000166783	significant	NA	NA	NA
633	GALGAL_R00829-TAEGUT_R04557	33.5173	-0.0185707	0.163173	-0.11381	0.909389	0.928851	NS.	NA	NA	NA
634	GALGAL_R00830-TAEGUT_R04558	941.135	0.669734	0.0902144	7.4238	1.13806e-13	4.95578e-13	significant	NA	NA	NA
635	GALGAL_R00831-TAEGUT_R04559	127.103	-0.284114	0.0986528	-2.87994	0.00397756	0.00659654	significant	NA	NA	NA
636	GALGAL_R00832-TAEGUT_R04560	269.339	-1.42942	0.161625	-8.84406	9.23034e-19	5.46864e-18	significant	DOWN	NA	NA
637	GALGAL_R00833-TAEGUT_R04563	592.336	0.604495	0.230213	2.62581	0.00864443	0.0136762	significant	NA	NA	NA
638	GALGAL_R00834-TAEGUT_R04565	712.403	0.477559	0.0845221	5.65011	1.60349e-08	4.74419e-08	significant	NA	NA	NA
639	GALGAL_R00835-TAEGUT_R04566	170.677	-0.294299	0.127024	-2.31687	0.0205108	0.0307394	significant	NA	NA	NA
640	GALGAL_R00836-TAEGUT_R04568	250.927	0.498554	0.246541	2.02219	0.0431566	0.0615128	NS.	NA	NA	NA
641	GALGAL_R00837-TAEGUT_R04569	0.415316	0.486027	1.13777	0.427174	0.669252	0.720277	NS.	NA	NA	NA
642	GALGAL_R00838-TAEGUT_R04570	64.2427	-0.360501	0.136383	-2.6433	0.00821031	0.0130271	significant	NA	NA	NA
643	GALGAL_R00840-TAEGUT_R04574	164.182	-0.169648	0.110464	-1.53577	0.124596	0.162072	NS.	NA	NA	NA
644	GALGAL_R00841-TAEGUT_R04575	13.7878	-3.49882	0.383564	-9.12188	7.38339e-20	4.64922e-19	significant	DOWN	NA	NA
645	GALGAL_R00842-TAEGUT_R04576	26.5341	-0.9444	0.191912	-4.92101	8.60999e-07	2.17273e-06	significant	NA	NA	NA
646	GALGAL_R00843-TAEGUT_R04577	18.4678	-0.457061	0.286577	-1.5949	0.110735	0.145776	NS.	NA	NA	NA
647	GALGAL_R00844-TAEGUT_R04581	3.11202	3.50421	1.06377	3.29414	0.00098723	0.00177162	significant	UP	NA	NA
648	GALGAL_R00845-TAEGUT_R04582	228.343	0.238795	0.161976	1.47426	0.140411	0.180651	NS.	NA	NA	NA
649	GALGAL_R00846-TAEGUT_R04583	9.62387	1.24859	0.366221	3.40938	0.000651104	0.00119829	significant	UP	NA	NA
650	GALGAL_R00847-TAEGUT_R04584	38.2754	-0.392774	0.143259	-2.74171	0.00611203	0.00986438	significant	NA	NA	NA
651	GALGAL_R00848-TAEGUT_R04585	71.7464	-2.58662	0.159891	-16.1773	7.28806e-59	2.11724e-57	significant	DOWN	NA	NA
652	GALGAL_R00849-TAEGUT_R04586	482.58	-0.234829	0.143994	-1.63082	0.102928	0.136439	NS.	NA	NA	NA
653	GALGAL_R00850-TAEGUT_R04589	87.1366	0.0871782	0.148214	0.588192	0.556404	0.616819	NS.	NA	NA	NA
654	GALGAL_R00851-TAEGUT_R04590	467.999	1.15247	0.251302	4.58598	4.51853e-06	1.06204e-05	significant	UP	NA	NA
655	GALGAL_R00852-TAEGUT_R04591	34.4787	-0.0278223	0.160141	-0.173736	0.862073	0.888521	NS.	NA	NA	NA
656	GALGAL_R00853-TAEGUT_R04592	15.6042	0.220312	0.493744	0.446208	0.655447	0.708462	NS.	NA	NA	NA
657	GALGAL_R00854-TAEGUT_R04593	489.805	1.28893	0.285562	4.51364	6.37234e-06	1.47159e-05	significant	UP	NA	NA
658	GALGAL_R00855-TAEGUT_R04594	133.502	2.45704	0.164506	14.9359	1.92571e-50	4.16556e-49	significant	UP	NA	NA
659	GALGAL_R00856-TAEGUT_R04595	492.065	0.95713	0.0702403	13.6265	2.78619e-42	4.73298e-41	significant	NA	NA	NA
660	GALGAL_R00857-TAEGUT_R04597	74.3872	-0.246581	0.30898	-0.798049	0.424842	0.486951	NS.	NA	NA	NA
661	GALGAL_R00858-TAEGUT_R04598	103.015	-1.15194	0.165605	-6.95592	3.50268e-12	1.38075e-11	significant	DOWN	NA	NA
662	GALGAL_R00859-TAEGUT_R04599	5.40299	1.34613	0.566298	2.37707	0.0174506	0.0264698	significant	UP	NA	NA
663	GALGAL_R00860-TAEGUT_R04600	341.178	-0.855129	0.0836631	-10.2211	1.59516e-24	1.25803e-23	significant	NA	NA	NA
664	GALGAL_R00862-TAEGUT_R04605	157.393	-0.528417	0.0822521	-6.42436	1.32425e-10	4.69955e-10	significant	NA	NA	NA
665	GALGAL_R00863-TAEGUT_R04606	14.0681	-3.88407	0.356493	-10.8952	1.21481e-27	1.14592e-26	significant	DOWN	NA	NA
666	GALGAL_R00864-TAEGUT_R04607	297.597	0.295449	0.135076	2.18728	0.0287222	0.042086	significant	NA	NA	NA
667	GALGAL_R00865-TAEGUT_R04601	131.912	2.37971	0.120644	19.7251	1.31282e-86	8.44348e-85	significant	UP	NA	NA
668	GALGAL_R00866-TAEGUT_R12282	137.642	0.200602	0.0950534	2.11041	0.0348228	0.0504231	NS.	NA	NA	NA
669	GALGAL_R00867-TAEGUT_R15726	457.187	-0.702797	0.135777	-5.17613	2.26539e-07	6.01586e-07	significant	NA	NA	NA
670	GALGAL_R00868-TAEGUT_R04561	3.41882	4.56997	1.5735	2.90433	0.00368034	0.00613408	significant	UP	NA	NA
671	GALGAL_R00871-TAEGUT_R04610	105.68	1.34216	0.150119	8.94062	3.86996e-19	2.35189e-18	significant	UP	NA	NA
672	GALGAL_R00872-TAEGUT_R04611	0.738611	-0.722113	0.759234	-0.951107	0.34155	0.402058	NS.	NA	NA	NA
673	GALGAL_R00873-TAEGUT_R04571	50.5733	1.11159	0.111041	10.0106	1.36895e-23	1.0368e-22	significant	UP	NA	NA
674	GALGAL_R00876-TAEGUT_R04587	340.115	5.03727	0.128703	39.1387	0	0	significant	UP	NA	NA
675	GALGAL_R00878-TAEGUT_R02697	0.0505263	0.270334	3.00317	0.0900161	0.928274	0.943291	NS.	NA	NA	NA
676	GALGAL_R00879-TAEGUT_R04617	44.8251	-3.38416	0.43148	-7.84315	4.39395e-15	2.0954e-14	significant	DOWN	NA	NA
677	GALGAL_R00880-TAEGUT_R04618	33.7279	-1.84713	0.373371	-4.94716	7.53049e-07	1.91074e-06	significant	DOWN	NA	NA
678	GALGAL_R00881-TAEGUT_R04621	25.1224	-0.678397	0.188966	-3.59005	0.000330609	0.000630149	significant	NA	NA	NA
679	GALGAL_R00882-TAEGUT_R04623	246.367	-1.00532	0.135774	-7.4044	1.31743e-13	5.71189e-13	significant	DOWN	NA	NA
680	GALGAL_R00886-TAEGUT_R06564	87.0466	-3.4593	0.40809	-8.47681	2.31452e-17	1.26761e-16	significant	DOWN	NA	NA
681	GALGAL_R00888-TAEGUT_R05708	291.206	-0.24377	0.0947448	-2.57292	0.0100846	0.0158276	significant	NA	NA	NA
682	GALGAL_R00891-TAEGUT_R15376	58.1215	-2.75174	0.143412	-19.1877	4.69001e-82	2.58747e-80	significant	DOWN	NA	NA
683	GALGAL_R00892-TAEGUT_R15196	94.5927	-0.183381	0.115981	-1.58113	0.113848	0.149455	NS.	NA	NA	NA
684	GALGAL_R00895-TAEGUT_R05711	354.341	0.26867	0.150137	1.78949	0.0735352	0.100387	NS.	NA	NA	NA
685	GALGAL_R00899-TAEGUT_R05713	290.358	0.274514	0.151597	1.81082	0.0701688	0.0961952	NS.	NA	NA	NA
686	GALGAL_R00900-TAEGUT_R05714	322.27	0.767707	0.40475	1.89674	0.0578619	0.0805352	NS.	NA	NA	NA
687	GALGAL_R00901-TAEGUT_R15201	71.0185	0.189402	0.125744	1.50625	0.132003	0.170728	NS.	NA	NA	NA
688	GALGAL_R00902-TAEGUT_R15203	28.6509	-1.12896	0.561796	-2.00955	0.0444787	0.0632847	NS.	NA	NA	NA
689	GALGAL_R00903-TAEGUT_R15204	1.20088	0.0204551	0.78569	0.0260345	0.97923	0.984304	NS.	NA	NA	NA
690	GALGAL_R00904-TAEGUT_R15205	210.012	0.832165	0.101907	8.16592	3.19007e-16	1.62022e-15	significant	NA	NA	NA
691	GALGAL_R00906-TAEGUT_R05719	9.07158	1.12268	0.366325	3.0647	0.00217886	0.00373879	significant	UP	NA	NA
692	GALGAL_R00907-TAEGUT_R05720	6477.37	1.10301	0.229178	4.81287	1.48777e-06	3.67571e-06	significant	UP	NA	NA
693	GALGAL_R00908-TAEGUT_R05721	92.1176	-0.786	0.105013	-7.48482	7.16444e-14	3.15514e-13	significant	NA	NA	NA
694	GALGAL_R00911-TAEGUT_R05722	316.861	-0.923272	0.0843146	-10.9503	6.62046e-28	6.28944e-27	significant	NA	NA	NA
695	GALGAL_R00912-TAEGUT_R05868	28.9501	-5.39407	0.349044	-15.4538	7.1091e-54	1.74137e-52	significant	DOWN	NA	NA
696	GALGAL_R00914-TAEGUT_R15210	174.965	2.04186	0.141349	14.4455	2.67556e-47	5.39011e-46	significant	UP	NA	NA
697	GALGAL_R00915-TAEGUT_R15211	327.717	0.78539	0.0955296	8.22142	2.01101e-16	1.03893e-15	significant	NA	NA	NA
698	GALGAL_R00916-TAEGUT_R15212	30.5102	-2.48505	0.210815	-11.7878	4.51021e-32	5.14652e-31	significant	DOWN	NA	NA
699	GALGAL_R00917-TAEGUT_R15213	1314.76	0.691223	0.141001	4.90225	9.4744e-07	2.38038e-06	significant	NA	NA	NA
700	GALGAL_R00918-TAEGUT_R15214	367.929	1.12905	0.160641	7.02838	2.0895e-12	8.34342e-12	significant	UP	NA	NA
701	GALGAL_R00919-TAEGUT_R15215	1207.35	-0.248922	0.0996045	-2.4991	0.0124509	0.0193097	significant	NA	NA	NA
702	GALGAL_R00920-TAEGUT_R15216	37.6925	0.222685	0.343486	0.648309	0.516785	0.577959	NS.	NA	NA	NA
703	GALGAL_R00921-TAEGUT_R15217	948.422	-0.0988204	0.0751532	-1.31492	0.188537	0.235796	NS.	NA	NA	NA
704	GALGAL_R00922-TAEGUT_R15218	626.461	0.421586	0.145145	2.90459	0.00367729	0.00612983	significant	NA	NA	NA
705	GALGAL_R00923-TAEGUT_R15219	113.815	0.740933	0.124595	5.94673	2.73546e-09	8.65319e-09	significant	NA	NA	NA
706	GALGAL_R00924-TAEGUT_R15372	267.534	-0.69987	0.0827434	-8.45832	2.71254e-17	1.4782e-16	significant	NA	NA	NA
707	GALGAL_R00925-TAEGUT_R18791	15.2553	-0.431349	0.225994	-1.90867	0.056304	0.07864	NS.	NA	NA	NA
708	GALGAL_R00926-TAEGUT_R15220	241.546	-0.981716	0.17745	-5.53234	3.15984e-08	9.13764e-08	significant	NA	NA	NA
709	GALGAL_R00927-TAEGUT_R15221	532.891	-0.593017	0.182848	-3.24323	0.00118184	0.0021008	significant	NA	NA	NA
710	GALGAL_R00929-TAEGUT_R15222	364.055	1.00038	0.126111	7.93251	2.14757e-15	1.03939e-14	significant	UP	NA	NA
711	GALGAL_R00930-TAEGUT_R15223	166.395	0.672966	0.119297	5.64109	1.6898e-08	4.98729e-08	significant	NA	NA	NA
712	GALGAL_R00931-TAEGUT_R15224	37.1192	1.89802	0.185796	10.2156	1.68779e-24	1.3276e-23	significant	UP	NA	NA
713	GALGAL_R00934-TAEGUT_R15227	207.437	-0.214646	0.102229	-2.09966	0.0357585	0.0516535	NS.	NA	NA	NA
714	GALGAL_R00935-TAEGUT_R15228	48.0219	-0.152933	0.163254	-0.93678	0.348872	0.409634	NS.	NA	NA	NA
715	GALGAL_R00937-TAEGUT_R15229	85.5274	0.994023	0.206959	4.80299	1.5631e-06	3.85156e-06	significant	NA	NA	NA
716	GALGAL_R00938-TAEGUT_R15230	44.1472	-1.11539	0.117488	-9.49363	2.23129e-21	1.5213e-20	significant	DOWN	NA	NA
717	GALGAL_R00940-TAEGUT_R15231	232.876	0.0850872	0.344681	0.246858	0.805018	0.839573	NS.	NA	NA	NA
718	GALGAL_R00941-TAEGUT_R15273	300.959	-0.889319	0.0733676	-12.1214	8.13395e-34	1.00645e-32	significant	NA	NA	NA
719	GALGAL_R00942-TAEGUT_R15232	243.882	2.44345	0.142145	17.1899	3.1616e-66	1.11837e-64	significant	UP	NA	NA
720	GALGAL_R00945-TAEGUT_R15234	479.096	0.509299	0.105532	4.82603	1.39278e-06	3.45239e-06	significant	NA	NA	NA
721	GALGAL_R00946-TAEGUT_R15236	16.8484	0.0885264	0.458007	0.193286	0.846735	0.875488	NS.	NA	NA	NA
722	GALGAL_R00949-TAEGUT_R15237	322.086	-0.0909464	0.0667128	-1.36325	0.172803	0.21792	NS.	NA	NA	NA
723	GALGAL_R00950-TAEGUT_R15238	20.4812	-1.04097	0.230155	-4.52288	6.10036e-06	1.41284e-05	significant	DOWN	NA	NA
724	GALGAL_R00954-TAEGUT_R15241	122.599	-0.225263	0.264117	-0.852891	0.39372	0.455358	NS.	NA	NA	NA
725	GALGAL_R00957-TAEGUT_R15243	678.239	0.442875	0.153374	2.88755	0.00388256	0.00645144	significant	NA	NA	NA
726	GALGAL_R00958-TAEGUT_R15244	676.861	-0.470988	0.246892	-1.90767	0.0564338	0.0787754	NS.	NA	NA	NA
727	GALGAL_R00959-TAEGUT_R05749	88.473	0.332575	0.105963	3.13859	0.00169763	0.00295219	significant	NA	NA	NA
728	GALGAL_R00962-TAEGUT_R15246	0.135204	-0.00446013	3.00317	-0.00148514	0.998815	0.999147	NS.	NA	NA	NA
729	GALGAL_R00970-TAEGUT_R15250	1538.36	-0.426397	0.200218	-2.12966	0.0332	0.0481777	significant	NA	NA	NA
730	GALGAL_R00971-TAEGUT_R15253	83.2401	-1.6068	0.303194	-5.29956	1.16081e-07	3.16361e-07	significant	DOWN	NA	NA
731	GALGAL_R00972-TAEGUT_R15255	211.786	-0.959389	0.222739	-4.30724	1.65303e-05	3.6546e-05	significant	NA	NA	NA
732	GALGAL_R00974-TAEGUT_R15256	0.82135	0.896658	0.766519	1.16978	0.24209	0.294997	NS.	NA	NA	NA
733	GALGAL_R00975-TAEGUT_R15257	223.487	0.132234	0.0841268	1.57184	0.115987	0.152008	NS.	NA	NA	NA
734	GALGAL_R00976-TAEGUT_R15258	81.8906	-0.681677	0.170623	-3.99522	6.46339e-05	0.000133772	significant	NA	NA	NA
735	GALGAL_R00979-TAEGUT_R05757	62.9018	0.873227	0.148986	5.86115	4.59672e-09	1.42633e-08	significant	NA	NA	NA
736	GALGAL_R00980-TAEGUT_R05758	0.527413	-1.68965	1.29997	-1.29977	0.193681	0.241463	NS.	NA	NA	NA
737	GALGAL_R00981-TAEGUT_R05759	54.0349	-0.226799	0.183129	-1.23847	0.215543	0.265962	NS.	NA	NA	NA
738	GALGAL_R00982-TAEGUT_R05760	108.998	0.22468	0.129066	1.74082	0.0817152	0.110525	NS.	NA	NA	NA
739	GALGAL_R00983-TAEGUT_R05761	728.829	-1.19242	0.0876046	-13.6114	3.42457e-42	5.80103e-41	significant	DOWN	NA	NA
740	GALGAL_R00984-TAEGUT_R05762	73.0697	-0.685895	0.12794	-5.36108	8.2728e-08	2.28939e-07	significant	NA	NA	NA
741	GALGAL_R00985-TAEGUT_R05764	1724.27	0.160313	0.137964	1.16199	0.245241	0.298383	NS.	NA	NA	NA
742	GALGAL_R00986-TAEGUT_R05766	545.991	0.438074	0.053429	8.19918	2.42029e-16	1.2429e-15	significant	NA	NA	NA
743	GALGAL_R00987-TAEGUT_R15275	33.9663	-0.412579	0.205506	-2.00762	0.0446832	0.0635381	NS.	NA	NA	NA
744	GALGAL_R00989-TAEGUT_R05779	8.85978	-1.86456	0.376763	-4.9489	7.4635e-07	1.89535e-06	significant	DOWN	NA	NA
745	GALGAL_R00990-TAEGUT_R05780	348.194	0.718836	0.118812	6.05019	1.44679e-09	4.69777e-09	significant	NA	NA	NA
746	GALGAL_R00991-TAEGUT_R15288	42.3606	1.41984	0.185209	7.66616	1.77217e-14	8.12889e-14	significant	UP	NA	NA
747	GALGAL_R00992-TAEGUT_R15289	140.206	1.00024	0.0913542	10.949	6.71962e-28	6.37861e-27	significant	UP	NA	NA
748	GALGAL_R00993-TAEGUT_R15290	24.225	-0.285122	0.532871	-0.535068	0.592603	0.650829	NS.	NA	NA	NA
749	GALGAL_R00994-TAEGUT_R05783	31.6222	2.44529	0.631027	3.8751	0.000106579	0.000215288	significant	UP	NA	NA
750	GALGAL_R00995-TAEGUT_R05786	72.4902	-3.03699	0.178416	-17.022	5.63837e-65	1.94864e-63	significant	DOWN	NA	NA
751	GALGAL_R00996-TAEGUT_R05788	184.61	1.18776	0.348528	3.40793	0.000654579	0.00120432	significant	UP	NA	NA
752	GALGAL_R00997-TAEGUT_R05789	582.838	-2.7581	0.220565	-12.5047	7.03653e-36	9.40315e-35	significant	DOWN	NA	NA
753	GALGAL_R00998-TAEGUT_R05790	143.274	2.04468	0.133305	15.3384	4.23665e-53	9.99101e-52	significant	UP	NA	NA
754	GALGAL_R00999-TAEGUT_R05791	117.171	0.598972	0.23564	2.5419	0.0110253	0.0172226	significant	NA	NA	NA
755	GALGAL_R01000-TAEGUT_R15301	337.711	-0.152518	0.0708564	-2.15249	0.0313586	0.0456487	significant	NA	NA	NA
756	GALGAL_R01001-TAEGUT_R15302	92.0011	1.50672	0.402552	3.74291	0.0001819	0.000357294	significant	UP	NA	NA
757	GALGAL_R01002-TAEGUT_R15303	1.45721	2.53977	0.927459	2.73842	0.00617358	0.00995838	significant	UP	NA	NA
758	GALGAL_R01003-TAEGUT_R15307	2950.3	0.601445	0.181109	3.3209	0.000897267	0.00162277	significant	NA	NA	NA
759	GALGAL_R01004-TAEGUT_R15308	13.7477	-1.09192	0.377054	-2.89592	0.00378049	0.00628879	significant	DOWN	NA	NA
760	GALGAL_R01005-TAEGUT_R05800	378.041	-0.125668	0.0984771	-1.27611	0.201917	0.250822	NS.	NA	NA	NA
761	GALGAL_R01006-TAEGUT_R15311	617.545	1.05846	0.187451	5.64663	1.63622e-08	4.83747e-08	significant	UP	NA	NA
762	GALGAL_R01007-TAEGUT_R15312	479.613	-0.000853887	0.134607	-0.00634355	0.994939	0.997094	NS.	NA	NA	NA
763	GALGAL_R01008-TAEGUT_R15313	346.511	0.712993	0.1216	5.86345	4.5335e-09	1.40781e-08	significant	NA	NA	NA
764	GALGAL_R01010-TAEGUT_R15316	171.547	-1.25519	0.12829	-9.784	1.31897e-22	9.60245e-22	significant	DOWN	NA	NA
765	GALGAL_R01011-TAEGUT_R15317	384.939	0.389911	0.153773	2.53563	0.0112246	0.0175209	significant	NA	NA	NA
766	GALGAL_R01012-TAEGUT_R15319	113.332	-1.95805	0.160538	-12.1968	3.23286e-34	4.07564e-33	significant	DOWN	NA	NA
767	GALGAL_R01013-TAEGUT_R15320	30.2144	1.14033	0.525475	2.17009	0.0300002	0.0438305	significant	UP	NA	NA
768	GALGAL_R01014-TAEGUT_R15321	81.5695	-0.400099	0.230711	-1.7342	0.0828821	0.112028	NS.	NA	NA	NA
769	GALGAL_R01015-TAEGUT_R15322	63.1078	-0.284863	0.153816	-1.85198	0.0640291	0.0883624	NS.	NA	NA	NA
770	GALGAL_R01016-TAEGUT_R15323	82.252	-1.01828	0.184212	-5.52774	3.2438e-08	9.36017e-08	significant	DOWN	NA	NA
771	GALGAL_R01017-TAEGUT_R15324	111.897	-0.76409	0.087995	-8.68333	3.8436e-18	2.20548e-17	significant	NA	NA	NA
772	GALGAL_R01018-TAEGUT_R15325	158.262	1.33918	0.121401	11.031	2.70898e-28	2.61274e-27	significant	UP	NA	NA
773	GALGAL_R01020-TAEGUT_R15328	165.579	-1.24263	0.119177	-10.4268	1.87149e-25	1.56744e-24	significant	DOWN	NA	NA
774	GALGAL_R01021-TAEGUT_R15329	266.336	-0.665206	0.239744	-2.77465	0.00552603	0.00897523	significant	NA	NA	NA
775	GALGAL_R01022-TAEGUT_R15330	327.968	-0.629091	0.149226	-4.21571	2.48999e-05	5.39005e-05	significant	NA	NA	NA
776	GALGAL_R01024-TAEGUT_R15336	298.474	0.773372	0.0923797	8.37167	5.6806e-17	3.03108e-16	significant	NA	NA	NA
777	GALGAL_R01025-TAEGUT_R15337	746.51	-0.836773	0.173473	-4.82363	1.40966e-06	3.49063e-06	significant	NA	NA	NA
778	GALGAL_R01026-TAEGUT_R15338	69.3412	-0.171226	0.113427	-1.50957	0.131154	0.16977	NS.	NA	NA	NA
779	GALGAL_R01027-TAEGUT_R15339	45.3778	4.24433	0.236082	17.9782	2.88854e-72	1.25417e-70	significant	UP	NA	NA
780	GALGAL_R01028-TAEGUT_R15340	100.186	0.854081	0.143225	5.96322	2.47308e-09	7.87078e-09	significant	NA	NA	NA
781	GALGAL_R01029-TAEGUT_R15342	64.1384	0.811918	0.218807	3.71065	0.000206726	0.000402768	significant	NA	NA	NA
782	GALGAL_R01030-TAEGUT_R15382	38.1489	-2.66078	0.212565	-12.5175	5.98877e-36	8.02975e-35	significant	DOWN	NA	NA
783	GALGAL_R01032-TAEGUT_R15345	12.9124	-5.48346	0.81264	-6.74771	1.50199e-11	5.68244e-11	significant	DOWN	NA	NA
784	GALGAL_R01033-TAEGUT_R15346	889.498	0.899122	0.0838597	10.7217	8.04759e-27	7.25006e-26	significant	NA	NA	NA
785	GALGAL_R01034-TAEGUT_R15347	128.45	1.2702	0.11787	10.7763	4.45358e-27	4.07325e-26	significant	UP	NA	NA
786	GALGAL_R01035-TAEGUT_R15348	16.7911	2.30422	0.605985	3.80243	0.000143281	0.000285069	significant	UP	NA	NA
787	GALGAL_R01036-TAEGUT_R15349	26.6101	-0.786299	0.262571	-2.99462	0.00274789	0.00465937	significant	NA	NA	NA
788	GALGAL_R01037-TAEGUT_R15350	1270.74	0.14777	0.112181	1.31724	0.187758	0.23493	NS.	NA	NA	NA
789	GALGAL_R01038-TAEGUT_R15351	472.892	-0.0226603	0.146701	-0.154466	0.877242	0.901144	NS.	NA	NA	NA
790	GALGAL_R01039-TAEGUT_R15352	159.618	0.27605	0.0944683	2.92215	0.00347629	0.00580927	significant	NA	NA	NA
791	GALGAL_R01040-TAEGUT_R15353	218.039	-0.0761455	0.166328	-0.457804	0.647093	0.70164	NS.	NA	NA	NA
792	GALGAL_R01042-TAEGUT_R15358	4.62308	3.82811	1.45032	2.6395	0.00830291	0.0131671	significant	UP	NA	NA
793	GALGAL_R01043-TAEGUT_R15360	135.517	0.182348	0.12886	1.41508	0.157045	0.200019	NS.	NA	NA	NA
794	GALGAL_R01044-TAEGUT_R15361	350.294	-1.34697	0.160239	-8.40599	4.24253e-17	2.28708e-16	significant	DOWN	NA	NA
795	GALGAL_R01045-TAEGUT_R15362	12.2788	-1.57426	0.350148	-4.49598	6.92489e-06	1.5949e-05	significant	DOWN	NA	NA
796	GALGAL_R01046-TAEGUT_R15363	38.2465	4.13359	0.352294	11.7334	8.59798e-32	9.70966e-31	significant	UP	NA	NA
797	GALGAL_R01047-TAEGUT_R15364	408.004	0.113838	0.0747702	1.52251	0.127881	0.165933	NS.	NA	NA	NA
798	GALGAL_R01048-TAEGUT_R15366	196.774	0.0627894	0.0841488	0.74617	0.455564	0.517333	NS.	NA	NA	NA
799	GALGAL_R01049-TAEGUT_R05856	122.61	0.970923	0.130717	7.42769	1.10512e-13	4.82091e-13	significant	NA	NA	NA
800	GALGAL_R01050-TAEGUT_R15359	64.2615	-1.61249	0.152813	-10.552	4.97203e-26	4.31136e-25	significant	DOWN	NA	NA
801	GALGAL_R01053-TAEGUT_R15373	32.4552	-0.371342	0.13434	-2.76419	0.00570639	0.00925317	significant	NA	NA	NA
802	GALGAL_R01054-TAEGUT_R15375	110.527	-1.68982	0.28836	-5.86011	4.62563e-09	1.43457e-08	significant	DOWN	NA	NA
803	GALGAL_R01055-TAEGUT_R05763	11.2865	5.11092	0.662544	7.71408	1.21861e-14	5.65221e-14	significant	UP	NA	NA
804	GALGAL_R01056-TAEGUT_R05865	445.755	0.349708	0.12847	2.7221	0.00648681	0.0104356	significant	NA	NA	NA
805	GALGAL_R01057-TAEGUT_R15379	53.2922	0.548139	0.135044	4.05898	4.92878e-05	0.000103272	significant	NA	NA	NA
806	GALGAL_R01058-TAEGUT_R15365	1483.58	4.41347	0.292835	15.0715	2.49416e-51	5.5757e-50	significant	UP	NA	NA
807	GALGAL_R01060-TAEGUT_R15386	2110.97	-0.212857	0.219505	-0.969714	0.332189	0.39219	NS.	NA	NA	NA
808	GALGAL_R01065-TAEGUT_R10531	139.315	-1.05098	0.0794551	-13.2273	6.10276e-40	9.67034e-39	significant	DOWN	NA	NA
809	GALGAL_R01067-TAEGUT_R13861	136.475	-0.328808	0.127491	-2.57906	0.00990702	0.0155713	significant	NA	NA	NA
810	GALGAL_R01068-TAEGUT_R13906	160.315	-2.43388	0.0916618	-26.5529	2.37998e-155	5.96334e-153	significant	DOWN	NA	NA
811	GALGAL_R01070-TAEGUT_R18328	51.6426	0.0711396	0.28971	0.245554	0.806027	0.84048	NS.	NA	NA	NA
812	GALGAL_R01071-TAEGUT_R13865	137.661	-1.39452	0.110562	-12.613	1.78983e-36	2.46297e-35	significant	DOWN	NA	NA
813	GALGAL_R01072-TAEGUT_R13866	99.4086	0.432628	0.105009	4.11992	3.79001e-05	8.05058e-05	significant	NA	NA	NA
814	GALGAL_R01074-TAEGUT_R13867	466.588	-1.99434	0.211452	-9.43163	4.03753e-21	2.70979e-20	significant	DOWN	NA	NA
815	GALGAL_R01075-TAEGUT_R13868	152.177	-0.578024	0.0728458	-7.9349	2.10673e-15	1.02004e-14	significant	NA	NA	NA
816	GALGAL_R01077-TAEGUT_R01312	50.6522	-0.37604	0.220215	-1.7076	0.0877097	0.11789	NS.	NA	NA	NA
817	GALGAL_R01078-TAEGUT_R01220	36.429	0.138951	0.259601	0.535248	0.592478	0.650752	NS.	NA	NA	NA
818	GALGAL_R01080-TAEGUT_R01221	238.787	0.361243	0.0746977	4.83606	1.32437e-06	3.28891e-06	significant	NA	NA	NA
819	GALGAL_R01082-TAEGUT_R13872	69.4423	-2.17777	0.29171	-7.46555	8.29552e-14	3.63727e-13	significant	DOWN	NA	NA
820	GALGAL_R01084-TAEGUT_R13873	157.908	0.426811	0.0844208	5.05576	4.28688e-07	1.11309e-06	significant	NA	NA	NA
821	GALGAL_R01085-TAEGUT_R01225	54.0228	-0.161934	0.228688	-0.708097	0.478885	0.540549	NS.	NA	NA	NA
822	GALGAL_R01086-TAEGUT_R01226	132.158	-0.201261	0.0934632	-2.15337	0.0312894	0.0455646	significant	NA	NA	NA
823	GALGAL_R01087-TAEGUT_R01227	124.106	-0.314478	0.163309	-1.92566	0.0541463	0.0758729	NS.	NA	NA	NA
824	GALGAL_R01088-TAEGUT_R01228	188.632	-0.575472	0.0980524	-5.86902	4.38375e-09	1.36236e-08	significant	NA	NA	NA
825	GALGAL_R01089-TAEGUT_R19020	69.8748	-3.40524	0.201864	-16.869	7.60589e-64	2.53396e-62	significant	DOWN	NA	NA
826	GALGAL_R01090-TAEGUT_R13876	150.281	-1.58364	0.131362	-12.0556	1.81228e-33	2.21958e-32	significant	DOWN	NA	NA
827	GALGAL_R01092-TAEGUT_R13946	41.2707	-3.37065	0.19243	-17.5163	1.07634e-68	4.14907e-67	significant	DOWN	NA	NA
828	GALGAL_R01093-TAEGUT_R15801	154.127	0.0606043	0.0906074	0.668867	0.50358	0.565241	NS.	NA	NA	NA
829	GALGAL_R01094-TAEGUT_R13877	280.486	-1.78789	0.112753	-15.8567	1.26331e-56	3.4067e-55	significant	DOWN	NA	NA
830	GALGAL_R01096-TAEGUT_R13879	408.716	0.0981647	0.256601	0.382558	0.702048	0.749536	NS.	NA	NA	NA
831	GALGAL_R01097-TAEGUT_R01233	44.7608	-1.50347	0.395311	-3.80325	0.000142811	0.000284181	significant	DOWN	NA	NA
832	GALGAL_R01098-TAEGUT_R01234	402.082	-1.00358	0.081203	-12.3589	4.36054e-35	5.66964e-34	significant	DOWN	NA	NA
833	GALGAL_R01100-TAEGUT_R01235	291.939	-0.581239	0.102239	-5.6851	1.30734e-08	3.90062e-08	significant	NA	NA	NA
834	GALGAL_R01101-TAEGUT_R01236	379.069	0.849806	0.0692928	12.264	1.4136e-34	1.80674e-33	significant	NA	NA	NA
835	GALGAL_R01102-TAEGUT_R01237	149.72	-0.667549	0.0693237	-9.62945	6.00487e-22	4.2259e-21	significant	NA	NA	NA
836	GALGAL_R01103-TAEGUT_R01239	288.867	-0.320219	0.112144	-2.85542	0.00429804	0.00709672	significant	NA	NA	NA
837	GALGAL_R01104-TAEGUT_R01240	12.7777	-2.36084	0.313386	-7.53333	4.94631e-14	2.20576e-13	significant	DOWN	NA	NA
838	GALGAL_R01105-TAEGUT_R13884	92.811	-0.226417	0.17764	-1.27459	0.202456	0.251461	NS.	NA	NA	NA
839	GALGAL_R01109-TAEGUT_R19087	57.0764	-1.42135	0.154006	-9.22923	2.72594e-20	1.7579e-19	significant	DOWN	NA	NA
840	GALGAL_R01111-TAEGUT_R01246	42.2504	-1.74346	0.133396	-13.0698	4.89795e-39	7.48509e-38	significant	DOWN	NA	NA
841	GALGAL_R01115-TAEGUT_R02689	154.902	-0.658621	0.0975143	-6.75409	1.43732e-11	5.44631e-11	significant	NA	NA	NA
842	GALGAL_R01119-TAEGUT_R01614	9.70121	-1.66857	0.421449	-3.95913	7.52218e-05	0.000154728	significant	DOWN	NA	NA
843	GALGAL_R01122-TAEGUT_R13889	10.4976	0.190466	0.360061	0.528982	0.596818	0.654383	NS.	NA	NA	NA
844	GALGAL_R01123-TAEGUT_R13890	4678.01	0.894271	0.114153	7.834	4.72577e-15	2.24563e-14	significant	NA	NA	NA
845	GALGAL_R01125-TAEGUT_R01250	443.556	-0.855797	0.114692	-7.46168	8.54254e-14	3.74148e-13	significant	NA	NA	NA
846	GALGAL_R01129-TAEGUT_R13893	3.51295	-3.02532	0.520006	-5.81785	5.96081e-09	1.83352e-08	significant	DOWN	NA	NA
847	GALGAL_R01131-TAEGUT_R01252	111.33	-0.922031	0.153259	-6.01616	1.78602e-09	5.74038e-09	significant	NA	NA	NA
848	GALGAL_R01132-TAEGUT_R01253	6.85928	1.57337	0.539788	2.91479	0.00355932	0.00594555	significant	UP	NA	NA
849	GALGAL_R01134-TAEGUT_R13895	12.815	-1.78642	0.30858	-5.78916	7.07408e-09	2.16323e-08	significant	DOWN	NA	NA
850	GALGAL_R01138-TAEGUT_R13897	340.349	-0.23076	0.116192	-1.98601	0.0470321	0.0665711	NS.	NA	NA	NA
851	GALGAL_R01142-TAEGUT_R01259	9.27492	4.78852	0.514196	9.31264	1.24696e-20	8.19519e-20	significant	UP	NA	NA
852	GALGAL_R01146-TAEGUT_R13905	167.483	-4.23508	0.258803	-16.3641	3.45053e-60	1.06409e-58	significant	DOWN	NA	NA
853	GALGAL_R01147-TAEGUT_R13907	113.215	0.486423	0.123107	3.95122	7.77549e-05	0.000159502	significant	NA	NA	NA
854	GALGAL_R01148-TAEGUT_R13908	7.7826	-1.82692	0.365932	-4.99251	5.95998e-07	1.52577e-06	significant	DOWN	NA	NA
855	GALGAL_R01150-TAEGUT_R01266	117.315	1.35013	0.125707	10.7403	6.58404e-27	5.96282e-26	significant	UP	NA	NA
856	GALGAL_R01151-TAEGUT_R01267	883.32	-0.252422	0.0913128	-2.76436	0.00570343	0.00924961	significant	NA	NA	NA
857	GALGAL_R01152-TAEGUT_R01268	53.2564	-0.906458	0.214746	-4.22107	2.43149e-05	5.27005e-05	significant	NA	NA	NA
858	GALGAL_R01153-TAEGUT_R01269	17.3743	2.27854	0.381449	5.9734	2.32363e-09	7.40887e-09	significant	UP	NA	NA
859	GALGAL_R01154-TAEGUT_R01271	371.803	-0.429145	0.118491	-3.62176	0.000292607	0.000561453	significant	NA	NA	NA
860	GALGAL_R01155-TAEGUT_R01272	8.71723	-2.09663	0.306548	-6.83948	7.94787e-12	3.05885e-11	significant	DOWN	NA	NA
861	GALGAL_R01156-TAEGUT_R01273	234.824	-0.383985	0.11004	-3.4895	0.000483925	0.000904032	significant	NA	NA	NA
862	GALGAL_R01157-TAEGUT_R13918	30.4154	1.56138	0.231845	6.73461	1.64368e-11	6.19702e-11	significant	UP	NA	NA
863	GALGAL_R01158-TAEGUT_R13919	160.515	-0.40467	0.156251	-2.58988	0.00960108	0.0151201	significant	NA	NA	NA
864	GALGAL_R01159-TAEGUT_R13920	1.35583	1.67869	1.57168	1.06809	0.285481	0.341776	NS.	NA	NA	NA
865	GALGAL_R01160-TAEGUT_R13921	70.9663	1.95174	0.207197	9.41971	4.52329e-21	3.02904e-20	significant	UP	NA	NA
866	GALGAL_R01161-TAEGUT_R13922	0.369695	2.82432	1.38238	2.04308	0.0410444	0.0587249	NS.	NA	NA	NA
867	GALGAL_R01162-TAEGUT_R01285	106.588	1.46574	0.271666	5.39539	6.83761e-08	1.91291e-07	significant	UP	NA	NA
868	GALGAL_R01163-TAEGUT_R01286	274.148	1.16941	0.163235	7.16399	7.83639e-13	3.24323e-12	significant	UP	NA	NA
869	GALGAL_R01164-TAEGUT_R01287	89.288	-0.138237	0.122942	-1.12441	0.26084	0.315099	NS.	NA	NA	NA
870	GALGAL_R01165-TAEGUT_R01288	0.434608	-0.356179	1.08217	-0.329133	0.742055	0.785003	NS.	NA	NA	NA
871	GALGAL_R01166-TAEGUT_R13927	4.04573	-1.72467	0.495998	-3.47718	0.000506726	0.000943844	significant	DOWN	NA	NA
872	GALGAL_R01167-TAEGUT_R01292	126.756	0.056267	0.124522	0.451864	0.651367	0.705066	NS.	NA	NA	NA
873	GALGAL_R01170-TAEGUT_R01294	321.547	0.598278	0.0689687	8.67464	4.14879e-18	2.37607e-17	significant	NA	NA	NA
874	GALGAL_R01171-TAEGUT_R01295	472.765	-0.686281	0.111869	-6.13468	8.53304e-10	2.83109e-09	significant	NA	NA	NA
875	GALGAL_R01172-TAEGUT_R01296	93.0982	0.0424868	0.106265	0.399818	0.689291	0.738013	NS.	NA	NA	NA
876	GALGAL_R01173-TAEGUT_R01297	53.9146	-0.860787	0.253601	-3.39426	0.000688136	0.00126297	significant	NA	NA	NA
877	GALGAL_R01174-TAEGUT_R13940	21.9991	1.37191	0.929271	1.47633	0.139856	0.18011	NS.	NA	NA	NA
878	GALGAL_R01175-TAEGUT_R13941	9.14122	1.14371	0.317435	3.60298	0.00031459	0.000600854	significant	UP	NA	NA
879	GALGAL_R01176-TAEGUT_R01313	1.17758	0.477328	0.718929	0.663943	0.506727	0.568296	NS.	NA	NA	NA
880	GALGAL_R01177-TAEGUT_R01314	83.5646	0.382634	0.125033	3.06027	0.00221138	0.00379134	significant	NA	NA	NA
881	GALGAL_R01178-TAEGUT_R01315	20.0995	-0.132684	0.286912	-0.462456	0.643754	0.698839	NS.	NA	NA	NA
882	GALGAL_R01179-TAEGUT_R01316	2.43526	0.0799898	0.597689	0.133832	0.893536	0.915301	NS.	NA	NA	NA
883	GALGAL_R01182-TAEGUT_R14238	330.664	-0.651187	0.33722	-1.93104	0.0534777	0.0749973	NS.	NA	NA	NA
884	GALGAL_R01183-TAEGUT_R15802	74.8903	-2.42622	0.157829	-15.3724	2.50596e-53	5.99188e-52	significant	DOWN	NA	NA
885	GALGAL_R01185-TAEGUT_R01322	29.1462	0.37333	0.273461	1.3652	0.172189	0.217263	NS.	NA	NA	NA
886	GALGAL_R01186-TAEGUT_R13956	0.221626	-0.53515	1.69162	-0.316354	0.751734	0.793775	NS.	NA	NA	NA
887	GALGAL_R01187-TAEGUT_R01324	473.455	0.48083	0.136734	3.51653	0.000437233	0.0008214	significant	NA	NA	NA
888	GALGAL_R01202-TAEGUT_R06785	92.9467	-2.07479	0.133557	-15.5349	2.01425e-54	5.05749e-53	significant	DOWN	NA	NA
889	GALGAL_R01204-TAEGUT_R10171	9.30389	-1.01027	0.338723	-2.98258	0.00285827	0.00482883	significant	DOWN	NA	NA
890	GALGAL_R01237-TAEGUT_R11582	32.6291	-1.02684	0.209315	-4.90573	9.30828e-07	2.3406e-06	significant	DOWN	NA	NA
891	GALGAL_R01238-TAEGUT_R11583	2.26341	0.614742	1.12944	0.544291	0.586241	0.644608	NS.	NA	NA	NA
892	GALGAL_R01239-TAEGUT_R11642	53.3484	-0.909498	0.107806	-8.43642	3.27194e-17	1.77419e-16	significant	NA	NA	NA
893	GALGAL_R01267-TAEGUT_R08840	1.19698	-1.63341	0.895715	-1.82358	0.0682153	0.0936986	NS.	NA	NA	NA
894	GALGAL_R01268-TAEGUT_R18613	4.49918	-5.15685	0.672207	-7.67151	1.69977e-14	7.81169e-14	significant	DOWN	NA	NA
895	GALGAL_R01278-TAEGUT_R06791	350.302	-0.700554	0.365879	-1.91472	0.0555289	0.0776294	NS.	NA	NA	NA
896	GALGAL_R01288-TAEGUT_R13430	116.483	-2.55486	0.194054	-13.1657	1.38276e-39	2.157e-38	significant	DOWN	NA	NA
897	GALGAL_R01289-TAEGUT_R13296	110.076	-0.352064	0.426673	-0.825138	0.409293	0.47142	NS.	NA	NA	NA
898	GALGAL_R01300-TAEGUT_R01311	93.2897	-1.59005	0.162698	-9.77302	1.47007e-22	1.06766e-21	significant	DOWN	NA	NA
899	GALGAL_R01301-TAEGUT_R00736	32.095	0.124111	0.233365	0.531834	0.594841	0.652692	NS.	NA	NA	NA
900	GALGAL_R01313-TAEGUT_R15786	122.733	-2.24839	0.175647	-12.8006	1.6269e-37	2.33493e-36	significant	DOWN	NA	NA
901	GALGAL_R01316-TAEGUT_R15667	8.39711	0.122044	0.32189	0.379146	0.704579	0.751906	NS.	NA	NA	NA
902	GALGAL_R01341-TAEGUT_R13982	42.3041	-0.91261	0.166751	-5.47289	4.42748e-08	1.26123e-07	significant	NA	NA	NA
903	GALGAL_R01345-TAEGUT_R02378	24.0249	-3.70543	0.284703	-13.0151	1.00441e-38	1.51189e-37	significant	DOWN	NA	NA
904	GALGAL_R01373-TAEGUT_R12379	74.962	-0.460898	0.143493	-3.21199	0.00131821	0.0023284	significant	NA	NA	NA
905	GALGAL_R01381-TAEGUT_R14237	102.024	-0.884564	0.0998931	-8.85511	8.36026e-19	4.96292e-18	significant	NA	NA	NA
906	GALGAL_R01385-TAEGUT_R00672	20.2062	-4.95437	0.597399	-8.29323	1.10214e-16	5.79855e-16	significant	DOWN	NA	NA
907	GALGAL_R01388-TAEGUT_R00720	620.855	0.0761878	0.162426	0.469062	0.639026	0.69452	NS.	NA	NA	NA
908	GALGAL_R01393-TAEGUT_R01409	205.104	-0.123693	0.215728	-0.573377	0.56639	0.626158	NS.	NA	NA	NA
909	GALGAL_R01394-TAEGUT_R01412	16.4434	5.45215	0.494015	11.0364	2.55035e-28	2.46766e-27	significant	UP	NA	NA
910	GALGAL_R01395-TAEGUT_R01410	9.59077	0.165805	0.6478	0.255951	0.797988	0.833743	NS.	NA	NA	NA
911	GALGAL_R01401-TAEGUT_R01459	18.5842	1.06079	0.881561	1.20331	0.228857	0.28072	NS.	NA	NA	NA
912	GALGAL_R01402-TAEGUT_R12236	452.568	-0.0307914	0.179957	-0.171104	0.864142	0.890424	NS.	NA	NA	NA
913	GALGAL_R01403-TAEGUT_R06930	85.6906	-2.57432	0.20189	-12.7511	3.07284e-37	4.37879e-36	significant	DOWN	NA	NA
914	GALGAL_R01410-TAEGUT_R02663	341.157	0.825106	0.104576	7.89001	3.02173e-15	1.45311e-14	significant	NA	NA	NA
915	GALGAL_R01414-TAEGUT_R18920	7.23647	-3.11542	0.526711	-5.91486	3.32167e-09	1.04307e-08	significant	DOWN	NA	NA
916	GALGAL_R01416-TAEGUT_R00676	31.2852	-5.05873	0.436455	-11.5905	4.60427e-31	5.01136e-30	significant	DOWN	NA	NA
917	GALGAL_R01425-TAEGUT_R00678	79.5234	3.6404	0.148528	24.5098	1.16051e-132	2.02282e-130	significant	UP	NA	NA
918	GALGAL_R01429-TAEGUT_R01460	95.6419	-3.97521	0.30488	-13.0386	7.38036e-39	1.11652e-37	significant	DOWN	NA	NA
919	GALGAL_R01440-TAEGUT_R00712	3.43508	-4.98786	0.653849	-7.62846	2.37569e-14	1.08311e-13	significant	DOWN	NA	NA
920	GALGAL_R01451-TAEGUT_R00684	155.313	-0.798634	0.197909	-4.03537	5.4517e-05	0.000113714	significant	NA	NA	NA
921	GALGAL_R01452-TAEGUT_R00733	732.517	0.096141	0.132357	0.726376	0.467608	0.529211	NS.	NA	NA	NA
922	GALGAL_R01454-TAEGUT_R00693	258.448	0.449759	0.182597	2.46313	0.0137729	0.0212069	significant	NA	NA	NA
923	GALGAL_R01459-TAEGUT_R00706	38.8372	-1.07108	0.196869	-5.44057	5.31089e-08	1.50221e-07	significant	DOWN	NA	NA
924	GALGAL_R01460-TAEGUT_R00752	141.676	-0.367084	0.102915	-3.56688	0.000361263	0.000684994	significant	NA	NA	NA
925	GALGAL_R01461-TAEGUT_R00753	129.787	0.514757	0.252465	2.03892	0.0414576	0.0592666	NS.	NA	NA	NA
926	GALGAL_R01465-TAEGUT_R12237	95.7316	-0.195283	0.147379	-1.32503	0.18516	0.232067	NS.	NA	NA	NA
927	GALGAL_R01466-TAEGUT_R14184	151.429	-1.82634	0.175002	-10.4361	1.69647e-25	1.42682e-24	significant	DOWN	NA	NA
928	GALGAL_R01468-TAEGUT_R02666	10.2856	-0.464172	0.294641	-1.57538	0.115168	0.151033	NS.	NA	NA	NA
929	GALGAL_R01469-TAEGUT_R01413	1410.07	-0.0670815	0.0914661	-0.733403	0.463313	0.524992	NS.	NA	NA	NA
930	GALGAL_R01470-TAEGUT_R01414	67.3931	0.734936	0.21771	3.37576	0.000736119	0.00134487	significant	NA	NA	NA
931	GALGAL_R01481-TAEGUT_R10591	93.8087	-0.000449593	0.0833061	-0.00539688	0.995694	0.997352	NS.	NA	NA	NA
932	GALGAL_R01482-TAEGUT_R10592	8.74205	6.98043	0.627685	11.1209	9.92648e-29	9.74578e-28	significant	UP	NA	NA
933	GALGAL_R01484-TAEGUT_R10593	45.5634	-1.63492	0.182199	-8.97326	2.87863e-19	1.76369e-18	significant	DOWN	NA	NA
934	GALGAL_R01485-TAEGUT_R10594	346.689	-0.269113	0.0873824	-3.07971	0.00207199	0.00356507	significant	NA	NA	NA
935	GALGAL_R01486-TAEGUT_R03623	127.161	0.752738	0.136051	5.53275	3.1525e-08	9.11858e-08	significant	NA	NA	NA
936	GALGAL_R01487-TAEGUT_R03624	15.4806	2.10881	0.508804	4.14464	3.40348e-05	7.25774e-05	significant	UP	NA	NA
937	GALGAL_R01488-TAEGUT_R03625	255.805	2.7174	0.226066	12.0204	2.77699e-33	3.37021e-32	significant	UP	NA	NA
938	GALGAL_R01489-TAEGUT_R03626	21.1491	-0.450769	0.195775	-2.30249	0.0213078	0.0318466	significant	NA	NA	NA
939	GALGAL_R01491-TAEGUT_R03627	357.138	1.31175	0.163723	8.012	1.12861e-15	5.55392e-15	significant	UP	NA	NA
940	GALGAL_R01492-TAEGUT_R03628	131.902	0.113739	0.144214	0.788682	0.430298	0.492219	NS.	NA	NA	NA
941	GALGAL_R01493-TAEGUT_R03629	373.586	0.694302	0.103505	6.7079	1.97439e-11	7.41134e-11	significant	NA	NA	NA
942	GALGAL_R01494-TAEGUT_R10596	939.463	0.0789311	0.293021	0.26937	0.787645	0.824816	NS.	NA	NA	NA
943	GALGAL_R01495-TAEGUT_R10597	362.838	0.77193	0.130053	5.93549	2.92971e-09	9.24093e-09	significant	NA	NA	NA
944	GALGAL_R01496-TAEGUT_R10598	138.124	-0.353336	0.0879603	-4.017	5.89444e-05	0.000122418	significant	NA	NA	NA
945	GALGAL_R01497-TAEGUT_R03636	8.29224	1.31467	0.908842	1.44653	0.148028	0.189417	NS.	NA	NA	NA
946	GALGAL_R01498-TAEGUT_R03638	58.8682	-0.576005	0.189046	-3.0469	0.00231215	0.00395565	significant	NA	NA	NA
947	GALGAL_R01500-TAEGUT_R03639	69.6929	0.906847	0.177603	5.10603	3.28998e-07	8.62061e-07	significant	NA	NA	NA
948	GALGAL_R01501-TAEGUT_R03640	33.1282	-1.89034	0.186297	-10.1469	3.41894e-24	2.65974e-23	significant	DOWN	NA	NA
949	GALGAL_R01502-TAEGUT_R03641	40.066	1.55173	0.178148	8.71036	3.02916e-18	1.749e-17	significant	UP	NA	NA
950	GALGAL_R01503-TAEGUT_R04150	127.152	-3.45168	0.142138	-24.2839	2.90075e-130	4.7145e-128	significant	DOWN	NA	NA
951	GALGAL_R01504-TAEGUT_R03642	846.547	0.197688	0.0643388	3.07261	0.00212193	0.00364682	significant	NA	NA	NA
952	GALGAL_R01505-TAEGUT_R03643	17.5013	-0.309817	0.305594	-1.01382	0.310669	0.368992	NS.	NA	NA	NA
953	GALGAL_R01506-TAEGUT_R03644	10.7624	-0.462151	0.351573	-1.31452	0.188671	0.235927	NS.	NA	NA	NA
954	GALGAL_R01507-TAEGUT_R03645	555.919	-0.187533	0.143221	-1.3094	0.190399	0.237841	NS.	NA	NA	NA
955	GALGAL_R01508-TAEGUT_R04147	104.406	-2.6066	0.152251	-17.1204	1.04609e-65	3.66803e-64	significant	DOWN	NA	NA
956	GALGAL_R01510-TAEGUT_R03646	485.331	-1.40302	0.240775	-5.82711	5.63944e-09	1.73956e-08	significant	DOWN	NA	NA
957	GALGAL_R01511-TAEGUT_R03647	102.027	-0.913236	0.13765	-6.63448	3.25652e-11	1.20734e-10	significant	NA	NA	NA
958	GALGAL_R01512-TAEGUT_R03648	1.74944	-4.02705	0.782065	-5.14925	2.61525e-07	6.89773e-07	significant	DOWN	NA	NA
959	GALGAL_R01513-TAEGUT_R03649	111.943	-0.582565	0.226151	-2.576	0.00999518	0.0156996	significant	NA	NA	NA
960	GALGAL_R01514-TAEGUT_R03650	110.344	1.30138	0.210416	6.18479	6.21871e-10	2.08451e-09	significant	UP	NA	NA
961	GALGAL_R01515-TAEGUT_R03651	3.67662	4.02123	0.822235	4.89061	1.00524e-06	2.51719e-06	significant	UP	NA	NA
962	GALGAL_R01516-TAEGUT_R03652	43.277	-0.263469	0.179181	-1.47041	0.141451	0.181833	NS.	NA	NA	NA
963	GALGAL_R01517-TAEGUT_R10608	4.03987	-1.28119	0.547728	-2.3391	0.0193303	0.029108	significant	DOWN	NA	NA
964	GALGAL_R01518-TAEGUT_R10609	11.8415	-3.09021	0.390045	-7.92271	2.32386e-15	1.1229e-14	significant	DOWN	NA	NA
965	GALGAL_R01520-TAEGUT_R10611	382.949	-0.0956904	0.0845706	-1.13149	0.257851	0.311895	NS.	NA	NA	NA
966	GALGAL_R01521-TAEGUT_R10612	189.671	0.916907	0.41401	2.2147	0.0267809	0.039424	significant	NA	NA	NA
967	GALGAL_R01522-TAEGUT_R10613	231.95	0.304085	0.0864619	3.51699	0.000436478	0.000820169	significant	NA	NA	NA
968	GALGAL_R01523-TAEGUT_R10614	318.43	0.731515	0.233147	3.13757	0.00170354	0.00296119	significant	NA	NA	NA
969	GALGAL_R01524-TAEGUT_R10615	144.6	-0.219844	0.135055	-1.62782	0.103564	0.137176	NS.	NA	NA	NA
970	GALGAL_R01525-TAEGUT_R10616	591.17	-0.665998	0.206303	-3.22825	0.00124551	0.00220615	significant	NA	NA	NA
971	GALGAL_R01526-TAEGUT_R03656	375.807	0.224456	0.383822	0.584792	0.558688	0.618951	NS.	NA	NA	NA
972	GALGAL_R01527-TAEGUT_R03657	11.0796	-3.53297	0.415156	-8.50998	1.73961e-17	9.62385e-17	significant	DOWN	NA	NA
973	GALGAL_R01530-TAEGUT_R04158	295.644	-2.83266	0.128885	-21.9782	4.65176e-107	5.13273e-105	significant	DOWN	NA	NA
974	GALGAL_R01532-TAEGUT_R03658	79.7349	-0.263229	0.0980893	-2.68357	0.00728416	0.0116343	significant	NA	NA	NA
975	GALGAL_R01534-TAEGUT_R03661	127.824	-0.737901	0.0852204	-8.65873	4.77029e-18	2.72294e-17	significant	NA	NA	NA
976	GALGAL_R01535-TAEGUT_R03662	2.50777	-1.33974	0.564014	-2.37537	0.0175314	0.0265889	significant	DOWN	NA	NA
977	GALGAL_R01537-TAEGUT_R03663	236.421	0.711421	0.126462	5.62558	1.84887e-08	5.44476e-08	significant	NA	NA	NA
978	GALGAL_R01540-TAEGUT_R03664	90.6364	1.95643	0.448833	4.35892	1.30703e-05	2.92025e-05	significant	UP	NA	NA
979	GALGAL_R01541-TAEGUT_R03665	607.361	0.037577	0.1388	0.270727	0.786601	0.823865	NS.	NA	NA	NA
980	GALGAL_R01542-TAEGUT_R03666	120.349	-0.792296	0.123797	-6.39993	1.55445e-10	5.48091e-10	significant	NA	NA	NA
981	GALGAL_R01544-TAEGUT_R10625	34.9839	1.06676	0.513347	2.07806	0.0377043	0.0543012	NS.	NA	NA	NA
982	GALGAL_R01545-TAEGUT_R03669	68.9259	9.6391	0.61292	15.7265	9.95349e-56	2.6024e-54	significant	UP	NA	NA
983	GALGAL_R01546-TAEGUT_R03670	477.205	-0.837982	0.138377	-6.05577	1.39747e-09	4.54253e-09	significant	NA	NA	NA
984	GALGAL_R01547-TAEGUT_R03671	195.152	0.230257	0.0797722	2.88643	0.00389636	0.00647348	significant	NA	NA	NA
985	GALGAL_R01548-TAEGUT_R03672	90.1374	-1.01513	0.229791	-4.41761	9.97981e-06	2.25807e-05	significant	DOWN	NA	NA
986	GALGAL_R01550-TAEGUT_R03673	147.198	-0.349683	0.245958	-1.42172	0.155108	0.197762	NS.	NA	NA	NA
987	GALGAL_R01552-TAEGUT_R03674	184.996	-0.592931	0.114896	-5.16058	2.4619e-07	6.51039e-07	significant	NA	NA	NA
988	GALGAL_R01553-TAEGUT_R10629	158.11	0.548306	0.128667	4.26145	2.03104e-05	4.44133e-05	significant	NA	NA	NA
989	GALGAL_R01554-TAEGUT_R10630	568.839	0.548464	0.120011	4.57013	4.8743e-06	1.14142e-05	significant	NA	NA	NA
990	GALGAL_R01555-TAEGUT_R10631	376.65	-0.104186	0.0833127	-1.25054	0.211102	0.261071	NS.	NA	NA	NA
991	GALGAL_R01556-TAEGUT_R10632	59.5422	-0.0456128	0.183365	-0.248754	0.803551	0.838334	NS.	NA	NA	NA
992	GALGAL_R01557-TAEGUT_R10633	647.12	0.676745	0.11079	6.10835	1.00667e-09	3.3225e-09	significant	NA	NA	NA
993	GALGAL_R01558-TAEGUT_R10634	243.91	0.632436	0.0884681	7.14874	8.7577e-13	3.6121e-12	significant	NA	NA	NA
994	GALGAL_R01559-TAEGUT_R10635	194.938	0.104455	0.0795399	1.31324	0.189103	0.236417	NS.	NA	NA	NA
995	GALGAL_R01560-TAEGUT_R10636	149.466	-0.906641	0.213302	-4.25051	2.13289e-05	4.64798e-05	significant	NA	NA	NA
996	GALGAL_R01561-TAEGUT_R10637	184.383	0.103599	0.0791069	1.3096	0.19033	0.237779	NS.	NA	NA	NA
997	GALGAL_R01564-TAEGUT_R10638	1440.4	0.794689	0.111195	7.14679	8.88327e-13	3.65887e-12	significant	NA	NA	NA
998	GALGAL_R01565-TAEGUT_R10639	56.4964	0.513281	0.428094	1.19899	0.230531	0.282572	NS.	NA	NA	NA
999	GALGAL_R01566-TAEGUT_R10640	10.0754	1.90072	0.443144	4.28917	1.79342e-05	3.95118e-05	significant	UP	NA	NA
1000	GALGAL_R01567-TAEGUT_R10641	152.524	0.79535	0.105041	7.57182	3.68039e-14	1.65969e-13	significant	NA	NA	NA
1001	GALGAL_R01568-TAEGUT_R10642	575.438	0.866025	0.150593	5.75077	8.8836e-09	2.68855e-08	significant	NA	NA	NA
1002	GALGAL_R01570-TAEGUT_R10643	110.462	-0.476246	0.177703	-2.68002	0.00736188	0.0117507	significant	NA	ERVK_regulated	NA
1003	GALGAL_R01571-TAEGUT_R10644	486.06	0.842141	0.344141	2.44708	0.0144019	0.0221064	significant	NA	NA	NA
1004	GALGAL_R01572-TAEGUT_R10645	413.763	0.763221	0.141668	5.3874	7.14833e-08	1.99519e-07	significant	NA	NA	NA
1005	GALGAL_R01573-TAEGUT_R10646	180.958	-0.00516964	0.105356	-0.0490683	0.960865	0.96961	NS.	NA	NA	NA
1006	GALGAL_R01574-TAEGUT_R10647	169.022	0.25958	0.107102	2.42367	0.0153645	0.0234922	significant	NA	NA	NA
1007	GALGAL_R01575-TAEGUT_R10648	192.984	0.410036	0.0862196	4.75572	1.9774e-06	4.81616e-06	significant	NA	NA	NA
1008	GALGAL_R01576-TAEGUT_R10649	483.109	0.531216	0.0745913	7.12169	1.06613e-12	4.36581e-12	significant	NA	NA	NA
1009	GALGAL_R01577-TAEGUT_R10650	138.676	0.475179	0.173997	2.73096	0.00631509	0.0101703	significant	NA	NA	NA
1010	GALGAL_R01578-TAEGUT_R10651	410.855	-1.18507	0.117709	-10.0678	7.67056e-24	5.85739e-23	significant	DOWN	NA	NA
1011	GALGAL_R01579-TAEGUT_R10652	511.303	0.982078	0.0818082	12.0046	3.35942e-33	4.04037e-32	significant	NA	NA	NA
1012	GALGAL_R01580-TAEGUT_R10653	81.5765	1.31297	0.182796	7.18272	6.83377e-13	2.84689e-12	significant	UP	NA	NA
1013	GALGAL_R01581-TAEGUT_R10654	331.852	1.31365	0.369609	3.55417	0.000379174	0.000717372	significant	UP	NA	NA
1014	GALGAL_R01582-TAEGUT_R10655	16.061	-0.666733	0.207806	-3.20843	0.00133462	0.002356	significant	NA	NA	NA
1015	GALGAL_R01583-TAEGUT_R10656	42.3739	-5.94054	0.376623	-15.7732	4.75721e-56	1.25747e-54	significant	DOWN	NA	NA
1016	GALGAL_R01584-TAEGUT_R10657	125.225	-1.67458	0.222989	-7.50968	5.92723e-14	2.6276e-13	significant	DOWN	NA	NA
1017	GALGAL_R01585-TAEGUT_R10658	309.101	-0.98724	0.143196	-6.89431	5.41267e-12	2.10878e-11	significant	NA	NA	NA
1018	GALGAL_R01586-TAEGUT_R10659	27.639	0.303501	0.245412	1.2367	0.216198	0.266661	NS.	NA	NA	NA
1019	GALGAL_R01588-TAEGUT_R10974	546.659	-1.74508	0.0892901	-19.544	4.64418e-85	2.84978e-83	significant	DOWN	NA	NA
1020	GALGAL_R01589-TAEGUT_R10660	796.442	-0.0600375	0.0909278	-0.660276	0.509077	0.570505	NS.	NA	NA	NA
1021	GALGAL_R01591-TAEGUT_R10661	18.1583	0.597397	0.209524	2.85121	0.0043553	0.00718043	significant	NA	NA	NA
1022	GALGAL_R01592-TAEGUT_R10940	64.7606	-3.93047	0.305366	-12.8713	6.52613e-38	9.56026e-37	significant	DOWN	NA	NA
1023	GALGAL_R01593-TAEGUT_R10662	571.923	-0.217037	0.226999	-0.956111	0.339016	0.399348	NS.	NA	NA	NA
1024	GALGAL_R01594-TAEGUT_R10663	111.011	-0.559621	0.184863	-3.02722	0.00246817	0.0042082	significant	NA	NA	NA
1025	GALGAL_R01595-TAEGUT_R10664	133.007	-2.10418	0.329868	-6.37886	1.78413e-10	6.25225e-10	significant	DOWN	NA	NA
1026	GALGAL_R01596-TAEGUT_R02633	225.267	-0.513895	0.116342	-4.41712	1.00025e-05	2.26213e-05	significant	NA	NA	NA
1027	GALGAL_R01597-TAEGUT_R10665	9.21725	-2.07468	0.687016	-3.01984	0.00252911	0.00430723	significant	DOWN	NA	NA
1028	GALGAL_R01598-TAEGUT_R10666	129.652	0.0409962	0.160215	0.255883	0.798041	0.833743	NS.	NA	NA	NA
1029	GALGAL_R01599-TAEGUT_R10667	62.8406	0.0431558	0.189513	0.22772	0.819864	0.8521	NS.	NA	NA	NA
1030	GALGAL_R01600-TAEGUT_R10668	300.162	0.953841	0.0735336	12.9715	1.77535e-38	2.65244e-37	significant	NA	NA	NA
1031	GALGAL_R01601-TAEGUT_R10670	537.042	0.587487	0.111833	5.25325	1.49439e-07	4.02531e-07	significant	NA	NA	NA
1032	GALGAL_R01602-TAEGUT_R10671	167.317	-0.54459	0.162952	-3.34202	0.000831703	0.00150987	significant	NA	NA	NA
1033	GALGAL_R01603-TAEGUT_R10672	54.6853	-0.622717	0.191785	-3.24695	0.0011665	0.00207506	significant	NA	NA	NA
1034	GALGAL_R01604-TAEGUT_R10673	3.2295	-1.93405	0.511167	-3.78359	0.00015458	0.00030608	significant	DOWN	NA	NA
1035	GALGAL_R01605-TAEGUT_R10674	42.801	0.0759913	0.142089	0.534816	0.592777	0.650902	NS.	NA	NA	NA
1036	GALGAL_R01606-TAEGUT_R10675	9.85415	1.59481	0.467603	3.4106	0.000648201	0.00119331	significant	UP	ERVK_regulated	NMBR
1037	GALGAL_R01607-TAEGUT_R10676	83.961	2.91135	0.211112	13.7905	2.9056e-43	5.10156e-42	significant	UP	NA	NA
1038	GALGAL_R01608-TAEGUT_R10677	14.2132	3.52745	0.75083	4.69807	2.62633e-06	6.31865e-06	significant	UP	NA	NA
1039	GALGAL_R01609-TAEGUT_R10678	83.6312	-0.498268	0.274843	-1.81292	0.0698438	0.0957606	NS.	NA	NA	NA
1040	GALGAL_R01610-TAEGUT_R10679	20.3479	-4.51889	0.430669	-10.4927	9.32908e-26	7.98014e-25	significant	DOWN	NA	NA
1041	GALGAL_R01611-TAEGUT_R03713	109.287	1.17393	0.127859	9.18144	4.25383e-20	2.71266e-19	significant	UP	NA	NA
1042	GALGAL_R01612-TAEGUT_R10680	338.886	1.30949	0.348315	3.75949	0.000170261	0.000335748	significant	UP	NA	NA
1043	GALGAL_R01613-TAEGUT_R03714	423.504	0.644462	0.0642569	10.0295	1.13138e-23	8.59062e-23	significant	NA	NA	NA
1044	GALGAL_R01614-TAEGUT_R03715	66.5205	-0.0480502	0.27431	-0.175168	0.860948	0.887514	NS.	NA	NA	NA
1045	GALGAL_R01616-TAEGUT_R03716	5.32252	-1.21767	0.632828	-1.92417	0.0543333	0.0761084	NS.	NA	NA	NA
1046	GALGAL_R01618-TAEGUT_R03717	29.468	0.105146	0.39231	0.268018	0.788685	0.825689	NS.	NA	NA	NA
1047	GALGAL_R01619-TAEGUT_R10683	209.192	-0.266646	0.0901823	-2.95675	0.00310901	0.00522673	significant	NA	NA	NA
1048	GALGAL_R01620-TAEGUT_R03718	649.85	0.454172	0.132555	3.42629	0.000611894	0.00113045	significant	NA	NA	NA
1049	GALGAL_R01621-TAEGUT_R03719	71.7271	-0.971231	0.178781	-5.43251	5.55665e-08	1.56767e-07	significant	NA	NA	NA
1050	GALGAL_R01622-TAEGUT_R04012	68.8236	-1.92937	0.110388	-17.478	2.10786e-68	8.02255e-67	significant	DOWN	NA	NA
1051	GALGAL_R01623-TAEGUT_R04013	81.9267	0.101307	0.14547	0.69641	0.486172	0.547797	NS.	NA	NA	NA
1052	GALGAL_R01624-TAEGUT_R03720	145.505	0.557097	0.10402	5.35567	8.52398e-08	2.35565e-07	significant	NA	NA	NA
1053	GALGAL_R01625-TAEGUT_R03721	0.30364	1.05014	1.45505	0.721716	0.470469	0.532098	NS.	NA	NA	NA
1054	GALGAL_R01627-TAEGUT_R03722	2.03999	1.99823	0.863092	2.3152	0.0206022	0.0308686	significant	UP	NA	NA
1055	GALGAL_R01628-TAEGUT_R03723	64.4127	-0.401927	0.399103	-1.00708	0.313898	0.372386	NS.	NA	NA	NA
1056	GALGAL_R01629-TAEGUT_R03724	77.0522	-0.237249	0.183228	-1.29483	0.19538	0.24343	NS.	NA	NA	NA
1057	GALGAL_R01630-TAEGUT_R03725	28.7306	-1.0742	0.226263	-4.74756	2.05882e-06	5.00534e-06	significant	DOWN	NA	NA
1058	GALGAL_R01632-TAEGUT_R03726	79.4773	0.349911	0.102922	3.39978	0.000674398	0.00123926	significant	NA	NA	NA
1059	GALGAL_R01635-TAEGUT_R03727	116.442	0.564981	0.108408	5.21161	1.87214e-07	5.00248e-07	significant	NA	NA	NA
1060	GALGAL_R01636-TAEGUT_R03728	549.96	-0.17509	0.0588908	-2.97313	0.00294782	0.00497243	significant	NA	NA	NA
1061	GALGAL_R01637-TAEGUT_R03729	77.9133	0.17198	0.103605	1.65996	0.096923	0.129177	NS.	NA	NA	NA
1062	GALGAL_R01638-TAEGUT_R03730	100.965	-0.507456	0.140293	-3.61712	0.000297901	0.000570973	significant	NA	NA	NA
1063	GALGAL_R01639-TAEGUT_R03731	380.467	1.55671	0.0850298	18.3079	7.16345e-75	3.26344e-73	significant	UP	NA	NA
1064	GALGAL_R01640-TAEGUT_R03733	188.381	-0.144832	0.0909579	-1.5923	0.111318	0.146511	NS.	NA	NA	NA
1065	GALGAL_R01641-TAEGUT_R03734	115.592	0.473604	0.109689	4.31768	1.57676e-05	3.49369e-05	significant	NA	NA	NA
1066	GALGAL_R01642-TAEGUT_R03735	55.4126	0.81854	0.149108	5.48956	4.02932e-08	1.15451e-07	significant	NA	NA	NA
1067	GALGAL_R01643-TAEGUT_R03736	545.951	-0.354603	0.0721382	-4.9156	8.85089e-07	2.23118e-06	significant	NA	NA	NA
1068	GALGAL_R01644-TAEGUT_R03737	459.522	0.371899	0.161371	2.30462	0.0211881	0.0316803	significant	NA	NA	NA
1069	GALGAL_R01645-TAEGUT_R03738	77.3292	0.747047	0.376181	1.98587	0.0470473	0.0665848	NS.	NA	NA	NA
1070	GALGAL_R01646-TAEGUT_R03739	53.7449	0.319922	0.682597	0.468684	0.639296	0.694751	NS.	NA	NA	NA
1071	GALGAL_R01647-TAEGUT_R03740	572.33	-0.31351	0.0826335	-3.79398	0.000148252	0.000294131	significant	NA	NA	NA
1072	GALGAL_R01648-TAEGUT_R03741	299.408	0.331429	0.203736	1.62676	0.103789	0.137444	NS.	NA	NA	NA
1073	GALGAL_R01649-TAEGUT_R03742	1856.72	0.660729	0.151726	4.35476	1.33216e-05	2.97306e-05	significant	NA	NA	NA
1074	GALGAL_R01650-TAEGUT_R03743	538.778	-0.310079	0.0673685	-4.60273	4.1698e-06	9.82181e-06	significant	NA	NA	NA
1075	GALGAL_R01651-TAEGUT_R04142	58.471	0.809396	0.187372	4.31972	1.56224e-05	3.46342e-05	significant	NA	NA	NA
1076	GALGAL_R01652-TAEGUT_R03744	73.4383	0.191716	0.169597	1.13043	0.258297	0.312332	NS.	NA	NA	NA
1077	GALGAL_R01653-TAEGUT_R03745	222.893	-0.255425	0.102447	-2.49323	0.0126585	0.019609	significant	NA	NA	NA
1078	GALGAL_R01654-TAEGUT_R03746	22.9515	3.90986	0.703885	5.55468	2.78123e-08	8.06799e-08	significant	UP	NA	NA
1079	GALGAL_R01655-TAEGUT_R03747	583.256	0.823915	0.251391	3.27743	0.00104757	0.00187376	significant	NA	NA	NA
1080	GALGAL_R01656-TAEGUT_R03748	355.4	-1.6838	0.318456	-5.2874	1.24065e-07	3.36597e-07	significant	DOWN	NA	NA
1081	GALGAL_R01657-TAEGUT_R03749	75.0962	-0.705294	0.138534	-5.09114	3.55925e-07	9.29377e-07	significant	NA	NA	NA
1082	GALGAL_R01659-TAEGUT_R03750	109.316	0.110178	0.161891	0.680569	0.496144	0.557936	NS.	NA	ERVK_regulated	NA
1083	GALGAL_R01660-TAEGUT_R04160	290.936	0.513666	0.305831	1.67957	0.0930404	0.124568	NS.	NA	NA	NA
1084	GALGAL_R01661-TAEGUT_R03751	158.744	-1.07665	0.150613	-7.14847	8.77507e-13	3.61802e-12	significant	DOWN	NA	NA
1085	GALGAL_R01662-TAEGUT_R03752	94.5551	1.42237	0.233011	6.1043	1.03255e-09	3.40512e-09	significant	UP	NA	NA
1086	GALGAL_R01663-TAEGUT_R03753	0.525277	-2.29182	1.1653	-1.96671	0.0492162	0.0694909	NS.	NA	NA	NA
1087	GALGAL_R01667-TAEGUT_R03754	1113.55	0.323768	0.442848	0.731104	0.464715	0.526432	NS.	NA	NA	NA
1088	GALGAL_R01668-TAEGUT_R03755	350.26	-1.8888	0.142901	-13.2175	6.9538e-40	1.09755e-38	significant	DOWN	NA	NA
1089	GALGAL_R01669-TAEGUT_R03756	540.858	1.68092	0.217311	7.7351	1.03321e-14	4.82579e-14	significant	UP	NA	NA
1090	GALGAL_R01670-TAEGUT_R03757	14.9749	0.462179	0.283467	1.63045	0.103006	0.136528	NS.	NA	NA	NA
1091	GALGAL_R01671-TAEGUT_R03758	9.88303	-1.53116	0.419364	-3.65114	0.000261077	0.000503604	significant	DOWN	NA	NA
1092	GALGAL_R01672-TAEGUT_R03759	161.054	0.00912152	0.106639	0.0855362	0.931835	0.946313	NS.	NA	NA	NA
1093	GALGAL_R01673-TAEGUT_R03760	5.60592	-1.73483	0.464117	-3.73792	0.000185547	0.000363923	significant	DOWN	NA	NA
1094	GALGAL_R01674-TAEGUT_R03761	95.6665	1.26386	0.238182	5.30627	1.11893e-07	3.05501e-07	significant	UP	NA	NA
1095	GALGAL_R01675-TAEGUT_R03762	106.08	0.876221	0.135644	6.45972	1.04894e-10	3.75241e-10	significant	NA	NA	NA
1096	GALGAL_R01676-TAEGUT_R03763	67.6658	0.94177	0.181053	5.20162	1.97559e-07	5.26955e-07	significant	NA	NA	NA
1097	GALGAL_R01677-TAEGUT_R03764	6.75048	4.54376	0.726686	6.25272	4.03372e-10	1.37627e-09	significant	UP	NA	NA
1098	GALGAL_R01679-TAEGUT_R03765	131.911	1.06201	0.116346	9.12802	6.97661e-20	4.39768e-19	significant	UP	NA	NA
1099	GALGAL_R01681-TAEGUT_R02634	231.87	0.315077	0.143802	2.19105	0.028448	0.0417212	significant	NA	NA	NA
1100	GALGAL_R01682-TAEGUT_R02639	196.87	-0.229129	0.105981	-2.16199	0.0306191	0.0446534	significant	NA	NA	NA
1101	GALGAL_R01683-TAEGUT_R02635	86.9497	-0.0214244	0.163274	-0.131217	0.895603	0.917029	NS.	NA	NA	NA
1102	GALGAL_R01685-TAEGUT_R08388	386.109	-1.28977	0.139543	-9.24284	2.40045e-20	1.55635e-19	significant	DOWN	NA	NA
1103	GALGAL_R01696-TAEGUT_R05060	356.848	-2.10946	0.0919428	-22.9432	1.72254e-116	2.30189e-114	significant	DOWN	NA	NA
1104	GALGAL_R01700-TAEGUT_R11121	96.3242	-2.44086	0.197508	-12.3583	4.3961e-35	5.70971e-34	significant	DOWN	NA	NA
1105	GALGAL_R01701-TAEGUT_R10720	47.4527	-0.900741	0.178271	-5.05266	4.35698e-07	1.13007e-06	significant	NA	NA	NA
1106	GALGAL_R01702-TAEGUT_R10721	232.165	-0.434572	0.109435	-3.97106	7.1553e-05	0.000147509	significant	NA	NA	NA
1107	GALGAL_R01703-TAEGUT_R10722	21.1914	-5.45082	0.445416	-12.2376	1.95733e-34	2.49637e-33	significant	DOWN	NA	NA
1108	GALGAL_R01704-TAEGUT_R10723	1.41698	2.80999	1.35886	2.0679	0.0386496	0.0555961	NS.	NA	NA	NA
1109	GALGAL_R01706-TAEGUT_R10724	9.3612	-0.288024	0.339429	-0.848554	0.396129	0.457864	NS.	NA	NA	NA
1110	GALGAL_R01707-TAEGUT_R11107	3.64878	-3.03192	0.744095	-4.07464	4.60857e-05	9.68056e-05	significant	DOWN	NA	NA
1111	GALGAL_R01709-TAEGUT_R10725	239.134	0.631244	0.0849943	7.4269	1.11171e-13	4.8479e-13	significant	NA	NA	NA
1112	GALGAL_R01710-TAEGUT_R10726	20.5524	2.50396	0.663265	3.77521	0.000159872	0.000316194	significant	UP	NA	NA
1113	GALGAL_R01711-TAEGUT_R10727	2.37999	0.801016	0.474103	1.68954	0.0911162	0.122182	NS.	NA	NA	NA
1114	GALGAL_R01712-TAEGUT_R10728	1.52881	-0.524771	0.581882	-0.901851	0.367136	0.428902	NS.	NA	NA	NA
1115	GALGAL_R01713-TAEGUT_R10754	154.496	-0.301254	0.0966907	-3.11565	0.00183543	0.00317941	significant	NA	NA	NA
1116	GALGAL_R01718-TAEGUT_R10730	1.17039	-2.24158	1.28106	-1.74979	0.0801548	0.108659	NS.	NA	NA	NA
1117	GALGAL_R01722-TAEGUT_R03776	38.667	-3.44819	0.364517	-9.45962	3.09062e-21	2.08943e-20	significant	DOWN	NA	NA
1118	GALGAL_R01725-TAEGUT_R03777	138.277	-1.17301	0.183023	-6.40907	1.46414e-10	5.16854e-10	significant	DOWN	NA	NA
1119	GALGAL_R01726-TAEGUT_R10736	406.448	1.53558	0.223992	6.8555	7.10625e-12	2.74372e-11	significant	UP	NA	NA
1120	GALGAL_R01727-TAEGUT_R10737	113.126	-1.03171	0.140726	-7.33136	2.27822e-13	9.7579e-13	significant	DOWN	NA	NA
1121	GALGAL_R01728-TAEGUT_R10738	33.64	1.12064	0.172661	6.49042	8.55992e-11	3.07865e-10	significant	UP	NA	NA
1122	GALGAL_R01731-TAEGUT_R10739	1659.87	-0.0789734	0.151367	-0.521733	0.601856	0.659547	NS.	NA	NA	NA
1123	GALGAL_R01732-TAEGUT_R03779	113.231	-0.791466	0.177323	-4.46341	8.06673e-06	1.84551e-05	significant	NA	NA	NA
1124	GALGAL_R01734-TAEGUT_R08389	196.614	-3.01772	0.103926	-29.0372	2.23127e-185	8.38607e-183	significant	DOWN	NA	NA
1125	GALGAL_R01735-TAEGUT_R03780	0.737177	0.196125	0.77474	0.253149	0.800153	0.83544	NS.	NA	NA	NA
1126	GALGAL_R01736-TAEGUT_R03781	49.1269	-0.127221	0.254097	-0.500681	0.616596	0.673062	NS.	NA	NA	NA
1127	GALGAL_R01737-TAEGUT_R03782	78.5162	2.13917	0.247929	8.62815	6.23529e-18	3.53402e-17	significant	UP	NA	NA
1128	GALGAL_R01738-TAEGUT_R03783	4.95695	-0.328543	0.402881	-0.815483	0.414796	0.476708	NS.	NA	NA	NA
1129	GALGAL_R01739-TAEGUT_R03784	12.9326	1.52654	0.661976	2.30604	0.0211083	0.0315719	significant	UP	NA	NA
1130	GALGAL_R01741-TAEGUT_R10969	388.665	-3.14953	0.277158	-11.3637	6.34165e-30	6.53005e-29	significant	DOWN	NA	NA
1131	GALGAL_R01742-TAEGUT_R10744	404.157	0.238017	0.125558	1.89567	0.0580042	0.080724	NS.	NA	NA	NA
1132	GALGAL_R01743-TAEGUT_R03788	191.563	1.13683	0.268669	4.23133	2.32311e-05	5.0488e-05	significant	UP	NA	NA
1133	GALGAL_R01745-TAEGUT_R10746	935.302	-0.255968	0.0946748	-2.70366	0.00685804	0.0109946	significant	NA	NA	NA
1134	GALGAL_R01746-TAEGUT_R10747	539.283	-0.628545	0.0660493	-9.51631	1.79432e-21	1.23245e-20	significant	NA	NA	NA
1135	GALGAL_R01747-TAEGUT_R10748	126.364	-1.86717	0.170345	-10.9611	5.87907e-28	5.58953e-27	significant	DOWN	NA	NA
1136	GALGAL_R01748-TAEGUT_R03790	322.248	-0.0906201	0.0767649	-1.18049	0.237806	0.290483	NS.	NA	NA	NA
1137	GALGAL_R01749-TAEGUT_R10751	1185.94	-0.251592	0.245458	-1.02499	0.305367	0.363377	NS.	NA	NA	NA
1138	GALGAL_R01753-TAEGUT_R10752	479.6	-0.615153	0.187127	-3.28736	0.00101133	0.00181189	significant	NA	NA	NA
1139	GALGAL_R01755-TAEGUT_R03794	44.0277	1.15269	0.231363	4.98216	6.28799e-07	1.607e-06	significant	UP	NA	NA
1140	GALGAL_R01757-TAEGUT_R03795	73.6404	0.770632	0.454264	1.69644	0.0898022	0.120568	NS.	NA	NA	NA
1141	GALGAL_R01759-TAEGUT_R03797	159.943	-0.0933906	0.0683485	-1.36639	0.171817	0.216949	NS.	NA	NA	NA
1142	GALGAL_R01763-TAEGUT_R03799	65.0941	-2.66311	0.258586	-10.2988	7.13642e-25	5.75652e-24	significant	DOWN	NA	NA
1143	GALGAL_R01764-TAEGUT_R10757	12.1367	0.251835	0.532205	0.473192	0.636076	0.691877	NS.	NA	NA	NA
1144	GALGAL_R01768-TAEGUT_R03801	206.968	0.0507074	0.137423	0.368987	0.712137	0.757887	NS.	NA	NA	NA
1145	GALGAL_R01769-TAEGUT_R10763	24.7715	0.827149	0.200102	4.13363	3.57081e-05	7.60108e-05	significant	NA	NA	NA
1146	GALGAL_R01772-TAEGUT_R03804	66.3065	-0.0974614	0.295479	-0.329842	0.741519	0.784574	NS.	NA	NA	NA
1147	GALGAL_R01773-TAEGUT_R10954	51.1212	-0.0632332	0.168497	-0.375277	0.707454	0.75377	NS.	NA	NA	NA
1148	GALGAL_R01774-TAEGUT_R10766	31.8548	-3.41617	0.417795	-8.17667	2.91797e-16	1.48642e-15	significant	DOWN	NA	NA
1149	GALGAL_R01776-TAEGUT_R03808	163.114	-0.202405	0.124451	-1.62639	0.103868	0.137518	NS.	NA	NA	NA
1150	GALGAL_R01777-TAEGUT_R10770	8.7945	1.6173	0.785436	2.05911	0.0394835	0.0566736	NS.	NA	NA	NA
1151	GALGAL_R01779-TAEGUT_R04149	26.9622	-3.54756	0.272479	-13.0196	9.46594e-39	1.42844e-37	significant	DOWN	NA	NA
1152	GALGAL_R01780-TAEGUT_R03814	278.555	0.145661	0.160964	0.904931	0.365502	0.427159	NS.	NA	NA	NA
1153	GALGAL_R01781-TAEGUT_R03815	1.09831	4.14899	0.846897	4.89905	9.62996e-07	2.41794e-06	significant	UP	NA	NA
1154	GALGAL_R01782-TAEGUT_R03816	510.955	0.582263	0.0929085	6.26707	3.67916e-10	1.25815e-09	significant	NA	NA	NA
1155	GALGAL_R01784-TAEGUT_R03819	93.1693	-0.358216	0.151634	-2.36237	0.0181584	0.0274602	significant	NA	NA	NA
1156	GALGAL_R01785-TAEGUT_R03820	327.01	0.331204	0.127619	2.59525	0.00945223	0.0148954	significant	NA	NA	NA
1157	GALGAL_R01786-TAEGUT_R03821	609.104	-0.615926	0.107954	-5.70543	1.16051e-08	3.47805e-08	significant	NA	NA	NA
1158	GALGAL_R01787-TAEGUT_R03822	72.2397	-1.15235	0.115792	-9.95191	2.47396e-23	1.85732e-22	significant	DOWN	NA	NA
1159	GALGAL_R01788-TAEGUT_R03823	78.2074	0.0560222	0.111739	0.501366	0.616114	0.672658	NS.	NA	NA	NA
1160	GALGAL_R01789-TAEGUT_R03826	15.0789	2.62901	1.02533	2.56407	0.0103452	0.0162176	significant	UP	NA	NA
1161	GALGAL_R01790-TAEGUT_R10782	212.296	-1.76066	0.174391	-10.0961	5.74899e-24	4.41809e-23	significant	DOWN	NA	NA
1162	GALGAL_R01791-TAEGUT_R10783	49.9547	-0.971481	0.13483	-7.20525	5.79366e-13	2.42451e-12	significant	NA	NA	NA
1163	GALGAL_R01792-TAEGUT_R03829	45.2479	-1.44252	0.127963	-11.273	1.78418e-29	1.79118e-28	significant	DOWN	NA	NA
1164	GALGAL_R01793-TAEGUT_R10788	73.2061	-0.0212401	0.202044	-0.105126	0.916276	0.934298	NS.	NA	NA	NA
1165	GALGAL_R01794-TAEGUT_R10789	94.587	-0.271323	0.135519	-2.0021	0.0452738	0.064279	NS.	NA	NA	NA
1166	GALGAL_R01796-TAEGUT_R10790	233.294	0.938518	0.379075	2.47581	0.0132933	0.0205183	significant	NA	NA	NA
1167	GALGAL_R01797-TAEGUT_R10791	91.0524	0.2412	0.242131	0.996154	0.319175	0.378125	NS.	NA	NA	NA
1168	GALGAL_R01798-TAEGUT_R10792	143.376	-0.135298	0.159394	-0.848827	0.395977	0.457749	NS.	NA	NA	NA
1169	GALGAL_R01799-TAEGUT_R03836	5.73053	-2.74206	0.589841	-4.64881	3.33857e-06	7.94794e-06	significant	DOWN	NA	NA
1170	GALGAL_R01800-TAEGUT_R03837	594.704	-2.16213	0.236096	-9.15784	5.29479e-20	3.36756e-19	significant	DOWN	NA	NA
1171	GALGAL_R01801-TAEGUT_R03838	92.5427	-0.530393	0.133649	-3.96856	7.23089e-05	0.000148991	significant	NA	NA	NA
1172	GALGAL_R01802-TAEGUT_R03839	121.437	-0.0374758	0.169793	-0.220714	0.825315	0.856803	NS.	NA	NA	NA
1173	GALGAL_R01803-TAEGUT_R03840	60.5368	-1.00346	0.177754	-5.64521	1.64982e-08	4.87646e-08	significant	DOWN	NA	NA
1174	GALGAL_R01804-TAEGUT_R03841	141.957	0.00672305	0.148174	0.0453726	0.96381	0.972068	NS.	NA	NA	NA
1175	GALGAL_R01805-TAEGUT_R04148	20.6299	-2.29157	0.245505	-9.3341	1.01849e-20	6.72674e-20	significant	DOWN	NA	NA
1176	GALGAL_R01806-TAEGUT_R03843	8.38046	-1.44079	0.319368	-4.51139	6.44055e-06	1.48677e-05	significant	DOWN	NA	NA
1177	GALGAL_R01807-TAEGUT_R03844	366.059	1.24294	0.188897	6.58	4.70437e-11	1.71974e-10	significant	UP	NA	NA
1178	GALGAL_R01808-TAEGUT_R03845	147.1	1.15373	0.121504	9.49538	2.19419e-21	1.4977e-20	significant	UP	NA	NA
1179	GALGAL_R01809-TAEGUT_R03846	184.932	0.176053	0.0920373	1.91284	0.0557686	0.0779555	NS.	NA	NA	NA
1180	GALGAL_R01810-TAEGUT_R03847	103.493	-0.170321	0.0829926	-2.05225	0.0401458	0.0575418	NS.	NA	NA	NA
1181	GALGAL_R01811-TAEGUT_R03848	73.152	0.201406	0.281839	0.714613	0.474848	0.536546	NS.	NA	NA	NA
1182	GALGAL_R01812-TAEGUT_R03849	119.914	-0.219018	0.21549	-1.01637	0.309454	0.367767	NS.	NA	NA	NA
1183	GALGAL_R01813-TAEGUT_R03850	473.996	0.159944	0.0671024	2.38358	0.0171453	0.0260362	significant	NA	NA	NA
1184	GALGAL_R01814-TAEGUT_R03851	126.995	1.19175	0.115014	10.3618	3.69982e-25	3.0457e-24	significant	UP	NA	NA
1185	GALGAL_R01815-TAEGUT_R03852	33.8713	0.872592	0.182774	4.77416	1.80457e-06	4.41579e-06	significant	NA	NA	NA
1186	GALGAL_R01816-TAEGUT_R03853	129.493	0.419443	0.156097	2.68707	0.00720809	0.0115159	significant	NA	NA	NA
1187	GALGAL_R01817-TAEGUT_R03854	56.4687	0.274882	0.292989	0.938199	0.348142	0.408937	NS.	NA	NA	NA
1188	GALGAL_R01818-TAEGUT_R03855	83.2675	0.560153	0.0895117	6.25787	3.90272e-10	1.33347e-09	significant	NA	NA	NA
1189	GALGAL_R01819-TAEGUT_R03856	11.0488	3.58971	0.810808	4.42733	9.54089e-06	2.16384e-05	significant	UP	NA	NA
1190	GALGAL_R01820-TAEGUT_R03857	524.299	0.0729043	0.0827325	0.881205	0.378207	0.439998	NS.	NA	NA	NA
1191	GALGAL_R01822-TAEGUT_R03859	90.3153	0.0116573	0.177363	0.0657258	0.947596	0.958595	NS.	NA	NA	NA
1192	GALGAL_R01823-TAEGUT_R03860	1071.25	1.19145	0.139111	8.56473	1.08326e-17	6.07097e-17	significant	UP	NA	NA
1193	GALGAL_R01824-TAEGUT_R03861	179.498	-0.991061	0.176469	-5.61606	1.95364e-08	5.74484e-08	significant	NA	NA	NA
1194	GALGAL_R01825-TAEGUT_R10829	89.1035	0.360669	0.320317	1.12598	0.260175	0.314422	NS.	NA	NA	NA
1195	GALGAL_R01826-TAEGUT_R10830	195.632	0.706468	0.140327	5.03445	4.79211e-07	1.23759e-06	significant	NA	NA	NA
1196	GALGAL_R01827-TAEGUT_R10831	262.34	0.26733	0.0719662	3.71466	0.000203478	0.00039689	significant	NA	NA	NA
1197	GALGAL_R01828-TAEGUT_R10832	32.7831	-1.05167	0.183647	-5.7266	1.02464e-08	3.08459e-08	significant	DOWN	NA	NA
1198	GALGAL_R01829-TAEGUT_R10833	162.673	-0.658436	0.142291	-4.62739	3.70296e-06	8.77374e-06	significant	NA	NA	NA
1199	GALGAL_R01830-TAEGUT_R10834	698.627	0.637569	0.150863	4.22615	2.37725e-05	5.16086e-05	significant	NA	NA	NA
1200	GALGAL_R01832-TAEGUT_R03873	3.5829	0.199802	0.652423	0.306245	0.759418	0.800133	NS.	NA	NA	NA
1201	GALGAL_R01833-TAEGUT_R10836	63.2952	1.77031	0.1261	14.039	9.00315e-45	1.6633e-43	significant	UP	NA	NA
1202	GALGAL_R01834-TAEGUT_R10838	496.861	0.292132	0.144062	2.02782	0.0425788	0.0607468	NS.	NA	NA	NA
1203	GALGAL_R01836-TAEGUT_R10841	24.7653	1.02449	0.162107	6.31981	2.61879e-10	9.05584e-10	significant	UP	NA	NA
1204	GALGAL_R01837-TAEGUT_R10842	211.776	0.427642	0.156408	2.73414	0.00625436	0.0100819	significant	NA	NA	NA
1205	GALGAL_R01838-TAEGUT_R10843	474.7	0.463795	0.0965121	4.80556	1.54318e-06	3.80481e-06	significant	NA	NA	NA
1206	GALGAL_R01839-TAEGUT_R10844	361.498	0.349683	0.092756	3.76993	0.000163296	0.000322596	significant	NA	NA	NA
1207	GALGAL_R01840-TAEGUT_R10845	63.4166	-0.980995	0.208949	-4.69491	2.66724e-06	6.41449e-06	significant	NA	NA	NA
1208	GALGAL_R01841-TAEGUT_R10846	208.733	-0.368781	0.129007	-2.85861	0.00425506	0.00702963	significant	NA	NA	NA
1209	GALGAL_R01842-TAEGUT_R10847	1.63654	-0.104148	0.568654	-0.183148	0.854682	0.882037	NS.	NA	NA	NA
1210	GALGAL_R01843-TAEGUT_R10848	716.656	0.393398	0.114096	3.44794	0.000564878	0.00104794	significant	NA	NA	NA
1211	GALGAL_R01844-TAEGUT_R03879	41.1422	1.17643	0.197212	5.96533	2.44143e-09	7.77214e-09	significant	UP	NA	NA
1212	GALGAL_R01845-TAEGUT_R03880	3.69078	0.783147	0.578833	1.35298	0.176063	0.221589	NS.	NA	NA	NA
1213	GALGAL_R01846-TAEGUT_R03881	171.133	-0.702889	0.108245	-6.49348	8.38733e-11	3.02019e-10	significant	NA	NA	NA
1214	GALGAL_R01847-TAEGUT_R03882	45.3139	0.562955	0.189988	2.96311	0.00304551	0.00512571	significant	NA	NA	NA
1215	GALGAL_R01848-TAEGUT_R03883	242.975	0.380925	0.106218	3.58627	0.000335444	0.000639056	significant	NA	NA	NA
1216	GALGAL_R01849-TAEGUT_R03885	1.8398	-4.11116	0.687819	-5.9771	2.27143e-09	7.2463e-09	significant	DOWN	NA	NA
1217	GALGAL_R01850-TAEGUT_R03886	3429.79	-1.70839	0.265305	-6.43937	1.1997e-10	4.2714e-10	significant	DOWN	NA	NA
1218	GALGAL_R01851-TAEGUT_R03887	154.401	-0.243742	0.132591	-1.83829	0.0660193	0.090869	NS.	NA	NA	NA
1219	GALGAL_R01852-TAEGUT_R03888	252.934	-0.72526	0.129213	-5.6129	1.98963e-08	5.84496e-08	significant	NA	NA	NA
1220	GALGAL_R01853-TAEGUT_R03889	111.208	1.75951	0.159536	11.0289	2.77213e-28	2.67151e-27	significant	UP	NA	NA
1221	GALGAL_R01854-TAEGUT_R03890	43.8673	-0.371867	0.295006	-1.26054	0.207475	0.257142	NS.	NA	NA	NA
1222	GALGAL_R01855-TAEGUT_R10866	330.27	0.286641	0.116512	2.46019	0.0138863	0.0213676	significant	NA	NA	NA
1223	GALGAL_R01856-TAEGUT_R10867	11.7071	2.82242	0.51375	5.49377	3.93453e-08	1.12802e-07	significant	UP	NA	NA
1224	GALGAL_R01857-TAEGUT_R10868	3.09269	2.78061	0.671355	4.14179	3.44599e-05	7.34319e-05	significant	UP	NA	NA
1225	GALGAL_R01858-TAEGUT_R10869	2.39062	0.694384	0.448084	1.54967	0.12122	0.158211	NS.	NA	NA	NA
1226	GALGAL_R01859-TAEGUT_R10870	5.65986	1.40516	0.360581	3.89693	9.74195e-05	0.000197749	significant	UP	NA	NA
1227	GALGAL_R01860-TAEGUT_R10871	213.88	-0.0888777	0.137751	-0.645207	0.518793	0.579989	NS.	NA	NA	NA
1228	GALGAL_R01861-TAEGUT_R10872	31.8497	-2.0428	0.176437	-11.578	5.32548e-31	5.78586e-30	significant	DOWN	NA	NA
1229	GALGAL_R01862-TAEGUT_R10873	87.4725	0.567191	0.194678	2.91348	0.00357421	0.00596822	significant	NA	NA	NA
1230	GALGAL_R01863-TAEGUT_R03894	178.903	-0.792402	0.212262	-3.73313	0.000189112	0.000370492	significant	NA	NA	NA
1231	GALGAL_R01864-TAEGUT_R10874	66.4125	1.48098	0.441538	3.35413	0.000796145	0.00144838	significant	UP	NA	NA
1232	GALGAL_R01865-TAEGUT_R10875	818.7	-1.41542	0.158292	-8.94183	3.82779e-19	2.33098e-18	significant	DOWN	NA	NA
1233	GALGAL_R01866-TAEGUT_R03898	3512.63	0.441177	0.122493	3.60167	0.000316183	0.000603799	significant	NA	NA	NA
1234	GALGAL_R01867-TAEGUT_R03899	357.477	-0.133683	0.0932083	-1.43424	0.151503	0.193503	NS.	NA	NA	NA
1235	GALGAL_R01868-TAEGUT_R03900	33.7424	0.719942	0.166777	4.31678	1.5832e-05	3.50665e-05	significant	NA	NA	NA
1236	GALGAL_R01869-TAEGUT_R03901	34.5148	3.06995	0.32981	9.30824	1.2997e-20	8.53249e-20	significant	UP	NA	NA
1237	GALGAL_R01870-TAEGUT_R03902	335.584	0.655258	0.127413	5.14278	2.70696e-07	7.12865e-07	significant	NA	NA	NA
1238	GALGAL_R01871-TAEGUT_R03903	1368.7	0.464454	0.0928456	5.00244	5.66098e-07	1.45201e-06	significant	NA	NA	NA
1239	GALGAL_R01872-TAEGUT_R03904	1.75669	1.99475	1.43657	1.38855	0.164969	0.209115	NS.	NA	NA	NA
1240	GALGAL_R01873-TAEGUT_R03907	295.576	-0.397638	0.0641352	-6.2	5.64631e-10	1.8997e-09	significant	NA	NA	NA
1241	GALGAL_R01874-TAEGUT_R03908	7.14221	-1.7557	0.446102	-3.93565	8.29715e-05	0.000169595	significant	DOWN	NA	NA
1242	GALGAL_R01875-TAEGUT_R03909	35.7151	0.0514899	0.25058	0.205483	0.837195	0.867265	NS.	NA	NA	NA
1243	GALGAL_R01876-TAEGUT_R03910	169.59	0.284423	0.138017	2.06078	0.0393239	0.0564917	NS.	NA	NA	NA
1244	GALGAL_R01877-TAEGUT_R03911	23.3308	-0.790877	0.389677	-2.02957	0.0423999	0.0605059	NS.	NA	NA	NA
1245	GALGAL_R01878-TAEGUT_R03912	64.6778	0.76864	0.123602	6.21866	5.01434e-10	1.69594e-09	significant	NA	NA	NA
1246	GALGAL_R01879-TAEGUT_R03913	161.644	-0.592435	0.127337	-4.6525	3.27942e-06	7.81332e-06	significant	NA	ERVK_regulated	NA
1247	GALGAL_R01880-TAEGUT_R10894	803.247	0.861433	0.109228	7.88656	3.10623e-15	1.49255e-14	significant	NA	NA	NA
1248	GALGAL_R01881-TAEGUT_R10895	289.762	0.423835	0.116439	3.63998	0.000272657	0.000525015	significant	NA	NA	NA
1249	GALGAL_R01882-TAEGUT_R10896	378.597	0.0155657	0.0791657	0.196622	0.844123	0.873389	NS.	NA	NA	NA
1250	GALGAL_R01883-TAEGUT_R10897	11.6434	-0.12382	0.273346	-0.452978	0.650565	0.704515	NS.	NA	NA	NA
1251	GALGAL_R01884-TAEGUT_R10898	136.242	0.382304	0.0917257	4.16791	3.07411e-05	6.58221e-05	significant	NA	NA	NA
1252	GALGAL_R01885-TAEGUT_R10901	38.2379	0.148914	0.236191	0.63048	0.528381	0.589448	NS.	NA	NA	NA
1253	GALGAL_R01886-TAEGUT_R10902	186.863	-0.477662	0.149686	-3.19109	0.00141736	0.00249038	significant	NA	NA	NA
1254	GALGAL_R01887-TAEGUT_R10904	1334.75	1.50707	0.132065	11.4116	3.6583e-30	3.81268e-29	significant	UP	NA	NA
1255	GALGAL_R01889-TAEGUT_R10906	48.8367	0.748483	0.204432	3.66128	0.000250958	0.000485096	significant	NA	NA	NA
1256	GALGAL_R01890-TAEGUT_R10907	337.985	0.05454	0.0994608	0.548357	0.583447	0.642064	NS.	NA	NA	NA
1257	GALGAL_R01891-TAEGUT_R10908	266.931	0.0893789	0.161855	0.552216	0.5808	0.639678	NS.	NA	NA	NA
1258	GALGAL_R01892-TAEGUT_R10909	43.0283	2.68322	0.612875	4.37808	1.19728e-05	2.6885e-05	significant	UP	NA	NA
1259	GALGAL_R01893-TAEGUT_R10910	721.882	-0.481199	0.142743	-3.37109	0.000748712	0.00136684	significant	NA	NA	NA
1260	GALGAL_R01894-TAEGUT_R10911	31.4403	1.4103	0.295751	4.76854	1.85565e-06	4.53525e-06	significant	UP	NA	NA
1261	GALGAL_R01895-TAEGUT_R10912	4.03945	1.93115	1.14914	1.68053	0.0928552	0.124348	NS.	NA	ERVK_regulated	NA
1262	GALGAL_R01896-TAEGUT_R10914	81.4373	-0.793649	0.113792	-6.97458	3.06776e-12	1.21408e-11	significant	NA	NA	NA
1263	GALGAL_R01897-TAEGUT_R10915	611.582	1.56994	0.43831	3.58181	0.000341216	0.000648925	significant	UP	NA	NA
1264	GALGAL_R01898-TAEGUT_R10916	13.043	-0.435313	0.408447	-1.06578	0.286525	0.342924	NS.	NA	NA	NA
1265	GALGAL_R01899-TAEGUT_R10917	94.9784	-1.41276	0.138073	-10.232	1.42618e-24	1.1307e-23	significant	DOWN	NA	NA
1266	GALGAL_R01900-TAEGUT_R10918	41.7073	1.99917	0.228418	8.75223	2.09175e-18	1.21828e-17	significant	UP	NA	NA
1267	GALGAL_R01901-TAEGUT_R10919	25.7865	2.58979	0.37631	6.88207	5.89871e-12	2.29147e-11	significant	UP	NA	NA
1268	GALGAL_R01902-TAEGUT_R10920	22.1689	1.76993	0.263636	6.71355	1.89951e-11	7.13697e-11	significant	UP	NA	NA
1269	GALGAL_R01903-TAEGUT_R10921	26.6348	-0.246268	0.310896	-0.792122	0.42829	0.490155	NS.	NA	NA	NA
1270	GALGAL_R01904-TAEGUT_R10922	61.0274	-0.0645618	0.267011	-0.241795	0.808939	0.84315	NS.	NA	NA	NA
1271	GALGAL_R01905-TAEGUT_R10923	0.742024	0.179912	0.975537	0.184424	0.853681	0.881231	NS.	NA	NA	NA
1272	GALGAL_R01906-TAEGUT_R10924	183.433	-0.146742	0.0949039	-1.54622	0.122051	0.159136	NS.	NA	NA	NA
1273	GALGAL_R01907-TAEGUT_R10925	98.4339	0.395097	0.150291	2.62889	0.00856652	0.0135637	significant	NA	NA	NA
1274	GALGAL_R01908-TAEGUT_R10927	207.051	-0.510201	0.113475	-4.49614	6.9199e-06	1.59406e-05	significant	NA	NA	NA
1275	GALGAL_R01909-TAEGUT_R10928	510.789	-0.301552	0.221706	-1.36015	0.173784	0.219019	NS.	NA	NA	NA
1276	GALGAL_R01910-TAEGUT_R10929	287.133	-0.629626	0.0990003	-6.35983	2.01971e-10	7.04499e-10	significant	NA	NA	NA
1277	GALGAL_R01911-TAEGUT_R10930	384.338	0.351858	0.100765	3.49185	0.000479687	0.000896539	significant	NA	NA	NA
1278	GALGAL_R01912-TAEGUT_R10931	28.7048	-0.0130292	0.240583	-0.0541568	0.95681	0.966594	NS.	NA	NA	NA
1279	GALGAL_R01913-TAEGUT_R10932	120.414	0.0013392	0.23304	0.00574665	0.995415	0.997249	NS.	NA	NA	NA
1280	GALGAL_R01914-TAEGUT_R10933	201.57	0.557703	0.11236	4.96352	6.92261e-07	1.76245e-06	significant	NA	NA	NA
1281	GALGAL_R01915-TAEGUT_R10934	27.3221	-0.463526	0.236339	-1.96128	0.0498469	0.0703154	NS.	NA	NA	NA
1282	GALGAL_R01916-TAEGUT_R10935	638.237	0.249009	0.125637	1.98197	0.0474825	0.0671534	NS.	NA	NA	NA
1283	GALGAL_R01917-TAEGUT_R10936	1.73222	-1.20504	0.678724	-1.77545	0.0758239	0.103282	NS.	NA	NA	NA
1284	GALGAL_R01918-TAEGUT_R10937	177.354	0.346831	0.0972954	3.56472	0.000364248	0.000690435	significant	NA	NA	NA
1285	GALGAL_R01919-TAEGUT_R10938	74.0063	-0.0929466	0.163303	-0.569165	0.569244	0.628735	NS.	NA	NA	NA
1286	GALGAL_R01920-TAEGUT_R10939	464.845	-0.302193	0.153278	-1.97154	0.0486622	0.0687409	NS.	NA	NA	NA
1287	GALGAL_R01921-TAEGUT_R10941	435.989	-0.689538	0.179239	-3.84703	0.000119557	0.000239852	significant	NA	NA	NA
1288	GALGAL_R01922-TAEGUT_R10945	2.10139	2.34713	0.595782	3.93958	8.16257e-05	0.000166929	significant	UP	NA	NA
1289	GALGAL_R01923-TAEGUT_R10946	39.1495	1.17721	0.175035	6.72555	1.74929e-11	6.58902e-11	significant	UP	NA	NA
1290	GALGAL_R01924-TAEGUT_R10947	949.339	0.54252	0.112953	4.80307	1.56251e-06	3.85089e-06	significant	NA	NA	NA
1291	GALGAL_R01925-TAEGUT_R10948	1140.85	-0.399264	0.262484	-1.5211	0.128235	0.166334	NS.	NA	NA	NA
1292	GALGAL_R01926-TAEGUT_R10949	222.219	0.254605	0.113381	2.24558	0.0247312	0.0366533	significant	NA	NA	NA
1293	GALGAL_R01927-TAEGUT_R10950	1.81164	0.213307	0.687431	0.310296	0.756336	0.797585	NS.	NA	NA	NA
1294	GALGAL_R01928-TAEGUT_R10951	19.3492	-0.745998	0.16178	-4.6112	4.00358e-06	9.45066e-06	significant	NA	NA	NA
1295	GALGAL_R01929-TAEGUT_R10952	1.04819	2.71988	0.988587	2.75129	0.00593619	0.00959768	significant	UP	NA	NA
1296	GALGAL_R01930-TAEGUT_R10953	0.493156	0.0361839	1.01733	0.0355675	0.971627	0.978215	NS.	NA	NA	NA
1297	GALGAL_R01931-TAEGUT_R10955	1444.85	0.555765	0.283458	1.96066	0.0499184	0.0703996	NS.	NA	NA	NA
1298	GALGAL_R01932-TAEGUT_R10956	67.7512	-0.41956	0.363946	-1.15281	0.248989	0.302392	NS.	NA	NA	NA
1299	GALGAL_R01933-TAEGUT_R10957	37.9604	-0.744523	0.170833	-4.35819	1.31144e-05	2.92956e-05	significant	NA	NA	NA
1300	GALGAL_R01934-TAEGUT_R10958	23.4478	-1.13644	0.33465	-3.39591	0.000684009	0.00125577	significant	DOWN	NA	NA
1301	GALGAL_R01935-TAEGUT_R10959	106.799	-3.65417	0.291533	-12.5343	4.84547e-36	6.54057e-35	significant	DOWN	NA	NA
1302	GALGAL_R01936-TAEGUT_R10960	206.227	0.808551	0.112499	7.18717	6.61465e-13	2.75752e-12	significant	NA	NA	NA
1303	GALGAL_R01937-TAEGUT_R10961	202.438	-0.352042	0.213203	-1.65121	0.0986959	0.131292	NS.	NA	NA	NA
1304	GALGAL_R01938-TAEGUT_R10962	586.893	0.0408016	0.0996501	0.409449	0.68221	0.731735	NS.	NA	NA	NA
1305	GALGAL_R01939-TAEGUT_R10963	13.1266	0.234691	0.566741	0.414106	0.678796	0.728788	NS.	NA	NA	NA
1306	GALGAL_R01940-TAEGUT_R10964	116.62	0.234597	0.210061	1.1168	0.264078	0.318722	NS.	NA	NA	NA
1307	GALGAL_R01941-TAEGUT_R10965	15.0789	-0.171305	0.202752	-0.844895	0.398169	0.459797	NS.	NA	NA	NA
1308	GALGAL_R01942-TAEGUT_R10966	46.518	1.56936	0.403487	3.88949	0.000100455	0.000203534	significant	UP	NA	NA
1309	GALGAL_R01943-TAEGUT_R10967	27.3062	3.84636	0.402437	9.55767	1.20443e-21	8.35872e-21	significant	UP	NA	NA
1310	GALGAL_R01944-TAEGUT_R10968	109.265	0.841822	0.11566	7.27841	3.37788e-13	1.43402e-12	significant	NA	NA	NA
1311	GALGAL_R01945-TAEGUT_R10970	163.521	0.96245	0.167366	5.75056	8.89467e-09	2.69123e-08	significant	NA	NA	NA
1312	GALGAL_R01946-TAEGUT_R10971	6.8768	2.18304	0.430879	5.06647	4.05267e-07	1.05341e-06	significant	UP	NA	NA
1313	GALGAL_R01947-TAEGUT_R10972	99.4359	0.0408714	0.214235	0.190778	0.848699	0.876917	NS.	NA	NA	NA
1314	GALGAL_R01948-TAEGUT_R10973	729.615	0.291972	0.0723776	4.03401	5.48329e-05	0.000114353	significant	NA	NA	NA
1315	GALGAL_R01949-TAEGUT_R10975	4.62264	-2.53563	0.793038	-3.19736	0.00138693	0.00244155	significant	DOWN	NA	NA
1316	GALGAL_R01950-TAEGUT_R03991	5.25148	1.42118	0.586434	2.42342	0.015375	0.0235051	significant	UP	NA	NA
1317	GALGAL_R01951-TAEGUT_R03992	332.652	0.520128	0.153799	3.38188	0.000719925	0.00131769	significant	NA	NA	NA
1318	GALGAL_R01953-TAEGUT_R03995	351.733	1.10358	0.110153	10.0186	1.26303e-23	9.57785e-23	significant	UP	NA	NA
1319	GALGAL_R01954-TAEGUT_R03997	129.46	0.820267	0.21932	3.74005	0.00018398	0.000361144	significant	NA	NA	NA
1320	GALGAL_R01955-TAEGUT_R03998	415.739	1.14341	0.112461	10.1672	2.77903e-24	2.17035e-23	significant	UP	NA	NA
1321	GALGAL_R01956-TAEGUT_R03999	4.67417	4.91762	0.87524	5.6186	1.92516e-08	5.66388e-08	significant	UP	NA	NA
1322	GALGAL_R01957-TAEGUT_R04000	534.433	1.62437	0.210512	7.71626	1.19792e-14	5.56053e-14	significant	UP	NA	NA
1323	GALGAL_R01958-TAEGUT_R04001	0.0609963	1.16342	3.00317	0.387397	0.698462	0.74657	NS.	NA	NA	NA
1324	GALGAL_R01959-TAEGUT_R04002	96.8832	-0.270055	0.183077	-1.47509	0.140189	0.180423	NS.	NA	NA	NA
1325	GALGAL_R01960-TAEGUT_R04003	0.138272	0.442091	2.07322	0.213238	0.831141	0.86181	NS.	NA	NA	NA
1326	GALGAL_R01961-TAEGUT_R04004	109.307	0.890084	0.182215	4.8848	1.03535e-06	2.58988e-06	significant	NA	NA	NA
1327	GALGAL_R01962-TAEGUT_R04005	0.411846	0.160657	1.19955	0.133931	0.893457	0.915299	NS.	NA	NA	NA
1328	GALGAL_R01963-TAEGUT_R04006	582.709	1.01869	0.107033	9.51753	1.7735e-21	1.21885e-20	significant	UP	NA	NA
1329	GALGAL_R01964-TAEGUT_R04008	12.0226	-0.519058	0.251304	-2.06546	0.0388794	0.0558932	NS.	NA	NA	NA
1330	GALGAL_R01965-TAEGUT_R04009	306.201	0.00246106	0.166737	0.0147601	0.988224	0.992266	NS.	NA	NA	NA
1331	GALGAL_R01966-TAEGUT_R04010	25.1214	-4.39879	0.410857	-10.7064	9.50121e-27	8.52133e-26	significant	DOWN	NA	NA
1332	GALGAL_R01967-TAEGUT_R04011	4180.38	0.523411	0.11289	4.63647	3.54404e-06	8.41252e-06	significant	NA	NA	NA
1333	GALGAL_R01968-TAEGUT_R04014	338.525	0.389197	0.137601	2.82844	0.0046775	0.00766853	significant	NA	NA	NA
1334	GALGAL_R01969-TAEGUT_R04015	205.494	1.02711	0.237657	4.32181	1.54751e-05	3.4314e-05	significant	UP	NA	NA
1335	GALGAL_R01970-TAEGUT_R04016	218.815	1.48982	0.0876441	16.9985	8.4228e-65	2.88607e-63	significant	UP	NA	NA
1336	GALGAL_R01971-TAEGUT_R04017	13.9353	5.45106	0.860422	6.33534	2.36819e-10	8.21049e-10	significant	UP	NA	NA
1337	GALGAL_R01972-TAEGUT_R04018	82.439	1.74255	0.132033	13.1978	9.02932e-40	1.41955e-38	significant	UP	NA	NA
1338	GALGAL_R01973-TAEGUT_R04019	10.9537	1.65259	0.908975	1.81808	0.0690517	0.0947285	NS.	NA	NA	NA
1339	GALGAL_R01974-TAEGUT_R04020	112.368	0.0574435	0.117698	0.48806	0.625507	0.681552	NS.	NA	NA	NA
1340	GALGAL_R01975-TAEGUT_R04021	410.028	-0.0825735	0.147709	-0.559028	0.576142	0.635336	NS.	NA	NA	NA
1341	GALGAL_R01976-TAEGUT_R04022	157.427	1.0469	0.180215	5.80919	6.27764e-09	1.92802e-08	significant	UP	NA	NA
1342	GALGAL_R01977-TAEGUT_R04023	48.3184	-1.22308	0.285693	-4.28109	1.85978e-05	4.08839e-05	significant	DOWN	NA	NA
1343	GALGAL_R01978-TAEGUT_R04024	486.449	0.33883	0.0638781	5.30433	1.13089e-07	3.08559e-07	significant	NA	NA	NA
1344	GALGAL_R01979-TAEGUT_R04025	363.702	-0.0858865	0.148057	-0.580092	0.561853	0.621942	NS.	NA	NA	NA
1345	GALGAL_R01980-TAEGUT_R04026	150.387	0.283248	0.114097	2.48252	0.0130458	0.0201647	significant	NA	NA	NA
1346	GALGAL_R01981-TAEGUT_R04027	32.0986	0.886548	0.190615	4.65099	3.30343e-06	7.86739e-06	significant	NA	NA	NA
1347	GALGAL_R01982-TAEGUT_R04028	551.454	0.66906	0.223984	2.98709	0.00281651	0.00476496	significant	NA	NA	NA
1348	GALGAL_R01983-TAEGUT_R04031	511.806	0.0805177	0.288756	0.278843	0.780365	0.817833	NS.	NA	NA	NA
1349	GALGAL_R01984-TAEGUT_R04032	201.249	-0.851961	0.11837	-7.19744	6.13556e-13	2.56224e-12	significant	NA	NA	NA
1350	GALGAL_R01985-TAEGUT_R04033	8.8572	-0.649246	0.483434	-1.34299	0.179276	0.225256	NS.	NA	NA	NA
1351	GALGAL_R01986-TAEGUT_R04034	169.413	-0.0482778	0.149487	-0.322957	0.746728	0.789321	NS.	NA	NA	NA
1352	GALGAL_R01987-TAEGUT_R04035	147.218	-0.257849	0.083444	-3.09009	0.00200096	0.00345075	significant	NA	NA	NA
1353	GALGAL_R01988-TAEGUT_R04036	249.026	0.423023	0.0823529	5.13671	2.79594e-07	7.35815e-07	significant	NA	NA	NA
1354	GALGAL_R01989-TAEGUT_R04037	5.96098	0.831375	0.955211	0.870358	0.384105	0.445695	NS.	NA	NA	NA
1355	GALGAL_R01990-TAEGUT_R04038	233.765	-0.168359	0.162994	-1.03291	0.301644	0.359267	NS.	NA	NA	NA
1356	GALGAL_R01991-TAEGUT_R04039	553.028	1.36378	0.131445	10.3753	3.21146e-25	2.65958e-24	significant	UP	NA	NA
1357	GALGAL_R01992-TAEGUT_R04040	1491.13	0.731127	0.17925	4.07881	4.52674e-05	9.52469e-05	significant	NA	NA	NA
1358	GALGAL_R01993-TAEGUT_R04041	358.964	2.08152	0.136272	15.2747	1.12685e-52	2.61131e-51	significant	UP	NA	NA
1359	GALGAL_R01994-TAEGUT_R04042	41.6606	-0.835731	0.141711	-5.89742	3.69231e-09	1.15434e-08	significant	NA	NA	NA
1360	GALGAL_R01995-TAEGUT_R04043	104.101	0.548255	0.221093	2.47975	0.0131476	0.0203065	significant	NA	NA	NA
1361	GALGAL_R01996-TAEGUT_R04044	68.018	0.772187	0.205035	3.76613	0.000165799	0.000327432	significant	NA	NA	NA
1362	GALGAL_R01997-TAEGUT_R04045	378.877	1.3876	0.172541	8.04216	8.82669e-16	4.37226e-15	significant	UP	NA	NA
1363	GALGAL_R01998-TAEGUT_R11029	382.968	0.220431	0.125816	1.75202	0.079771	0.108163	NS.	NA	NA	NA
1364	GALGAL_R01999-TAEGUT_R04046	69.3117	0.741157	0.121394	6.10537	1.02565e-09	3.38329e-09	significant	NA	NA	NA
1365	GALGAL_R02000-TAEGUT_R04047	278.132	0.942048	0.0902593	10.4371	1.67814e-25	1.41337e-24	significant	NA	NA	NA
1366	GALGAL_R02001-TAEGUT_R04048	122.985	2.567	0.57907	4.43297	9.29439e-06	2.11152e-05	significant	UP	NA	NA
1367	GALGAL_R02002-TAEGUT_R04049	156.448	0.612444	0.197318	3.10384	0.00191028	0.00330243	significant	NA	NA	NA
1368	GALGAL_R02003-TAEGUT_R04050	677.821	-0.162746	0.177454	-0.917121	0.359079	0.420511	NS.	NA	NA	NA
1369	GALGAL_R02004-TAEGUT_R04051	224.038	-0.372598	0.0642272	-5.80125	6.58222e-09	2.0195e-08	significant	NA	NA	NA
1370	GALGAL_R02005-TAEGUT_R04052	128.891	0.739204	0.16883	4.3784	1.19556e-05	2.68616e-05	significant	NA	NA	NA
1371	GALGAL_R02006-TAEGUT_R04054	0.411331	2.37633	2.81032	0.84557	0.397792	0.459525	NS.	NA	NA	NA
1372	GALGAL_R02007-TAEGUT_R04055	221.984	0.134187	0.0728549	1.84183	0.0654993	0.0902154	NS.	NA	NA	NA
1373	GALGAL_R02008-TAEGUT_R04056	14.4166	-1.02722	0.395127	-2.59972	0.00933012	0.0147165	significant	DOWN	NA	NA
1374	GALGAL_R02009-TAEGUT_R04057	177.21	1.88976	0.30906	6.11454	9.6833e-10	3.20036e-09	significant	UP	NA	NA
1375	GALGAL_R02010-TAEGUT_R04058	30.3806	1.18928	0.230993	5.14858	2.62467e-07	6.918e-07	significant	UP	NA	NA
1376	GALGAL_R02011-TAEGUT_R04059	474.523	0.656641	0.0792682	8.28379	1.19316e-16	6.25824e-16	significant	NA	NA	NA
1377	GALGAL_R02012-TAEGUT_R04060	337.574	0.627586	0.177916	3.52744	0.000419607	0.000790385	significant	NA	NA	NA
1378	GALGAL_R02013-TAEGUT_R04061	2.03852	-0.480607	0.631838	-0.760649	0.446866	0.508945	NS.	NA	NA	NA
1379	GALGAL_R02014-TAEGUT_R04062	63.2457	-0.843282	0.356647	-2.36447	0.0180558	0.0273188	significant	NA	NA	NA
1380	GALGAL_R02015-TAEGUT_R04063	817.889	-0.0136889	0.0835403	-0.16386	0.869841	0.89507	NS.	NA	NA	NA
1381	GALGAL_R02016-TAEGUT_R04064	892.392	-1.16446	0.162478	-7.16689	7.67179e-13	3.17839e-12	significant	DOWN	NA	NA
1382	GALGAL_R02017-TAEGUT_R04065	6994.65	-1.2619	0.125064	-10.0901	6.11343e-24	4.69516e-23	significant	DOWN	NA	NA
1383	GALGAL_R02018-TAEGUT_R04066	8.33792	1.26893	0.280769	4.51949	6.19881e-06	1.43344e-05	significant	UP	NA	NA
1384	GALGAL_R02019-TAEGUT_R04067	205.797	1.35731	0.118552	11.4491	2.37654e-30	2.4963e-29	significant	UP	NA	NA
1385	GALGAL_R02020-TAEGUT_R04068	316.536	-0.442103	0.115388	-3.83146	0.000127384	0.000254747	significant	NA	NA	NA
1386	GALGAL_R02021-TAEGUT_R04069	7.98182	-0.00909551	0.407018	-0.0223467	0.982171	0.986848	NS.	NA	NA	NA
1387	GALGAL_R02022-TAEGUT_R04071	12.1631	-0.718461	0.354235	-2.0282	0.0425394	0.0606977	NS.	NA	NA	NA
1388	GALGAL_R02023-TAEGUT_R04072	18.2221	-0.197421	0.461629	-0.427661	0.668898	0.720024	NS.	NA	NA	NA
1389	GALGAL_R02024-TAEGUT_R04073	97.3313	0.822841	0.127755	6.44075	1.18885e-10	4.23654e-10	significant	NA	NA	NA
1390	GALGAL_R02025-TAEGUT_R04074	87.0809	0.391746	0.172918	2.2655	0.0234821	0.034901	significant	NA	NA	NA
1391	GALGAL_R02026-TAEGUT_R04075	2595.99	1.24684	0.188831	6.60295	4.03055e-11	1.48197e-10	significant	UP	NA	NA
1392	GALGAL_R02027-TAEGUT_R04076	70.9431	0.805429	0.198924	4.04893	5.14513e-05	0.000107599	significant	NA	NA	NA
1393	GALGAL_R02028-TAEGUT_R04077	10.1851	2.3887	0.797178	2.99645	0.00273146	0.00463217	significant	UP	NA	NA
1394	GALGAL_R02029-TAEGUT_R04078	5.5816	1.05519	0.822074	1.28357	0.199292	0.247868	NS.	NA	NA	NA
1395	GALGAL_R02030-TAEGUT_R04079	389.555	1.49875	0.22211	6.74781	1.50095e-11	5.68027e-11	significant	UP	NA	NA
1396	GALGAL_R02031-TAEGUT_R04080	321.983	-0.496047	0.224187	-2.21265	0.026922	0.0396124	significant	NA	NA	NA
1397	GALGAL_R02032-TAEGUT_R04081	90.3329	0.658193	0.183947	3.57817	0.000346014	0.000657324	significant	NA	NA	NA
1398	GALGAL_R02033-TAEGUT_R04082	388.524	-0.657647	0.240352	-2.73618	0.00621575	0.010021	significant	NA	NA	NA
1399	GALGAL_R02034-TAEGUT_R04083	14.7827	-5.11842	0.442503	-11.567	6.05705e-31	6.5629e-30	significant	DOWN	NA	NA
1400	GALGAL_R02035-TAEGUT_R04085	17.0774	1.05306	0.229177	4.59496	4.3284e-06	1.01874e-05	significant	UP	NA	NA
1401	GALGAL_R02036-TAEGUT_R04086	35.5894	0.542614	0.157308	3.44937	0.00056189	0.00104288	significant	NA	NA	NA
1402	GALGAL_R02037-TAEGUT_R04087	39.7698	-1.19764	0.318187	-3.76396	0.000167243	0.000330122	significant	DOWN	NA	NA
1403	GALGAL_R02038-TAEGUT_R04088	236.701	-0.748293	0.151052	-4.95388	7.27477e-07	1.84898e-06	significant	NA	NA	NA
1404	GALGAL_R02039-TAEGUT_R04089	0.403524	-1.22751	1.28238	-0.957212	0.33846	0.39881	NS.	NA	NA	NA
1405	GALGAL_R02040-TAEGUT_R04090	346.958	-0.321775	0.0739296	-4.35245	1.34624e-05	3.00227e-05	significant	NA	NA	NA
1406	GALGAL_R02041-TAEGUT_R04091	1158.79	-1.64405	0.204388	-8.04378	8.71106e-16	4.32033e-15	significant	DOWN	NA	NA
1407	GALGAL_R02042-TAEGUT_R04092	28.3111	-0.688407	0.202599	-3.39789	0.000679089	0.0012475	significant	NA	NA	NA
1408	GALGAL_R02043-TAEGUT_R04094	113.198	0.770737	0.19751	3.90228	9.52922e-05	0.000193627	significant	NA	NA	NA
1409	GALGAL_R02044-TAEGUT_R04095	179.88	0.693749	0.295676	2.34632	0.0189599	0.0285788	significant	NA	NA	NA
1410	GALGAL_R02045-TAEGUT_R04096	209.547	0.23217	0.121774	1.90656	0.0565775	0.0789486	NS.	NA	NA	NA
1411	GALGAL_R02046-TAEGUT_R04097	380.806	-0.365053	0.0949006	-3.84669	0.000119725	0.00024015	significant	NA	NA	NA
1412	GALGAL_R02047-TAEGUT_R04098	153.673	0.295083	0.180702	1.63298	0.102473	0.135905	NS.	NA	NA	NA
1413	GALGAL_R02048-TAEGUT_R04099	11.8399	-1.62378	0.318554	-5.09736	3.44428e-07	9.00528e-07	significant	DOWN	NA	NA
1414	GALGAL_R02049-TAEGUT_R04100	22.146	-0.550456	0.247358	-2.22534	0.0260584	0.0384451	significant	NA	NA	NA
1415	GALGAL_R02050-TAEGUT_R04101	1227.14	-0.0507377	0.19805	-0.256186	0.797807	0.833715	NS.	NA	NA	NA
1416	GALGAL_R02051-TAEGUT_R04102	121.36	1.04239	0.522313	1.99573	0.0459638	0.0651587	NS.	NA	NA	NA
1417	GALGAL_R02052-TAEGUT_R04104	43.3296	1.63402	0.336499	4.85593	1.1982e-06	2.98422e-06	significant	UP	NA	NA
1418	GALGAL_R02053-TAEGUT_R04105	229.62	0.769784	0.119062	6.4654	1.01034e-10	3.62077e-10	significant	NA	NA	NA
1419	GALGAL_R02054-TAEGUT_R04106	116.989	-0.300263	0.172708	-1.73856	0.0821123	0.111025	NS.	NA	NA	NA
1420	GALGAL_R02055-TAEGUT_R04107	856.22	-0.166393	0.0645423	-2.57805	0.0099359	0.0156126	significant	NA	NA	NA
1421	GALGAL_R02056-TAEGUT_R04108	50.42	-0.173435	0.197673	-0.877383	0.380279	0.441852	NS.	NA	NA	NA
1422	GALGAL_R02057-TAEGUT_R04109	4769.52	0.0766626	0.226564	0.338371	0.735084	0.779067	NS.	NA	NA	NA
1423	GALGAL_R02059-TAEGUT_R04111	9.29937	-1.19108	0.283627	-4.19946	2.67557e-05	5.76479e-05	significant	DOWN	NA	NA
1424	GALGAL_R02060-TAEGUT_R04112	2.9176	-3.48452	0.664648	-5.24266	1.58282e-07	4.25687e-07	significant	DOWN	NA	NA
1425	GALGAL_R02061-TAEGUT_R04113	0.836071	-2.15192	0.866241	-2.4842	0.0129843	0.02008	significant	DOWN	NA	NA
1426	GALGAL_R02062-TAEGUT_R04114	348.55	-0.624339	0.196731	-3.17357	0.00150575	0.00263567	significant	NA	NA	NA
1427	GALGAL_R02063-TAEGUT_R04115	94.9696	-0.374379	0.188672	-1.98428	0.0472241	0.0668115	NS.	NA	NA	NA
1428	GALGAL_R02064-TAEGUT_R04116	3.61658	-0.903491	0.458069	-1.97239	0.0485648	0.0686195	NS.	NA	NA	NA
1429	GALGAL_R02065-TAEGUT_R11095	147.583	-0.366669	0.128558	-2.85218	0.0043421	0.00715965	significant	NA	NA	NA
1430	GALGAL_R02066-TAEGUT_R11098	27.834	5.45795	1.02042	5.34874	8.85697e-08	2.44262e-07	significant	UP	NA	NA
1431	GALGAL_R02067-TAEGUT_R11100	114.842	0.368094	0.240443	1.5309	0.125794	0.163471	NS.	NA	NA	NA
1432	GALGAL_R02068-TAEGUT_R11101	72.5467	1.77796	0.61011	2.91415	0.00356653	0.00595677	significant	UP	NA	NA
1433	GALGAL_R02069-TAEGUT_R11102	664.152	-0.236692	0.0599934	-3.9453	7.97013e-05	0.000163188	significant	NA	NA	NA
1434	GALGAL_R02070-TAEGUT_R11103	95.3024	-0.134849	0.0935408	-1.44161	0.149412	0.191087	NS.	NA	NA	NA
1435	GALGAL_R02071-TAEGUT_R11104	20.2828	4.61076	0.957504	4.8154	1.46906e-06	3.63099e-06	significant	UP	NA	NA
1436	GALGAL_R02072-TAEGUT_R11105	19.8856	2.7923	0.620925	4.497	6.89174e-06	1.58818e-05	significant	UP	NA	NA
1437	GALGAL_R02073-TAEGUT_R11106	2.91368	0.809654	0.896284	0.903345	0.366343	0.4281	NS.	NA	NA	NA
1438	GALGAL_R02074-TAEGUT_R11108	0.17174	0.648191	1.71526	0.377897	0.705507	0.752628	NS.	NA	NA	NA
1439	GALGAL_R02075-TAEGUT_R11109	0.335971	-1.62141	1.41152	-1.1487	0.25068	0.304139	NS.	NA	NA	NA
1440	GALGAL_R02076-TAEGUT_R18989	6.92178	-2.15973	0.745244	-2.89802	0.00375528	0.00625205	significant	DOWN	NA	NA
1441	GALGAL_R02077-TAEGUT_R11111	0.604928	-2.46718	0.988897	-2.49488	0.0125999	0.0195257	significant	DOWN	NA	NA
1442	GALGAL_R02078-TAEGUT_R11112	451.617	0.223466	0.173978	1.28445	0.198985	0.247537	NS.	NA	NA	NA
1443	GALGAL_R02079-TAEGUT_R11113	144.791	-3.02654	0.180166	-16.7986	2.49832e-63	8.27748e-62	significant	DOWN	NA	NA
1444	GALGAL_R02080-TAEGUT_R11114	3.38008	-1.53001	0.871986	-1.75463	0.0793224	0.107627	NS.	NA	NA	NA
1445	GALGAL_R02081-TAEGUT_R11115	71.9337	0.228893	0.145764	1.5703	0.116346	0.152395	NS.	NA	NA	NA
1446	GALGAL_R02082-TAEGUT_R11116	679.639	0.150985	0.0921767	1.63799	0.101423	0.134667	NS.	NA	NA	NA
1447	GALGAL_R02083-TAEGUT_R18162	11.3779	-1.12133	0.330742	-3.39035	0.000698028	0.00127936	significant	DOWN	NA	NA
1448	GALGAL_R02087-TAEGUT_R12413	112.249	-1.24462	0.144609	-8.60677	7.51456e-18	4.24507e-17	significant	DOWN	NA	NA
1449	GALGAL_R02088-TAEGUT_R02638	225.741	0.867403	0.0758725	11.4324	2.88125e-30	3.01067e-29	significant	NA	NA	NA
1450	GALGAL_R02089-TAEGUT_R02640	371.842	0.837991	0.163356	5.12985	2.89966e-07	7.62445e-07	significant	NA	NA	NA
1451	GALGAL_R02091-TAEGUT_R10555	25.8412	0.948108	0.170582	5.55808	2.72765e-08	7.9221e-08	significant	NA	NA	NA
1452	GALGAL_R02092-TAEGUT_R01549	26.7324	-0.883095	0.300727	-2.93654	0.00331899	0.00555954	significant	NA	NA	NA
1453	GALGAL_R02093-TAEGUT_R10769	26.6696	-0.617862	0.222252	-2.78	0.00543587	0.00883834	significant	NA	NA	NA
1454	GALGAL_R02094-TAEGUT_R04152	29.4822	0.142198	0.197806	0.718878	0.472216	0.533924	NS.	NA	NA	NA
1455	GALGAL_R02095-TAEGUT_R03813	108.357	-0.0789371	0.170226	-0.463719	0.642849	0.698108	NS.	NA	NA	NA
1456	GALGAL_R02097-TAEGUT_R04164	773.823	0.994902	0.0890726	11.1696	5.74618e-29	5.66006e-28	significant	NA	NA	NA
1457	GALGAL_R02099-TAEGUT_R09754	5.40983	-4.41352	0.57296	-7.70302	1.32887e-14	6.13995e-14	significant	DOWN	NA	NA
1458	GALGAL_R02100-TAEGUT_R09766	368.352	-1.99957	0.121301	-16.4844	4.75036e-61	1.49171e-59	significant	DOWN	NA	NA
1459	GALGAL_R02101-TAEGUT_R09483	1.4854	-2.82558	0.958621	-2.94755	0.00320303	0.00537579	significant	DOWN	NA	NA
1460	GALGAL_R02103-TAEGUT_R07821	201.396	0.939151	0.10214	9.19475	3.75867e-20	2.40327e-19	significant	NA	NA	NA
1461	GALGAL_R02105-TAEGUT_R09580	449.623	-0.369646	0.141809	-2.60665	0.00914318	0.0144368	significant	NA	NA	NA
1462	GALGAL_R02107-TAEGUT_R09485	84.0464	1.28609	0.19586	6.56639	5.15506e-11	1.88221e-10	significant	UP	NA	NA
1463	GALGAL_R02108-TAEGUT_R09585	51.9299	-0.268272	0.283606	-0.945932	0.344183	0.404919	NS.	NA	NA	NA
1464	GALGAL_R02110-TAEGUT_R09486	111.897	-0.0868319	0.0941082	-0.922682	0.356173	0.417595	NS.	NA	NA	NA
1465	GALGAL_R02111-TAEGUT_R09763	162.963	-1.44903	0.0956187	-15.1542	7.10802e-52	1.60995e-50	significant	DOWN	NA	NA
1466	GALGAL_R02112-TAEGUT_R09762	42.5559	-2.82473	0.164235	-17.1993	2.68629e-66	9.5304e-65	significant	DOWN	NA	NA
1467	GALGAL_R02113-TAEGUT_R09487	56.526	-1.583	0.156723	-10.1007	5.48744e-24	4.22249e-23	significant	DOWN	NA	NA
1468	GALGAL_R02114-TAEGUT_R09488	7.1388	0.522543	0.885014	0.590435	0.554899	0.61551	NS.	NA	NA	NA
1469	GALGAL_R02115-TAEGUT_R05077	61.4899	-1.57537	0.147471	-10.6825	1.22852e-26	1.09691e-25	significant	DOWN	NA	NA
1470	GALGAL_R02116-TAEGUT_R05076	1.71702	-1.77731	0.87472	-2.03186	0.0421677	0.0602031	NS.	NA	NA	NA
1471	GALGAL_R02117-TAEGUT_R09489	193.954	0.728078	0.187626	3.88047	0.000104255	0.000210771	significant	NA	NA	NA
1472	GALGAL_R02118-TAEGUT_R09490	9.91804	2.86824	0.719204	3.98808	6.66112e-05	0.000137652	significant	UP	NA	NA
1473	GALGAL_R02119-TAEGUT_R09739	147.683	-1.1563	0.0665674	-17.3703	1.38403e-67	5.13756e-66	significant	DOWN	NA	NA
1474	GALGAL_R02120-TAEGUT_R09491	454.948	-0.392143	0.0975475	-4.02002	5.81941e-05	0.000120902	significant	NA	NA	NA
1475	GALGAL_R02121-TAEGUT_R09492	180.662	-0.0421721	0.100298	-0.420467	0.674144	0.724699	NS.	NA	NA	NA
1476	GALGAL_R02122-TAEGUT_R09493	204.218	0.911998	0.286057	3.18817	0.00143175	0.00251419	significant	NA	NA	NA
1477	GALGAL_R02123-TAEGUT_R09495	10.5271	4.88175	0.740985	6.58819	4.45208e-11	1.63049e-10	significant	UP	NA	NA
1478	GALGAL_R02124-TAEGUT_R09496	140.043	-1.37664	0.0950599	-14.4818	1.57796e-47	3.20576e-46	significant	DOWN	NA	NA
1479	GALGAL_R02125-TAEGUT_R09497	295.528	0.706354	0.132598	5.32703	9.98337e-08	2.7407e-07	significant	NA	NA	NA
1480	GALGAL_R02126-TAEGUT_R09498	183.719	0.998477	0.165798	6.02226	1.72003e-09	5.53716e-09	significant	NA	NA	NA
1481	GALGAL_R02127-TAEGUT_R01416	41.0917	2.27411	0.301207	7.54998	4.35314e-14	1.94991e-13	significant	UP	NA	NA
1482	GALGAL_R02128-TAEGUT_R07833	15.9847	-0.0498035	0.226924	-0.219472	0.826282	0.857659	NS.	NA	NA	NA
1483	GALGAL_R02129-TAEGUT_R09500	531.146	0.747065	0.169103	4.41781	9.97064e-06	2.25662e-05	significant	NA	NA	NA
1484	GALGAL_R02130-TAEGUT_R09501	3.24076	2.10753	0.648549	3.24961	0.00115562	0.00205784	significant	UP	NA	NA
1485	GALGAL_R02131-TAEGUT_R09502	4.95575	-0.459555	0.663626	-0.692492	0.488629	0.550308	NS.	NA	NA	NA
1486	GALGAL_R02132-TAEGUT_R09608	255.31	-2.24012	0.232641	-9.6291	6.0253e-22	4.2378e-21	significant	DOWN	NA	NA
1487	GALGAL_R02135-TAEGUT_R09503	114.43	-0.00674443	0.245647	-0.0274557	0.978096	0.983576	NS.	NA	NA	NA
1488	GALGAL_R02138-TAEGUT_R09504	769.551	0.650769	0.102523	6.34754	2.18785e-10	7.60719e-10	significant	NA	NA	NA
1489	GALGAL_R02139-TAEGUT_R09505	8.31936	-0.912217	0.326905	-2.79046	0.00526331	0.00857052	significant	NA	NA	NA
1490	GALGAL_R02140-TAEGUT_R09506	2.4583	1.07766	0.565856	1.90448	0.0568471	0.079242	NS.	NA	NA	NA
1491	GALGAL_R02141-TAEGUT_R09507	6.23522	-2.95401	0.557296	-5.30061	1.15417e-07	3.14695e-07	significant	DOWN	NA	NA
1492	GALGAL_R02143-TAEGUT_R09508	4.33301	0.338508	0.953678	0.35495	0.722627	0.767899	NS.	NA	NA	NA
1493	GALGAL_R02145-TAEGUT_R18836	51.8205	-1.40733	0.175303	-8.02798	9.90909e-16	4.89231e-15	significant	DOWN	NA	NA
1494	GALGAL_R02147-TAEGUT_R09510	132.165	0.191744	0.0986604	1.94347	0.0519592	0.073021	NS.	NA	NA	NA
1495	GALGAL_R02148-TAEGUT_R09511	481.073	0.157163	0.0700699	2.24294	0.0249004	0.0368815	significant	NA	NA	NA
1496	GALGAL_R02149-TAEGUT_R09512	183.577	-0.840266	0.112099	-7.49575	6.59225e-14	2.91382e-13	significant	NA	NA	NA
1497	GALGAL_R02150-TAEGUT_R09513	4.57998	-0.558255	0.375376	-1.48719	0.136966	0.176653	NS.	NA	NA	NA
1498	GALGAL_R02151-TAEGUT_R09514	158.91	0.381083	0.117363	3.24704	0.0011661	0.00207475	significant	NA	NA	NA
1499	GALGAL_R02153-TAEGUT_R09515	63.6168	-0.631412	0.209165	-3.01872	0.00253841	0.00432184	significant	NA	NA	NA
1500	GALGAL_R02155-TAEGUT_R09748	44.6088	-4.37949	0.200352	-21.859	6.38261e-106	6.79324e-104	significant	DOWN	NA	NA
1501	GALGAL_R02156-TAEGUT_R09728	62.9965	-1.67171	0.17378	-9.61971	6.60182e-22	4.63515e-21	significant	DOWN	NA	NA
1502	GALGAL_R02157-TAEGUT_R09516	262.342	0.558837	0.122848	4.549	5.39004e-06	1.25437e-05	significant	NA	NA	NA
1503	GALGAL_R02158-TAEGUT_R09517	1231.3	-0.966949	0.135693	-7.12603	1.03309e-12	4.23481e-12	significant	NA	NA	NA
1504	GALGAL_R02159-TAEGUT_R09518	67.1812	-1.21431	0.308213	-3.93983	8.15404e-05	0.000166783	significant	DOWN	NA	NA
1505	GALGAL_R02161-TAEGUT_R09519	272.695	1.04024	0.124063	8.3848	5.08103e-17	2.71719e-16	significant	UP	NA	NA
1506	GALGAL_R02162-TAEGUT_R09520	256.796	0.49464	0.120908	4.09105	4.29426e-05	9.05772e-05	significant	NA	NA	NA
1507	GALGAL_R02164-TAEGUT_R09521	547.758	0.291529	0.0958506	3.04149	0.00235409	0.00402226	significant	NA	NA	NA
1508	GALGAL_R02165-TAEGUT_R09522	9.50408	0.486857	0.293151	1.66077	0.0967595	0.128973	NS.	NA	NA	NA
1509	GALGAL_R02166-TAEGUT_R09523	169.393	-0.825899	0.128747	-6.4149	1.40918e-10	4.98183e-10	significant	NA	NA	NA
1510	GALGAL_R02167-TAEGUT_R09524	41.123	1.70274	0.175596	9.69691	3.10758e-22	2.21153e-21	significant	UP	NA	NA
1511	GALGAL_R02168-TAEGUT_R09727	5.02539	-0.814289	0.499498	-1.63022	0.103056	0.136579	NS.	NA	NA	NA
1512	GALGAL_R02169-TAEGUT_R09676	41.532	-1.61528	0.356556	-4.53023	5.89192e-06	1.36694e-05	significant	DOWN	NA	NA
1513	GALGAL_R02170-TAEGUT_R09525	158.942	-1.03304	0.122872	-8.40747	4.18945e-17	2.2605e-16	significant	DOWN	NA	NA
1514	GALGAL_R02171-TAEGUT_R09726	5.79342	-2.34358	0.378772	-6.1873	6.12027e-10	2.05324e-09	significant	DOWN	NA	NA
1515	GALGAL_R02172-TAEGUT_R09526	38.48	-1.43084	0.245767	-5.82193	5.81733e-09	1.79214e-08	significant	DOWN	NA	NA
1516	GALGAL_R02173-TAEGUT_R09527	3.78356	0.749031	0.488529	1.53324	0.125218	0.162845	NS.	NA	NA	NA
1517	GALGAL_R02175-TAEGUT_R09528	124.747	-0.149541	0.151569	-0.986618	0.32383	0.383205	NS.	NA	NA	NA
1518	GALGAL_R02176-TAEGUT_R09529	13.8858	-2.38634	0.367223	-6.49834	8.12103e-11	2.92781e-10	significant	DOWN	NA	NA
1519	GALGAL_R02177-TAEGUT_R09747	0.944688	-2.88602	0.952033	-3.03143	0.00243399	0.00415228	significant	DOWN	NA	NA
1520	GALGAL_R02178-TAEGUT_R09530	29.3977	-0.801516	0.631821	-1.26858	0.204591	0.253802	NS.	NA	NA	NA
1521	GALGAL_R02179-TAEGUT_R09531	28.6702	0.688953	0.233671	2.94839	0.00319438	0.00536351	significant	NA	NA	NA
1522	GALGAL_R02180-TAEGUT_R09743	64.891	-2.58047	0.189221	-13.6374	2.40092e-42	4.09006e-41	significant	DOWN	NA	NA
1523	GALGAL_R02181-TAEGUT_R09532	180.069	-1.5003	0.356402	-4.20957	2.55855e-05	5.52652e-05	significant	DOWN	NA	NA
1524	GALGAL_R02182-TAEGUT_R09533	233.927	0.0526659	0.0695746	0.756969	0.449068	0.511114	NS.	NA	NA	NA
1525	GALGAL_R02183-TAEGUT_R09761	141.907	-1.41115	0.101718	-13.8733	9.20008e-44	1.63682e-42	significant	DOWN	NA	NA
1526	GALGAL_R02184-TAEGUT_R09712	3.63044	-5.08097	0.803735	-6.32171	2.5869e-10	8.94814e-10	significant	DOWN	NA	NA
1527	GALGAL_R02185-TAEGUT_R09534	104.924	0.0356134	0.088841	0.400866	0.688519	0.737376	NS.	NA	NA	NA
1528	GALGAL_R02186-TAEGUT_R09535	291.275	-0.454813	0.110993	-4.09766	4.17351e-05	8.81849e-05	significant	NA	NA	NA
1529	GALGAL_R02187-TAEGUT_R09536	138.101	0.0460856	0.249795	0.184494	0.853626	0.881231	NS.	NA	NA	NA
1530	GALGAL_R02189-TAEGUT_R09537	265.614	-0.711994	0.136759	-5.2062	1.92751e-07	5.14588e-07	significant	NA	NA	NA
1531	GALGAL_R02190-TAEGUT_R09538	21.6825	-1.3624	0.41524	-3.281	0.0010344	0.0018513	significant	DOWN	NA	NA
1532	GALGAL_R02191-TAEGUT_R09539	447.991	-0.422805	0.186602	-2.26581	0.0234629	0.0348777	significant	NA	NA	NA
1533	GALGAL_R02192-TAEGUT_R09540	234.845	0.731201	0.126253	5.79154	6.9745e-09	2.13495e-08	significant	NA	NA	NA
1534	GALGAL_R02194-TAEGUT_R09732	133.288	-1.46732	0.162439	-9.03302	1.66994e-19	1.03527e-18	significant	DOWN	NA	NA
1535	GALGAL_R02198-TAEGUT_R09542	34.59	-0.974881	0.181439	-5.37304	7.74181e-08	2.14838e-07	significant	NA	NA	NA
1536	GALGAL_R02199-TAEGUT_R09725	2.89425	-4.51072	0.713169	-6.3249	2.53391e-10	8.77241e-10	significant	DOWN	NA	NA
1537	GALGAL_R02200-TAEGUT_R09543	95.7367	0.803681	0.550101	1.46097	0.144024	0.18491	NS.	NA	NA	NA
1538	GALGAL_R02203-TAEGUT_R09757	375.221	-1.2	0.25168	-4.76795	1.86107e-06	4.54664e-06	significant	DOWN	NA	NA
1539	GALGAL_R02205-TAEGUT_R09545	98.1648	0.644871	0.153707	4.19545	2.72325e-05	5.86123e-05	significant	NA	NA	NA
1540	GALGAL_R02207-TAEGUT_R09546	35.8982	0.686629	0.216653	3.16926	0.00152829	0.00267356	significant	NA	NA	NA
1541	GALGAL_R02209-TAEGUT_R09548	134.227	1.73705	0.198498	8.75097	2.11525e-18	1.23077e-17	significant	UP	NA	NA
1542	GALGAL_R02211-TAEGUT_R09551	187.096	1.34023	0.102412	13.0867	3.92521e-39	6.02918e-38	significant	UP	NA	NA
1543	GALGAL_R02212-TAEGUT_R09740	143.923	-1.20405	0.117036	-10.2878	8.00002e-25	6.43587e-24	significant	DOWN	NA	NA
1544	GALGAL_R02220-TAEGUT_R09552	0.208016	0.877004	1.98646	0.441491	0.658858	0.711318	NS.	NA	NA	NA
1545	GALGAL_R02221-TAEGUT_R09764	34.9578	-3.26021	0.299169	-10.8976	1.18397e-27	1.11771e-26	significant	DOWN	NA	NA
1546	GALGAL_R02222-TAEGUT_R09553	8.84685	-1.65328	0.342454	-4.82774	1.38091e-06	3.42438e-06	significant	DOWN	NA	NA
1547	GALGAL_R02223-TAEGUT_R09635	17.8542	1.55291	0.261592	5.93637	2.91402e-09	9.19384e-09	significant	UP	NA	NA
1548	GALGAL_R02224-TAEGUT_R09554	173.361	-0.0549586	0.165328	-0.332421	0.739571	0.782788	NS.	NA	NA	NA
1549	GALGAL_R02226-TAEGUT_R09555	104.158	1.04017	0.116464	8.93125	4.21233e-19	2.55094e-18	significant	UP	NA	NA
1550	GALGAL_R02227-TAEGUT_R09684	347.182	2.83405	0.158251	17.9086	1.01096e-71	4.26627e-70	significant	UP	NA	NA
1551	GALGAL_R02228-TAEGUT_R09557	34.8467	-0.131084	0.20919	-0.626625	0.530905	0.591934	NS.	NA	NA	NA
1552	GALGAL_R02229-TAEGUT_R09559	8.53714	0.944493	0.347048	2.72151	0.00649848	0.010453	significant	NA	NA	NA
1553	GALGAL_R02231-TAEGUT_R09560	0.425816	3.02487	1.91789	1.57719	0.114753	0.150521	NS.	NA	NA	NA
1554	GALGAL_R02234-TAEGUT_R09563	105.167	1.48844	0.615228	2.41933	0.0155489	0.023756	significant	UP	NA	NA
1555	GALGAL_R02235-TAEGUT_R07896	8.31345	0.22084	0.576532	0.383049	0.701683	0.749347	NS.	NA	NA	NA
1556	GALGAL_R02236-TAEGUT_R07897	176.81	-1.20391	0.257011	-4.68428	2.80947e-06	6.74172e-06	significant	DOWN	NA	NA
1557	GALGAL_R02238-TAEGUT_R09564	837.018	-0.346289	0.0761139	-4.54962	5.3742e-06	1.25117e-05	significant	NA	NA	NA
1558	GALGAL_R02239-TAEGUT_R09565	17.4363	-3.75832	0.697571	-5.38772	7.13564e-08	1.99211e-07	significant	DOWN	NA	NA
1559	GALGAL_R02240-TAEGUT_R09566	1782.35	-0.487777	0.0819173	-5.9545	2.60871e-09	8.27618e-09	significant	NA	NA	NA
1560	GALGAL_R02242-TAEGUT_R07905	29.3076	0.130758	0.240287	0.544176	0.58632	0.644636	NS.	NA	ERVK_regulated	NA
1561	GALGAL_R02243-TAEGUT_R07906	167.372	-0.162506	0.129538	-1.25451	0.209658	0.259392	NS.	NA	NA	NA
1562	GALGAL_R02244-TAEGUT_R07907	146.902	0.0582983	0.194407	0.299877	0.764271	0.80419	NS.	NA	NA	NA
1563	GALGAL_R02245-TAEGUT_R09572	752.88	0.672664	0.165745	4.05844	4.94025e-05	0.000103495	significant	NA	NA	NA
1564	GALGAL_R02246-TAEGUT_R09573	1942.47	0.297401	0.224447	1.32504	0.185158	0.232067	NS.	NA	NA	NA
1565	GALGAL_R02247-TAEGUT_R09575	0.523232	-2.27689	1.04665	-2.1754	0.0296004	0.0432832	significant	DOWN	NA	NA
1566	GALGAL_R02248-TAEGUT_R09576	52.7853	-0.963474	0.16102	-5.98355	2.1832e-09	6.97777e-09	significant	NA	NA	NA
1567	GALGAL_R02249-TAEGUT_R09577	135.3	-0.468786	0.0937082	-5.00261	5.65587e-07	1.451e-06	significant	NA	NA	NA
1568	GALGAL_R02250-TAEGUT_R09578	56.0959	-0.854127	0.0994165	-8.5914	8.59132e-18	4.84198e-17	significant	NA	NA	NA
1569	GALGAL_R02251-TAEGUT_R07919	305.184	-0.497389	0.101194	-4.91522	8.86833e-07	2.23464e-06	significant	NA	NA	NA
1570	GALGAL_R02252-TAEGUT_R09581	29.8341	1.23201	0.209232	5.88824	3.90328e-09	1.21746e-08	significant	UP	NA	NA
1571	GALGAL_R02253-TAEGUT_R09582	1995.22	0.221309	0.158194	1.39897	0.161822	0.205583	NS.	NA	NA	NA
1572	GALGAL_R02254-TAEGUT_R09583	574.264	0.209868	0.107977	1.94363	0.0519396	0.0730105	NS.	NA	NA	NA
1573	GALGAL_R02255-TAEGUT_R09584	247.274	0.332049	0.081408	4.07882	4.52639e-05	9.52469e-05	significant	NA	NA	NA
1574	GALGAL_R02256-TAEGUT_R09586	1.5844	-0.380982	0.835014	-0.456258	0.648204	0.702458	NS.	NA	NA	NA
1575	GALGAL_R02257-TAEGUT_R09587	303.133	0.0575603	0.180912	0.318168	0.750358	0.792601	NS.	NA	NA	NA
1576	GALGAL_R02259-TAEGUT_R09591	4.72495	-0.503463	0.35793	-1.4066	0.159547	0.20284	NS.	NA	NA	NA
1577	GALGAL_R02260-TAEGUT_R09592	79.6342	-0.613306	0.301071	-2.03708	0.0416418	0.059523	NS.	NA	NA	NA
1578	GALGAL_R02261-TAEGUT_R09593	210.483	-0.934221	0.529391	-1.76471	0.0776125	0.105474	NS.	NA	NA	NA
1579	GALGAL_R02262-TAEGUT_R09594	21.253	1.23125	0.290695	4.23554	2.28005e-05	4.95881e-05	significant	UP	NA	NA
1580	GALGAL_R02263-TAEGUT_R09595	571.147	-0.106211	0.065605	-1.61894	0.105459	0.139426	NS.	NA	NA	NA
1581	GALGAL_R02264-TAEGUT_R09596	245.362	-0.480053	0.0925178	-5.18877	2.1169e-07	5.63023e-07	significant	NA	NA	NA
1582	GALGAL_R02265-TAEGUT_R09597	15.2041	-0.104399	0.651822	-0.160165	0.872751	0.89768	NS.	NA	NA	NA
1583	GALGAL_R02266-TAEGUT_R09599	10.0967	-1.74318	0.297621	-5.85706	4.71147e-09	1.46006e-08	significant	DOWN	NA	NA
1584	GALGAL_R02267-TAEGUT_R09600	73.8792	-1.20767	0.169363	-7.13068	9.98727e-13	4.09536e-12	significant	DOWN	NA	NA
1585	GALGAL_R02268-TAEGUT_R09602	74.9847	-0.46927	0.235659	-1.99131	0.0464466	0.0658043	NS.	NA	NA	NA
1586	GALGAL_R02269-TAEGUT_R09715	175.26	-0.970273	0.101442	-9.56482	1.12393e-21	7.8181e-21	significant	NA	NA	NA
1587	GALGAL_R02270-TAEGUT_R09603	629.122	0.704314	0.225148	3.12823	0.00175863	0.00305209	significant	NA	NA	NA
1588	GALGAL_R02271-TAEGUT_R09604	36.0602	0.251563	0.199871	1.25863	0.208166	0.257785	NS.	NA	NA	NA
1589	GALGAL_R02272-TAEGUT_R09605	42.8138	-0.424146	0.241664	-1.75511	0.0792408	0.107541	NS.	NA	NA	NA
1590	GALGAL_R02274-TAEGUT_R09607	254.18	0.292334	0.0916164	3.19085	0.00141853	0.00249206	significant	NA	NA	NA
1591	GALGAL_R02275-TAEGUT_R09609	393.19	-0.306292	0.114012	-2.68648	0.00722084	0.0115347	significant	NA	NA	NA
1592	GALGAL_R02276-TAEGUT_R09610	1.17984	-1.12511	0.592015	-1.90048	0.0573704	0.0798881	NS.	NA	NA	NA
1593	GALGAL_R02277-TAEGUT_R09611	0.45964	0.578496	1.37673	0.420195	0.674343	0.724848	NS.	NA	NA	NA
1594	GALGAL_R02278-TAEGUT_R09614	52.494	-0.596509	0.197435	-3.0213	0.00251691	0.00428767	significant	NA	NA	NA
1595	GALGAL_R02279-TAEGUT_R09616	237.352	1.97013	0.0815153	24.1689	4.72632e-129	7.4794e-127	significant	UP	NA	NA
1596	GALGAL_R02280-TAEGUT_R09617	4.54686	-4.1304	0.597062	-6.91787	4.58484e-12	1.79557e-11	significant	DOWN	NA	NA
1597	GALGAL_R02281-TAEGUT_R09618	133.563	1.63747	0.17421	9.3994	5.48776e-21	3.65861e-20	significant	UP	NA	NA
1598	GALGAL_R02282-TAEGUT_R09619	651.373	-0.812449	0.162905	-4.98724	6.12475e-07	1.56662e-06	significant	NA	NA	NA
1599	GALGAL_R02283-TAEGUT_R09620	138.883	0.145327	0.112816	1.28818	0.197682	0.246044	NS.	NA	NA	NA
1600	GALGAL_R02284-TAEGUT_R09709	84.5483	-1.94401	0.192399	-10.1041	5.30066e-24	4.0866e-23	significant	DOWN	NA	NA
1601	GALGAL_R02287-TAEGUT_R09625	25.1518	-3.32026	0.382846	-8.67256	4.22498e-18	2.41855e-17	significant	DOWN	NA	NA
1602	GALGAL_R02288-TAEGUT_R09627	341.209	-0.503218	0.235436	-2.13739	0.0325662	0.0473035	significant	NA	NA	NA
1603	GALGAL_R02289-TAEGUT_R09631	1.82936	-3.63868	0.754144	-4.82491	1.40064e-06	3.46971e-06	significant	DOWN	NA	NA
1604	GALGAL_R02290-TAEGUT_R09632	0.304074	2.24992	1.66365	1.3524	0.176247	0.221751	NS.	NA	NA	NA
1605	GALGAL_R02291-TAEGUT_R09633	18.2353	-1.32272	0.360505	-3.66908	0.000243425	0.000470914	significant	DOWN	NA	NA
1606	GALGAL_R02292-TAEGUT_R09634	98.4997	-2.89486	0.44251	-6.5419	6.07417e-11	2.20641e-10	significant	DOWN	NA	NA
1607	GALGAL_R02293-TAEGUT_R09636	102.404	0.287628	0.111618	2.57689	0.00996927	0.015661	significant	NA	NA	NA
1608	GALGAL_R02294-TAEGUT_R09637	448.874	2.07977	0.225364	9.22851	2.74415e-20	1.7687e-19	significant	UP	NA	NA
1609	GALGAL_R02296-TAEGUT_R09638	171.282	0.0546081	0.0933435	0.585023	0.558532	0.618836	NS.	NA	NA	NA
1610	GALGAL_R02297-TAEGUT_R09639	260.19	1.13028	0.11102	10.181	2.41184e-24	1.88972e-23	significant	UP	NA	NA
1611	GALGAL_R02298-TAEGUT_R09641	16.1462	2.43508	0.683519	3.56256	0.000367251	0.000695798	significant	UP	NA	NA
1612	GALGAL_R02299-TAEGUT_R09642	14.2283	-0.530661	0.348877	-1.52105	0.128246	0.166334	NS.	NA	NA	NA
1613	GALGAL_R02300-TAEGUT_R09643	0.307992	-1.11788	1.15472	-0.968095	0.332997	0.392989	NS.	NA	NA	NA
1614	GALGAL_R02301-TAEGUT_R09644	52.1513	-0.240296	0.165259	-1.45406	0.145931	0.187132	NS.	NA	NA	NA
1615	GALGAL_R02302-TAEGUT_R09645	391.547	-0.0258452	0.233885	-0.110504	0.91201	0.931132	NS.	NA	NA	NA
1616	GALGAL_R02303-TAEGUT_R09646	8.99145	1.92578	0.412098	4.67312	2.96661e-06	7.10038e-06	significant	UP	NA	NA
1617	GALGAL_R02304-TAEGUT_R09647	74.6834	-1.90602	0.182629	-10.4365	1.6885e-25	1.4211e-24	significant	DOWN	NA	NA
1618	GALGAL_R02305-TAEGUT_R09648	53.8074	-0.893744	0.147292	-6.06783	1.2965e-09	4.22347e-09	significant	NA	NA	NA
1619	GALGAL_R02306-TAEGUT_R09649	66.1939	0.158163	0.366375	0.431698	0.665961	0.717377	NS.	NA	NA	NA
1620	GALGAL_R02307-TAEGUT_R09650	358.504	0.728864	0.200159	3.64142	0.000271139	0.00052226	significant	NA	NA	NA
1621	GALGAL_R02308-TAEGUT_R09651	4.44106	-3.06741	0.477845	-6.41924	1.36952e-10	4.85018e-10	significant	DOWN	NA	NA
1622	GALGAL_R02309-TAEGUT_R09652	22.9462	-2.24934	0.322088	-6.98362	2.87672e-12	1.14148e-11	significant	DOWN	NA	NA
1623	GALGAL_R02310-TAEGUT_R09653	144.483	-0.920097	0.0746394	-12.3272	6.46319e-35	8.34043e-34	significant	NA	NA	NA
1624	GALGAL_R02311-TAEGUT_R09654	195.572	-1.36899	0.110194	-12.4235	1.94896e-35	2.56737e-34	significant	DOWN	NA	NA
1625	GALGAL_R02312-TAEGUT_R09655	223.206	0.0381048	0.219896	0.173286	0.862427	0.88881	NS.	NA	NA	NA
1626	GALGAL_R02313-TAEGUT_R09656	1.02739	0.784842	0.90195	0.870161	0.384212	0.445777	NS.	NA	NA	NA
1627	GALGAL_R02314-TAEGUT_R09751	34.6397	-1.02111	0.202759	-5.03608	4.75158e-07	1.22792e-06	significant	DOWN	NA	NA
1628	GALGAL_R02315-TAEGUT_R09661	139.732	0.960967	0.0973777	9.86845	5.70382e-23	4.20085e-22	significant	NA	NA	NA
1629	GALGAL_R02316-TAEGUT_R09662	127.165	-1.10966	0.095039	-11.6758	1.69407e-31	1.87785e-30	significant	DOWN	NA	NA
1630	GALGAL_R02317-TAEGUT_R09664	45.7137	0.141195	0.154538	0.913661	0.360895	0.422345	NS.	NA	NA	NA
1631	GALGAL_R02318-TAEGUT_R09665	39.9363	-2.99953	0.225715	-13.289	2.68145e-40	4.30572e-39	significant	DOWN	NA	NA
1632	GALGAL_R02320-TAEGUT_R09668	134.035	-0.105008	0.165257	-0.635422	0.525153	0.586228	NS.	NA	NA	NA
1633	GALGAL_R02321-TAEGUT_R09669	73.5539	0.0829357	0.116041	0.714712	0.474787	0.536528	NS.	NA	NA	NA
1634	GALGAL_R02322-TAEGUT_R09670	392.043	-0.0321749	0.112048	-0.287153	0.773995	0.812503	NS.	NA	NA	NA
1635	GALGAL_R02323-TAEGUT_R09671	212.081	1.751	0.148189	11.8159	3.22934e-32	3.70603e-31	significant	UP	NA	NA
1636	GALGAL_R02324-TAEGUT_R09672	20.9034	-0.466571	0.321897	-1.44944	0.147214	0.188577	NS.	NA	NA	NA
1637	GALGAL_R02325-TAEGUT_R09673	1051.79	-0.0675906	0.078428	-0.861817	0.388788	0.450608	NS.	NA	NA	NA
1638	GALGAL_R02326-TAEGUT_R09674	58.4789	-1.14408	0.269127	-4.25108	2.12743e-05	4.63778e-05	significant	DOWN	NA	NA
1639	GALGAL_R02327-TAEGUT_R09675	568.291	-0.0561286	0.0935342	-0.600087	0.548448	0.609123	NS.	NA	NA	NA
1640	GALGAL_R02328-TAEGUT_R09677	118.433	0.607485	0.104991	5.78607	7.20503e-09	2.2016e-08	significant	NA	NA	NA
1641	GALGAL_R02329-TAEGUT_R09678	10.4584	1.14921	0.578232	1.98745	0.0468722	0.0663604	NS.	NA	NA	NA
1642	GALGAL_R02331-TAEGUT_R09680	118.976	-0.0206461	0.394928	-0.052278	0.958307	0.967721	NS.	NA	NA	NA
1643	GALGAL_R02332-TAEGUT_R09685	248.161	1.61131	0.127892	12.599	2.13925e-36	2.93707e-35	significant	UP	NA	NA
1644	GALGAL_R02334-TAEGUT_R09688	18.7799	2.22552	1.26477	1.75962	0.0784717	0.106557	NS.	NA	NA	NA
1645	GALGAL_R02335-TAEGUT_R09689	0.540795	1.36542	1.58686	0.860451	0.389541	0.451306	NS.	NA	NA	NA
1646	GALGAL_R02336-TAEGUT_R09690	18.1224	0.959465	0.336848	2.84836	0.00439448	0.00723709	significant	NA	NA	NA
1647	GALGAL_R02337-TAEGUT_R09692	258.501	0.113939	0.178547	0.638147	0.523378	0.584354	NS.	NA	NA	NA
1648	GALGAL_R02339-TAEGUT_R09695	464.353	0.632144	0.0888747	7.11276	1.13747e-12	4.64685e-12	significant	NA	NA	NA
1649	GALGAL_R02340-TAEGUT_R09696	111.038	-0.390767	0.267472	-1.46096	0.144025	0.18491	NS.	NA	NA	NA
1650	GALGAL_R02341-TAEGUT_R09697	1.73598	-1.0408	1.00384	-1.03682	0.29982	0.357377	NS.	NA	NA	NA
1651	GALGAL_R02342-TAEGUT_R09698	0.582191	0.392007	0.948573	0.41326	0.679416	0.729293	NS.	NA	NA	NA
1652	GALGAL_R02343-TAEGUT_R09699	0.526728	-1.07747	1.09212	-0.986584	0.323846	0.383205	NS.	NA	NA	NA
1653	GALGAL_R02344-TAEGUT_R09700	0.898818	1.47331	1.02733	1.43412	0.151538	0.193518	NS.	NA	NA	NA
1654	GALGAL_R02345-TAEGUT_R09701	1.86941	-0.441716	0.526734	-0.838593	0.401698	0.463382	NS.	NA	NA	NA
1655	GALGAL_R02346-TAEGUT_R09702	3.3487	-1.22124	0.499545	-2.4447	0.0144974	0.0222427	significant	DOWN	NA	NA
1656	GALGAL_R02347-TAEGUT_R09705	178.361	0.671623	0.147129	4.56485	4.99856e-06	1.16801e-05	significant	NA	NA	NA
1657	GALGAL_R02348-TAEGUT_R09706	5.72647	-4.4949	0.568182	-7.91102	2.55296e-15	1.23212e-14	significant	DOWN	NA	NA
1658	GALGAL_R02349-TAEGUT_R09707	171.361	0.0850901	0.120108	0.708448	0.478667	0.540405	NS.	NA	NA	NA
1659	GALGAL_R02350-TAEGUT_R09681	0.112804	0.682529	3.00317	0.227269	0.820214	0.852317	NS.	NA	NA	NA
1660	GALGAL_R02351-TAEGUT_R09708	25.0882	0.252733	0.214337	1.17914	0.238342	0.29102	NS.	NA	NA	NA
1661	GALGAL_R02352-TAEGUT_R09710	96.6624	-0.456849	0.163568	-2.79302	0.00522185	0.00850761	significant	NA	NA	NA
1662	GALGAL_R02353-TAEGUT_R09711	33.8401	0.553235	0.300237	1.84266	0.0653785	0.0900592	NS.	NA	NA	NA
1663	GALGAL_R02355-TAEGUT_R09716	91.3542	-1.33957	0.127646	-10.4944	9.16374e-26	7.84429e-25	significant	DOWN	NA	NA
1664	GALGAL_R02356-TAEGUT_R09717	26.7948	0.182673	0.155534	1.17449	0.2402	0.293109	NS.	NA	NA	NA
1665	GALGAL_R02357-TAEGUT_R09718	29.6834	1.13525	0.180669	6.2836	3.30814e-10	1.13612e-09	significant	UP	NA	NA
1666	GALGAL_R02359-TAEGUT_R09720	0.4907	3.19375	1.84975	1.72658	0.0842426	0.1136	NS.	NA	NA	NA
1667	GALGAL_R02360-TAEGUT_R09722	27.2136	-1.68058	0.156911	-10.7104	9.09931e-27	8.17307e-26	significant	DOWN	NA	NA
1668	GALGAL_R02361-TAEGUT_R19006	20.7195	0.193574	0.240629	0.804451	0.421136	0.483143	NS.	NA	NA	NA
1669	GALGAL_R02362-TAEGUT_R09571	270.333	0.804324	0.11634	6.91359	4.72552e-12	1.85006e-11	significant	NA	NA	NA
1670	GALGAL_R02364-TAEGUT_R09733	34.2869	-0.86761	0.148649	-5.83666	5.3259e-09	1.64622e-08	significant	NA	NA	NA
1671	GALGAL_R02365-TAEGUT_R09567	58.9021	0.956881	0.178523	5.36	8.32214e-08	2.30199e-07	significant	NA	NA	NA
1672	GALGAL_R02368-TAEGUT_R09734	16.2012	-0.579445	0.396059	-1.46303	0.14346	0.184297	NS.	NA	NA	NA
1673	GALGAL_R02369-TAEGUT_R09735	151.074	-0.432526	0.12479	-3.46603	0.00052821	0.000982947	significant	NA	NA	NA
1674	GALGAL_R02370-TAEGUT_R09737	102.899	0.289216	0.19736	1.46542	0.142805	0.183495	NS.	NA	NA	NA
1675	GALGAL_R02371-TAEGUT_R09738	482.033	-0.253873	0.136185	-1.86418	0.0622971	0.0861501	NS.	NA	NA	NA
1676	GALGAL_R02372-TAEGUT_R09741	6.88074	0.676947	0.465678	1.45368	0.146035	0.187246	NS.	NA	NA	NA
1677	GALGAL_R02373-TAEGUT_R09742	127.746	-0.249975	0.137505	-1.81793	0.0690742	0.0947485	NS.	NA	NA	NA
1678	GALGAL_R02374-TAEGUT_R09746	2.38434	-0.469979	0.619003	-0.759252	0.447702	0.509752	NS.	NA	NA	NA
1679	GALGAL_R02375-TAEGUT_R09752	86.4523	-0.220093	0.177531	-1.23974	0.215072	0.265435	NS.	NA	NA	NA
1680	GALGAL_R02376-TAEGUT_R09686	825.282	1.6314	0.249181	6.54705	5.86853e-11	2.13429e-10	significant	UP	NA	NA
1681	GALGAL_R02377-TAEGUT_R09753	63.0952	0.0570717	0.174492	0.327074	0.743612	0.78634	NS.	NA	NA	NA
1682	GALGAL_R02378-TAEGUT_R09755	25.7766	0.230447	0.282625	0.81538	0.414855	0.47673	NS.	NA	NA	NA
1683	GALGAL_R02379-TAEGUT_R09756	42.27	-0.441458	0.250071	-1.76533	0.0775085	0.105345	NS.	NA	NA	NA
1684	GALGAL_R02380-TAEGUT_R09758	56.5262	-1.86116	0.116345	-15.9969	1.34337e-57	3.76613e-56	significant	DOWN	NA	NA
1685	GALGAL_R02381-TAEGUT_R09759	0.151691	-0.625701	2.05467	-0.304527	0.760726	0.801301	NS.	NA	NA	NA
1686	GALGAL_R02383-TAEGUT_R09721	1.41127	0.643105	1.50691	0.426769	0.669547	0.720466	NS.	NA	NA	NA
1687	GALGAL_R02384-TAEGUT_R10436	42.8531	-0.339621	0.267806	-1.26816	0.204741	0.253936	NS.	NA	NA	NA
1688	GALGAL_R02385-TAEGUT_R09765	16.8224	-0.552903	0.179241	-3.08469	0.00203761	0.00350893	significant	NA	NA	NA
1689	GALGAL_R02386-TAEGUT_R09769	0.247205	-1.2051	1.6355	-0.73684	0.461219	0.522965	NS.	NA	NA	NA
1690	GALGAL_R02391-TAEGUT_R04634	486.446	-0.811797	0.0733083	-11.0737	1.68231e-28	1.63964e-27	significant	NA	NA	NA
1691	GALGAL_R02392-TAEGUT_R04635	82.9113	0.245977	0.0869015	2.83052	0.00464721	0.0076251	significant	NA	NA	NA
1692	GALGAL_R02397-TAEGUT_R05059	63.1424	-0.556413	0.159481	-3.48889	0.000485032	0.00090596	significant	NA	NA	NA
1693	GALGAL_R02398-TAEGUT_R04637	425.431	0.624908	0.191103	3.27	0.00107548	0.0019214	significant	NA	NA	NA
1694	GALGAL_R02399-TAEGUT_R04796	103.305	-2.43769	0.108631	-22.4401	1.60054e-111	1.96426e-109	significant	DOWN	NA	NA
1695	GALGAL_R02401-TAEGUT_R04720	1.35304	-2.93145	0.736587	-3.97977	6.89819e-05	0.000142355	significant	DOWN	NA	NA
1696	GALGAL_R02402-TAEGUT_R08095	97.6591	0.947041	0.119027	7.9565	1.7698e-15	8.60709e-15	significant	NA	NA	NA
1697	GALGAL_R02403-TAEGUT_R08096	457.895	0.208529	0.241998	0.861696	0.388855	0.450641	NS.	NA	NA	NA
1698	GALGAL_R02404-TAEGUT_R08098	124.704	0.454728	0.235606	1.93003	0.0536029	0.0751641	NS.	NA	NA	NA
1699	GALGAL_R02405-TAEGUT_R04639	363.341	1.01098	0.152443	6.63183	3.31547e-11	1.22768e-10	significant	UP	NA	NA
1700	GALGAL_R02406-TAEGUT_R04640	162.535	0.130563	0.108267	1.20593	0.227845	0.279792	NS.	NA	NA	NA
1701	GALGAL_R02407-TAEGUT_R04641	33.2048	8.14179	0.605755	13.4407	3.48983e-41	5.77335e-40	significant	UP	NA	NA
1702	GALGAL_R02408-TAEGUT_R04642	905.707	-1.18541	0.0810844	-14.6195	2.11083e-48	4.39982e-47	significant	DOWN	NA	NA
1703	GALGAL_R02411-TAEGUT_R04644	66.2543	1.3847	0.206103	6.71849	1.83613e-11	6.90745e-11	significant	UP	NA	NA
1704	GALGAL_R02412-TAEGUT_R04723	204.309	-0.988523	0.0975365	-10.1349	3.86768e-24	3.00495e-23	significant	NA	NA	NA
1705	GALGAL_R02413-TAEGUT_R04645	383.507	0.00283533	0.0616875	0.0459629	0.96334	0.971743	NS.	NA	NA	NA
1706	GALGAL_R02414-TAEGUT_R04646	57.7174	0.832885	0.124026	6.71543	1.87516e-11	7.04766e-11	significant	NA	NA	NA
1707	GALGAL_R02416-TAEGUT_R04647	134.692	4.43863	0.374588	11.8494	2.16796e-32	2.50471e-31	significant	UP	NA	NA
1708	GALGAL_R02420-TAEGUT_R04650	527.415	-0.47075	0.105319	-4.46977	7.83055e-06	1.79558e-05	significant	NA	NA	NA
1709	GALGAL_R02421-TAEGUT_R04651	396.427	-0.164394	0.114152	-1.44013	0.14983	0.191601	NS.	NA	NA	NA
1710	GALGAL_R02424-TAEGUT_R04652	7.90358	1.8157	0.404921	4.48408	7.32277e-06	1.68299e-05	significant	UP	NA	NA
1711	GALGAL_R02425-TAEGUT_R04653	9.58179	5.20706	0.710199	7.33182	2.27044e-13	9.72801e-13	significant	UP	NA	NA
1712	GALGAL_R02426-TAEGUT_R19074	67.7139	-0.0720698	0.11471	-0.628277	0.529822	0.590837	NS.	NA	NA	NA
1713	GALGAL_R02427-TAEGUT_R04654	55.023	0.47968	0.161362	2.97269	0.00295199	0.00497877	significant	NA	NA	NA
1714	GALGAL_R02428-TAEGUT_R04655	346.707	-0.0984997	0.0782668	-1.25851	0.208206	0.257809	NS.	NA	NA	NA
1715	GALGAL_R02430-TAEGUT_R04656	260.693	-0.106567	0.0758158	-1.40561	0.15984	0.203192	NS.	NA	NA	NA
1716	GALGAL_R02431-TAEGUT_R04657	2030.68	0.530334	0.0650511	8.15259	3.56222e-16	1.80619e-15	significant	NA	NA	NA
1717	GALGAL_R02432-TAEGUT_R04658	660.863	0.661897	0.120775	5.48039	4.24382e-08	1.21236e-07	significant	NA	NA	NA
1718	GALGAL_R02433-TAEGUT_R04659	877.647	-0.285572	0.151439	-1.88572	0.0593324	0.0823912	NS.	NA	NA	NA
1719	GALGAL_R02434-TAEGUT_R04660	144.43	2.09918	0.172815	12.1469	5.95497e-34	7.4218e-33	significant	UP	NA	NA
1720	GALGAL_R02435-TAEGUT_R04661	916.717	0.430651	0.0796548	5.40646	6.4282e-08	1.80214e-07	significant	NA	NA	NA
1721	GALGAL_R02436-TAEGUT_R04662	14.4969	0.817994	0.398255	2.05395	0.0399809	0.0573191	NS.	NA	NA	NA
1722	GALGAL_R02437-TAEGUT_R04792	261.741	-3.03505	0.0936883	-32.3952	3.20485e-230	1.75203e-227	significant	DOWN	NA	NA
1723	GALGAL_R02438-TAEGUT_R04664	212.846	1.501	0.164597	9.11924	7.56554e-20	4.76142e-19	significant	UP	NA	NA
1724	GALGAL_R02439-TAEGUT_R04789	83.7285	-0.679766	0.197295	-3.44543	0.00057016	0.00105725	significant	NA	NA	NA
1725	GALGAL_R02440-TAEGUT_R04665	285.359	-0.687633	0.168647	-4.07734	4.55542e-05	9.58001e-05	significant	NA	NA	NA
1726	GALGAL_R02441-TAEGUT_R04666	136.328	-0.521776	0.125367	-4.16199	3.15487e-05	6.74674e-05	significant	NA	NA	NA
1727	GALGAL_R02442-TAEGUT_R04667	27.8993	0.29275	0.32807	0.89234	0.372211	0.433777	NS.	NA	NA	NA
1728	GALGAL_R02443-TAEGUT_R04668	311.238	0.93204	0.0690904	13.4902	1.78732e-41	2.9773e-40	significant	NA	NA	NA
1729	GALGAL_R02444-TAEGUT_R08123	11.1747	-0.292289	0.351114	-0.83246	0.40515	0.467005	NS.	NA	NA	NA
1730	GALGAL_R02448-TAEGUT_R08253	0.698545	0.586	0.903665	0.648471	0.516681	0.577896	NS.	NA	NA	NA
1731	GALGAL_R02449-TAEGUT_R08124	334.09	0.316888	0.149842	2.11482	0.0344457	0.0499011	significant	NA	NA	NA
1732	GALGAL_R02450-TAEGUT_R08125	22.06	2.69095	0.831328	3.23693	0.00120822	0.00214493	significant	UP	NA	NA
1733	GALGAL_R02451-TAEGUT_R08126	44.5979	-1.07083	0.202255	-5.29444	1.1938e-07	3.24984e-07	significant	DOWN	NA	NA
1734	GALGAL_R02454-TAEGUT_R04675	79.7903	-1.25486	0.121733	-10.3083	6.46385e-25	5.23154e-24	significant	DOWN	NA	NA
1735	GALGAL_R02457-TAEGUT_R01606	37.5497	-2.79194	0.192925	-14.4717	1.83e-47	3.70528e-46	significant	DOWN	NA	NA
1736	GALGAL_R02458-TAEGUT_R08130	38.3458	1.00493	0.210755	4.76826	1.85826e-06	4.54069e-06	significant	UP	NA	NA
1737	GALGAL_R02459-TAEGUT_R08131	108.523	-0.0287122	0.094186	-0.304846	0.760484	0.801158	NS.	NA	NA	NA
1738	GALGAL_R02460-TAEGUT_R04676	27.4788	-0.731165	0.212802	-3.43589	0.000590612	0.00109265	significant	NA	NA	NA
1739	GALGAL_R02461-TAEGUT_R04677	17.2492	-3.27049	0.308851	-10.5892	3.34353e-26	2.93095e-25	significant	DOWN	NA	NA
1740	GALGAL_R02462-TAEGUT_R04678	58.9312	0.753944	0.196867	3.82971	0.000128294	0.000256525	significant	NA	NA	NA
1741	GALGAL_R02468-TAEGUT_R04681	150.168	-0.461278	0.166426	-2.77167	0.00557702	0.00905315	significant	NA	NA	NA
1742	GALGAL_R02469-TAEGUT_R02705	273.229	-2.45561	0.15738	-15.6031	6.93762e-55	1.77908e-53	significant	DOWN	NA	NA
1743	GALGAL_R02470-TAEGUT_R04682	0.322387	-0.471797	1.17763	-0.400633	0.68869	0.737436	NS.	NA	NA	NA
1744	GALGAL_R02472-TAEGUT_R04683	64.6726	-0.598105	0.123626	-4.83803	1.31134e-06	3.2579e-06	significant	NA	NA	NA
1745	GALGAL_R02476-TAEGUT_R04757	116.987	2.76273	0.21288	12.9779	1.63299e-38	2.44583e-37	significant	UP	NA	NA
1746	GALGAL_R02478-TAEGUT_R04684	68.0652	-1.46899	0.184392	-7.96668	1.62996e-15	7.95921e-15	significant	DOWN	NA	NA
1747	GALGAL_R02482-TAEGUT_R04685	0.162041	0.648189	2.04561	0.316869	0.751343	0.793433	NS.	NA	NA	NA
1748	GALGAL_R02483-TAEGUT_R08152	98.3031	-0.490028	0.143053	-3.42549	0.000613697	0.00113344	significant	NA	NA	NA
1749	GALGAL_R02484-TAEGUT_R08153	18.1063	-0.867907	0.36834	-2.35627	0.0184596	0.0278736	significant	NA	NA	NA
1750	GALGAL_R02485-TAEGUT_R08154	1.74154	-0.154687	0.911179	-0.169765	0.865195	0.891192	NS.	NA	NA	NA
1751	GALGAL_R02486-TAEGUT_R08155	488.863	-0.311184	0.0567286	-5.48549	4.12317e-08	1.1793e-07	significant	NA	NA	NA
1752	GALGAL_R02487-TAEGUT_R08156	222.569	1.12314	0.12584	8.92513	4.45167e-19	2.69182e-18	significant	UP	NA	NA
1753	GALGAL_R02488-TAEGUT_R08157	4.30986	0.450827	0.3417	1.31937	0.187047	0.234189	NS.	NA	NA	NA
1754	GALGAL_R02491-TAEGUT_R08161	65.2532	0.874825	0.26695	3.27712	0.00104873	0.00187556	significant	NA	NA	NA
1755	GALGAL_R02492-TAEGUT_R08162	238.472	-1.03475	0.106376	-9.72731	2.3061e-22	1.65585e-21	significant	DOWN	NA	NA
1756	GALGAL_R02493-TAEGUT_R08163	13.7547	0.899096	0.37798	2.37869	0.0173744	0.0263608	significant	NA	NA	NA
1757	GALGAL_R02494-TAEGUT_R08164	15.7943	-0.683357	0.236969	-2.88374	0.00392982	0.00652096	significant	NA	NA	NA
1758	GALGAL_R02495-TAEGUT_R08165	75.9724	-0.0583056	0.155729	-0.374404	0.708104	0.754198	NS.	NA	NA	NA
1759	GALGAL_R02496-TAEGUT_R08166	109.752	1.26142	0.103499	12.1877	3.61542e-34	4.5484e-33	significant	UP	NA	NA
1760	GALGAL_R02497-TAEGUT_R04699	252.993	0.0229437	0.0760983	0.3015	0.763033	0.803238	NS.	NA	NA	NA
1761	GALGAL_R02498-TAEGUT_R04700	95.6581	1.79017	0.143392	12.4844	9.07783e-36	1.2064e-34	significant	UP	NA	NA
1762	GALGAL_R02500-TAEGUT_R04703	171.621	0.979199	0.128845	7.59985	2.96485e-14	1.34458e-13	significant	NA	NA	NA
1763	GALGAL_R02501-TAEGUT_R04704	0.153717	1.34607	2.03256	0.662251	0.50781	0.569246	NS.	NA	NA	NA
1764	GALGAL_R02502-TAEGUT_R04705	99.0506	-0.166117	0.220467	-0.753479	0.451162	0.513157	NS.	NA	NA	NA
1765	GALGAL_R02504-TAEGUT_R04708	185.812	-1.46529	0.13191	-11.1082	1.14416e-28	1.1215e-27	significant	DOWN	NA	NA
1766	GALGAL_R02505-TAEGUT_R04709	79.4406	1.47462	0.208889	7.05933	1.67308e-12	6.74559e-12	significant	UP	NA	NA
1767	GALGAL_R02506-TAEGUT_R04710	77.9202	-0.346448	0.158448	-2.18651	0.0287782	0.0421578	significant	NA	NA	NA
1768	GALGAL_R02507-TAEGUT_R04711	2.34169	-1.69977	0.514357	-3.30466	0.000950926	0.00171338	significant	DOWN	NA	NA
1769	GALGAL_R02508-TAEGUT_R04712	293.098	-0.148624	0.182009	-0.816578	0.414169	0.476079	NS.	NA	NA	NA
1770	GALGAL_R02509-TAEGUT_R04713	95.1963	-0.294577	0.188814	-1.56014	0.118726	0.155209	NS.	NA	NA	NA
1771	GALGAL_R02510-TAEGUT_R08174	49.0951	-0.0864369	0.166881	-0.517954	0.604491	0.66197	NS.	NA	NA	NA
1772	GALGAL_R02511-TAEGUT_R08175	0.144741	-0.476681	3.00213	-0.158781	0.873842	0.898069	NS.	NA	NA	NA
1773	GALGAL_R02512-TAEGUT_R08176	9.72424	1.68177	0.355372	4.73242	2.21861e-06	5.37968e-06	significant	UP	NA	NA
1774	GALGAL_R02513-TAEGUT_R04715	171.094	-1.44035	0.089141	-16.1581	9.9565e-59	2.87853e-57	significant	DOWN	NA	NA
1775	GALGAL_R02514-TAEGUT_R04716	324.585	0.728234	0.0732387	9.9433	2.69737e-23	2.02001e-22	significant	NA	NA	NA
1776	GALGAL_R02515-TAEGUT_R04717	30.4161	-0.578062	0.175608	-3.29178	0.000995546	0.00178521	significant	NA	NA	NA
1777	GALGAL_R02516-TAEGUT_R04718	104.698	0.266982	0.133888	1.99408	0.0461437	0.0653983	NS.	NA	NA	NA
1778	GALGAL_R02517-TAEGUT_R04719	113.723	-1.48812	0.139617	-10.6586	1.59021e-26	1.41565e-25	significant	DOWN	NA	NA
1779	GALGAL_R02518-TAEGUT_R04721	8.3533	-0.777749	0.32387	-2.40143	0.0163312	0.0248848	significant	NA	NA	NA
1780	GALGAL_R02519-TAEGUT_R04722	47.5762	-0.524255	0.222913	-2.35184	0.0186809	0.0281901	significant	NA	NA	NA
1781	GALGAL_R02520-TAEGUT_R04724	1056.26	-0.517249	0.0863924	-5.98721	2.13475e-09	6.82836e-09	significant	NA	NA	NA
1782	GALGAL_R02521-TAEGUT_R04725	8.3178	-5.03932	0.533409	-9.44738	3.47428e-21	2.34353e-20	significant	DOWN	NA	NA
1783	GALGAL_R02522-TAEGUT_R04726	162.625	-0.0732054	0.414643	-0.17655	0.859862	0.886546	NS.	NA	NA	NA
1784	GALGAL_R02523-TAEGUT_R04728	47.0019	0.398248	0.130347	3.05528	0.0022485	0.00385168	significant	NA	NA	NA
1785	GALGAL_R02524-TAEGUT_R04729	286.504	0.678137	0.0965277	7.02531	2.13591e-12	8.52309e-12	significant	NA	NA	NA
1786	GALGAL_R02525-TAEGUT_R04730	352.179	0.0209781	0.0641478	0.327028	0.743646	0.78634	NS.	NA	NA	NA
1787	GALGAL_R02526-TAEGUT_R04731	77.4311	-0.16231	0.140707	-1.15353	0.248693	0.302094	NS.	NA	NA	NA
1788	GALGAL_R02527-TAEGUT_R04732	204.124	0.162861	0.149374	1.09029	0.275586	0.331149	NS.	NA	NA	NA
1789	GALGAL_R02528-TAEGUT_R04735	49.2548	0.564117	0.138238	4.08076	4.48889e-05	9.45498e-05	significant	NA	NA	NA
1790	GALGAL_R02529-TAEGUT_R04736	206.729	0.0198489	0.109017	0.182071	0.855527	0.882758	NS.	NA	NA	NA
1791	GALGAL_R02530-TAEGUT_R04737	361.502	1.37014	0.0880404	15.5627	1.30541e-54	3.31228e-53	significant	UP	NA	NA
1792	GALGAL_R02531-TAEGUT_R04738	45.7663	1.44765	0.210535	6.87605	6.15355e-12	2.38661e-11	significant	UP	NA	NA
1793	GALGAL_R02532-TAEGUT_R04739	231.358	0.541619	0.0807862	6.70435	2.02311e-11	7.58715e-11	significant	NA	NA	NA
1794	GALGAL_R02533-TAEGUT_R04740	101.688	-0.231169	0.139859	-1.65287	0.0983572	0.130871	NS.	NA	NA	NA
1795	GALGAL_R02534-TAEGUT_R04741	271.816	0.559367	0.0815308	6.86081	6.84697e-12	2.64701e-11	significant	NA	NA	NA
1796	GALGAL_R02535-TAEGUT_R04742	14.6452	-4.12838	0.363876	-11.3456	7.80154e-30	8.0059e-29	significant	DOWN	NA	NA
1797	GALGAL_R02536-TAEGUT_R04745	4.06579	2.85021	0.486901	5.85378	4.80535e-09	1.488e-08	significant	UP	NA	NA
1798	GALGAL_R02537-TAEGUT_R04746	8.36496	-3.37693	0.689227	-4.89958	9.60406e-07	2.41195e-06	significant	DOWN	NA	NA
1799	GALGAL_R02538-TAEGUT_R04747	658.381	0.130366	0.0942895	1.38262	0.166782	0.21119	NS.	NA	NA	NA
1800	GALGAL_R02539-TAEGUT_R04748	213.409	-0.144471	0.0800985	-1.80367	0.071283	0.0976003	NS.	NA	NA	NA
1801	GALGAL_R02540-TAEGUT_R04749	391.336	0.172403	0.261626	0.658965	0.509918	0.571209	NS.	NA	NA	NA
1802	GALGAL_R02541-TAEGUT_R04750	8.08214	0.54456	0.451722	1.20552	0.228002	0.2799	NS.	NA	NA	NA
1803	GALGAL_R02542-TAEGUT_R04751	111.069	-0.549485	0.249637	-2.20113	0.0277265	0.0407313	significant	NA	NA	NA
1804	GALGAL_R02543-TAEGUT_R04752	27.7441	-0.887354	0.137963	-6.43181	1.26092e-10	4.48141e-10	significant	NA	NA	NA
1805	GALGAL_R02544-TAEGUT_R04753	114.25	0.859117	0.18769	4.57732	4.70963e-06	1.10522e-05	significant	NA	NA	NA
1806	GALGAL_R02545-TAEGUT_R04755	1258.88	-2.39841	0.155092	-15.4644	6.0335e-54	1.48699e-52	significant	DOWN	NA	NA
1807	GALGAL_R02546-TAEGUT_R04756	77.3439	-0.871451	0.135815	-6.41644	1.39499e-10	4.93747e-10	significant	NA	NA	NA
1808	GALGAL_R02547-TAEGUT_R04758	79.7083	0.0225481	0.163083	0.138261	0.890034	0.91218	NS.	NA	NA	NA
1809	GALGAL_R02548-TAEGUT_R04759	233.16	-0.501973	0.109104	-4.60086	4.20745e-06	9.90663e-06	significant	NA	NA	NA
1810	GALGAL_R02549-TAEGUT_R04761	223.699	0.228308	0.0936588	2.43766	0.0147826	0.0226428	significant	NA	NA	NA
1811	GALGAL_R02550-TAEGUT_R04762	678.868	0.105131	0.0657385	1.59922	0.109771	0.144618	NS.	NA	NA	NA
1812	GALGAL_R02551-TAEGUT_R04763	57.5771	5.47976	0.312628	17.5281	8.75061e-69	3.40594e-67	significant	UP	NA	NA
1813	GALGAL_R02552-TAEGUT_R04764	257.637	0.537492	0.393457	1.36608	0.171915	0.21705	NS.	NA	NA	NA
1814	GALGAL_R02553-TAEGUT_R04765	281.588	1.15013	0.0983959	11.6888	1.45478e-31	1.61811e-30	significant	UP	NA	NA
1815	GALGAL_R02554-TAEGUT_R04766	65.8084	-0.49572	0.167347	-2.96222	0.00305428	0.00513904	significant	NA	NA	NA
1816	GALGAL_R02555-TAEGUT_R04767	347.808	-1.11271	0.186748	-5.95837	2.54769e-09	8.09539e-09	significant	DOWN	NA	NA
1817	GALGAL_R02556-TAEGUT_R04768	124.115	0.399357	0.0987938	4.04233	5.29224e-05	0.000110503	significant	NA	NA	NA
1818	GALGAL_R02558-TAEGUT_R04772	38.743	-0.365398	0.135642	-2.69385	0.00706322	0.0112997	significant	NA	NA	NA
1819	GALGAL_R02559-TAEGUT_R04773	127.583	0.582348	0.240975	2.41664	0.0156646	0.0239205	significant	NA	NA	NA
1820	GALGAL_R02560-TAEGUT_R04774	109.072	1.28249	0.118443	10.8278	2.54054e-27	2.35765e-26	significant	UP	NA	NA
1821	GALGAL_R02561-TAEGUT_R04794	79.1766	-1.11539	0.153312	-7.27534	3.4556e-13	1.46546e-12	significant	DOWN	NA	NA
1822	GALGAL_R02562-TAEGUT_R04775	124.231	-0.368529	0.131182	-2.80929	0.00496508	0.00811235	significant	NA	NA	NA
1823	GALGAL_R02563-TAEGUT_R04776	51.4855	-1.60975	0.197877	-8.1351	4.11587e-16	2.07815e-15	significant	DOWN	NA	NA
1824	GALGAL_R02564-TAEGUT_R04777	32.4839	-0.191559	0.176337	-1.08632	0.277336	0.333086	NS.	NA	NA	NA
1825	GALGAL_R02565-TAEGUT_R04778	4.07853	-1.03169	0.571948	-1.80382	0.0712589	0.0975784	NS.	NA	NA	NA
1826	GALGAL_R02566-TAEGUT_R08236	5.25585	2.45511	0.965871	2.54186	0.0110264	0.0172226	significant	UP	NA	NA
1827	GALGAL_R02567-TAEGUT_R08237	568.122	0.745072	0.230256	3.23584	0.00121285	0.00215148	significant	NA	NA	NA
1828	GALGAL_R02568-TAEGUT_R08239	0.153486	-0.459667	2.03786	-0.225563	0.821541	0.853327	NS.	NA	NA	NA
1829	GALGAL_R02569-TAEGUT_R08240	10.816	1.15146	0.390962	2.94521	0.00322738	0.00541362	significant	UP	NA	NA
1830	GALGAL_R02570-TAEGUT_R04780	205.968	0.695507	0.0923828	7.52854	5.13115e-14	2.28564e-13	significant	NA	NA	NA
1831	GALGAL_R02571-TAEGUT_R04781	90.6792	-0.250093	0.12529	-1.99612	0.045921	0.0651211	NS.	NA	NA	NA
1832	GALGAL_R02572-TAEGUT_R04782	78.876	-0.748135	0.155756	-4.80324	1.56119e-06	3.84841e-06	significant	NA	NA	NA
1833	GALGAL_R02573-TAEGUT_R04783	2048.66	-1.12163	0.108112	-10.3748	3.23015e-25	2.67138e-24	significant	DOWN	NA	NA
1834	GALGAL_R02574-TAEGUT_R04785	266.271	-0.265875	0.101427	-2.62135	0.0087581	0.0138506	significant	NA	NA	NA
1835	GALGAL_R02575-TAEGUT_R04786	17.2608	-0.0770319	0.217325	-0.354456	0.722997	0.768153	NS.	NA	NA	NA
1836	GALGAL_R02576-TAEGUT_R04787	130.74	-1.29793	0.0975653	-13.3032	2.21671e-40	3.569e-39	significant	DOWN	NA	NA
1837	GALGAL_R02577-TAEGUT_R04788	348.966	0.801937	0.11023	7.27513	3.46083e-13	1.46716e-12	significant	NA	NA	NA
1838	GALGAL_R02578-TAEGUT_R08252	39.775	-0.0506775	0.231164	-0.219228	0.826473	0.857783	NS.	NA	NA	NA
1839	GALGAL_R02581-TAEGUT_R08258	2.5956	-2.18342	0.572804	-3.81181	0.000137955	0.000275064	significant	DOWN	NA	NA
1840	GALGAL_R02583-TAEGUT_R08267	41.202	0.358249	0.256974	1.39411	0.163286	0.207222	NS.	NA	NA	NA
1841	GALGAL_R02593-TAEGUT_R11654	779.378	-3.09774	0.0729402	-42.4696	0	0	significant	DOWN	NA	NA
1842	GALGAL_R02594-TAEGUT_R11486	222.279	0.507023	0.118577	4.27589	1.90377e-05	4.17823e-05	significant	NA	ERVK_regulated	NA
1843	GALGAL_R02595-TAEGUT_R11652	53.9766	-0.761474	0.22008	-3.45999	0.000540198	0.00100463	significant	NA	NA	NA
1844	GALGAL_R02597-TAEGUT_R11487	110.382	-1.20794	0.121856	-9.91283	3.66108e-23	2.72474e-22	significant	DOWN	NA	NA
1845	GALGAL_R02599-TAEGUT_R11488	240.945	0.7014	0.176467	3.97469	7.04703e-05	0.000145352	significant	NA	NA	NA
1846	GALGAL_R02601-TAEGUT_R13451	159.331	0.412768	0.0994815	4.14919	3.33655e-05	7.12007e-05	significant	NA	NA	NA
1847	GALGAL_R02602-TAEGUT_R13452	195.2	0.723173	0.196491	3.68044	0.000232828	0.00045114	significant	NA	NA	NA
1848	GALGAL_R02603-TAEGUT_R13595	47.0242	-1.30794	0.141685	-9.23132	2.67327e-20	1.72764e-19	significant	DOWN	NA	NA
1849	GALGAL_R02604-TAEGUT_R13453	176.05	-0.121243	0.139255	-0.870651	0.383945	0.445553	NS.	NA	NA	NA
1850	GALGAL_R02605-TAEGUT_R13454	791.822	0.631768	0.149977	4.21244	2.5263e-05	5.46177e-05	significant	NA	NA	NA
1851	GALGAL_R02607-TAEGUT_R13455	158.478	-0.310866	0.154222	-2.0157	0.0438309	0.0624072	NS.	NA	NA	NA
1852	GALGAL_R02608-TAEGUT_R13456	395.49	-1.18995	0.290508	-4.0961	4.20175e-05	8.87504e-05	significant	DOWN	NA	NA
1853	GALGAL_R02609-TAEGUT_R13608	67.3143	-1.20684	0.177406	-6.80268	1.02687e-11	3.91821e-11	significant	DOWN	NA	NA
1854	GALGAL_R02611-TAEGUT_R13457	126.508	0.773171	0.112324	6.88338	5.8447e-12	2.27195e-11	significant	NA	NA	NA
1855	GALGAL_R02612-TAEGUT_R13605	54.5354	-1.51875	0.164972	-9.20608	3.38257e-20	2.17087e-19	significant	DOWN	NA	NA
1856	GALGAL_R02613-TAEGUT_R13458	364.989	-1.28268	0.134498	-9.53684	1.47252e-21	1.01665e-20	significant	DOWN	NA	NA
1857	GALGAL_R02614-TAEGUT_R13459	160.127	0.286976	0.0896925	3.19955	0.00137642	0.00242447	significant	NA	NA	NA
1858	GALGAL_R02616-TAEGUT_R13607	35.9549	-0.250576	0.244235	-1.02596	0.304909	0.362868	NS.	NA	NA	NA
1859	GALGAL_R02617-TAEGUT_R13460	50.3504	0.659778	0.213456	3.09093	0.00199532	0.00344251	significant	NA	NA	NA
1860	GALGAL_R02618-TAEGUT_R13461	111.565	-1.57343	0.126245	-12.4633	1.18314e-35	1.56369e-34	significant	DOWN	NA	NA
1861	GALGAL_R02619-TAEGUT_R13462	112.574	0.4231	0.0831247	5.08995	3.58167e-07	9.34825e-07	significant	NA	NA	NA
1862	GALGAL_R02620-TAEGUT_R13463	86.3539	0.473004	0.234854	2.01403	0.0440059	0.0626267	NS.	NA	NA	NA
1863	GALGAL_R02621-TAEGUT_R13464	13.1285	-2.21312	0.295484	-7.48982	6.89686e-14	3.04064e-13	significant	DOWN	NA	NA
1864	GALGAL_R02622-TAEGUT_R13596	0.0906229	0.0298883	3.00317	0.00995223	0.992059	0.994872	NS.	NA	NA	NA
1865	GALGAL_R02624-TAEGUT_R13466	32.4082	-1.62164	0.284125	-5.70749	1.14652e-08	3.43786e-08	significant	DOWN	NA	NA
1866	GALGAL_R02625-TAEGUT_R13467	352.773	-0.477754	0.232771	-2.05246	0.0401247	0.0575185	NS.	NA	NA	NA
1867	GALGAL_R02629-TAEGUT_R13594	2.10566	-4.06421	0.638515	-6.3651	1.95165e-10	6.81746e-10	significant	DOWN	NA	NA
1868	GALGAL_R02630-TAEGUT_R13606	0.24339	-0.804533	1.43809	-0.559445	0.575858	0.635166	NS.	NA	NA	NA
1869	GALGAL_R02632-TAEGUT_R13470	19.3537	-2.80844	0.501531	-5.59972	2.14699e-08	6.29035e-08	significant	DOWN	NA	NA
1870	GALGAL_R02633-TAEGUT_R11506	120.404	0.513899	0.114154	4.50179	6.73842e-06	1.55404e-05	significant	NA	NA	NA
1871	GALGAL_R02634-TAEGUT_R13471	1265.19	0.00297414	0.0671955	0.044261	0.964696	0.972866	NS.	NA	NA	NA
1872	GALGAL_R02635-TAEGUT_R13472	74.2205	-0.90025	0.416488	-2.16152	0.0306548	0.0447	significant	NA	NA	NA
1873	GALGAL_R02636-TAEGUT_R13473	63.6545	-0.169132	0.117197	-1.44315	0.14898	0.190594	NS.	NA	NA	NA
1874	GALGAL_R02637-TAEGUT_R13542	48.5781	-1.52006	0.189464	-8.02296	1.03225e-15	5.09226e-15	significant	DOWN	NA	NA
1875	GALGAL_R02638-TAEGUT_R13600	273.002	-1.86559	0.0958964	-19.4543	2.68197e-84	1.57347e-82	significant	DOWN	NA	NA
1876	GALGAL_R02640-TAEGUT_R11516	16.6346	0.155054	0.421186	0.368137	0.712771	0.758427	NS.	NA	NA	NA
1877	GALGAL_R02641-TAEGUT_R11517	7.27833	1.44592	0.46227	3.12786	0.00176085	0.00305549	significant	UP	NA	NA
1878	GALGAL_R02642-TAEGUT_R01629	129.135	-1.04079	0.146468	-7.10592	1.19523e-12	4.87619e-12	significant	DOWN	NA	NA
1879	GALGAL_R02643-TAEGUT_R11518	260.691	0.0561478	0.137086	0.409582	0.682113	0.731695	NS.	NA	NA	NA
1880	GALGAL_R02644-TAEGUT_R11519	222.326	-0.937279	0.238194	-3.93494	8.32173e-05	0.000170011	significant	NA	NA	NA
1881	GALGAL_R02645-TAEGUT_R11520	104.283	0.854188	0.142372	5.99968	1.97708e-09	6.33583e-09	significant	NA	NA	NA
1882	GALGAL_R02647-TAEGUT_R11521	53.5489	0.192855	0.156601	1.23151	0.218133	0.268745	NS.	NA	NA	NA
1883	GALGAL_R02648-TAEGUT_R11522	158.813	-2.78784	0.130121	-21.425	7.81121e-102	7.11708e-100	significant	DOWN	NA	NA
1884	GALGAL_R02649-TAEGUT_R11523	201.469	0.165288	0.0781518	2.11497	0.0344328	0.0498884	significant	NA	NA	NA
1885	GALGAL_R02650-TAEGUT_R11524	84.4433	-1.49218	0.13169	-11.331	9.21625e-30	9.44156e-29	significant	DOWN	NA	NA
1886	GALGAL_R02653-TAEGUT_R11525	591.732	0.721468	0.123602	5.837	5.31486e-09	1.64323e-08	significant	NA	NA	NA
1887	GALGAL_R02654-TAEGUT_R11526	2897.18	0.934574	0.185406	5.0407	4.63841e-07	1.19919e-06	significant	NA	NA	NA
1888	GALGAL_R02656-TAEGUT_R06767	146.836	-0.734252	0.0991649	-7.40435	1.31793e-13	5.71198e-13	significant	NA	NA	NA
1889	GALGAL_R02657-TAEGUT_R06768	124.216	0.314516	0.249614	1.26001	0.207666	0.257299	NS.	NA	NA	NA
1890	GALGAL_R02658-TAEGUT_R11527	551.374	-0.234093	0.060284	-3.88317	0.000103103	0.000208582	significant	NA	NA	NA
1891	GALGAL_R02659-TAEGUT_R11528	207.836	-1.70716	0.150869	-11.3155	1.09977e-29	1.12283e-28	significant	DOWN	NA	NA
1892	GALGAL_R02660-TAEGUT_R11645	12.3829	-2.72613	0.268262	-10.1622	2.92395e-24	2.28057e-23	significant	DOWN	NA	NA
1893	GALGAL_R02661-TAEGUT_R11529	0.362148	-0.689823	1.32811	-0.519403	0.60348	0.661024	NS.	NA	NA	NA
1894	GALGAL_R02664-TAEGUT_R01620	411.063	-1.87622	0.173299	-10.8265	2.57856e-27	2.38924e-26	significant	DOWN	NA	NA
1895	GALGAL_R02665-TAEGUT_R11530	261.783	-1.27889	0.193856	-6.5971	4.19272e-11	1.53831e-10	significant	DOWN	NA	NA
1896	GALGAL_R02666-TAEGUT_R11531	219.864	0.356446	0.206421	1.72679	0.0842051	0.113573	NS.	NA	NA	NA
1897	GALGAL_R02667-TAEGUT_R11532	262.817	0.0408575	0.0923111	0.442606	0.658051	0.710574	NS.	NA	NA	NA
1898	GALGAL_R02669-TAEGUT_R13487	24.6548	-1.95712	0.289567	-6.75879	1.39149e-11	5.276e-11	significant	DOWN	NA	NA
1899	GALGAL_R02670-TAEGUT_R13488	14.9629	-1.6839	0.721292	-2.33456	0.0195663	0.0294338	significant	DOWN	NA	NA
1900	GALGAL_R02671-TAEGUT_R13489	85.0109	-0.21186	0.169447	-1.2503	0.211189	0.261153	NS.	NA	NA	NA
1901	GALGAL_R02673-TAEGUT_R13603	36.3467	1.86058	0.185009	10.0567	8.58457e-24	6.54288e-23	significant	UP	NA	NA
1902	GALGAL_R02678-TAEGUT_R11535	38.4483	1.62468	0.339906	4.77978	1.75484e-06	4.30023e-06	significant	UP	NA	NA
1903	GALGAL_R02681-TAEGUT_R11537	121.671	2.29579	0.121925	18.8295	4.32971e-79	2.16072e-77	significant	UP	NA	NA
1904	GALGAL_R02682-TAEGUT_R11538	67.9371	-1.91308	0.169886	-11.261	2.04529e-29	2.0516e-28	significant	DOWN	NA	NA
1905	GALGAL_R02684-TAEGUT_R13495	13.649	3.52144	0.725574	4.85332	1.21414e-06	3.02328e-06	significant	UP	NA	NA
1906	GALGAL_R02685-TAEGUT_R13496	4.41867	-1.87992	0.487657	-3.85502	0.000115722	0.000232858	significant	DOWN	NA	NA
1907	GALGAL_R02688-TAEGUT_R13497	68.269	-0.316927	0.417163	-0.759721	0.447422	0.509481	NS.	NA	NA	NA
1908	GALGAL_R02690-TAEGUT_R13500	23.6242	0.139803	0.183097	0.763545	0.445139	0.507266	NS.	NA	NA	NA
1909	GALGAL_R02697-TAEGUT_R13508	190.639	0.150309	0.146201	1.0281	0.303903	0.361814	NS.	NA	NA	NA
1910	GALGAL_R02698-TAEGUT_R13509	722.072	1.77247	0.157024	11.2879	1.50582e-29	1.52445e-28	significant	UP	NA	NA
1911	GALGAL_R02699-TAEGUT_R13510	229.704	-0.00375246	0.103844	-0.0361356	0.971174	0.977923	NS.	NA	NA	NA
1912	GALGAL_R02700-TAEGUT_R13511	706.042	-2.0671	0.22702	-9.10539	8.59602e-20	5.379e-19	significant	DOWN	NA	NA
1913	GALGAL_R02701-TAEGUT_R13512	1200.46	0.717386	0.105836	6.77828	1.21618e-11	4.61712e-11	significant	NA	NA	NA
1914	GALGAL_R02702-TAEGUT_R13513	86.2535	0.0774881	0.226958	0.34142	0.732787	0.776838	NS.	NA	NA	NA
1915	GALGAL_R02703-TAEGUT_R13515	197.243	0.509106	0.0838907	6.06868	1.28965e-09	4.20228e-09	significant	NA	NA	NA
1916	GALGAL_R02704-TAEGUT_R13516	152.033	0.609748	0.0961376	6.34245	2.26134e-10	7.85136e-10	significant	NA	NA	NA
1917	GALGAL_R02705-TAEGUT_R13517	145.528	0.564614	0.168648	3.34789	0.000814288	0.0014796	significant	NA	NA	NA
1918	GALGAL_R02706-TAEGUT_R13518	63.1537	1.80207	0.293262	6.14492	8.00018e-10	2.65796e-09	significant	UP	NA	NA
1919	GALGAL_R02707-TAEGUT_R13519	3.61206	0.530736	0.591995	0.89652	0.369975	0.431775	NS.	NA	NA	NA
1920	GALGAL_R02708-TAEGUT_R13520	122.373	-0.333495	0.253567	-1.31521	0.188438	0.235734	NS.	NA	NA	NA
1921	GALGAL_R02709-TAEGUT_R13521	23.2103	-0.845981	0.201809	-4.19199	2.76514e-05	5.94607e-05	significant	NA	NA	NA
1922	GALGAL_R02710-TAEGUT_R13522	785.321	-1.76208	0.153205	-11.5015	1.29653e-30	1.37629e-29	significant	DOWN	NA	NA
1923	GALGAL_R02711-TAEGUT_R13523	125.577	0.0553544	0.105742	0.523487	0.600635	0.658269	NS.	NA	NA	NA
1924	GALGAL_R02712-TAEGUT_R13524	33.4959	0.0382605	0.197331	0.19389	0.846262	0.87515	NS.	NA	NA	NA
1925	GALGAL_R02714-TAEGUT_R13527	1129.69	-0.881212	0.158358	-5.56469	2.62613e-08	7.63833e-08	significant	NA	NA	NA
1926	GALGAL_R02715-TAEGUT_R13528	247.172	0.0852059	0.134341	0.634249	0.525918	0.587027	NS.	NA	NA	NA
1927	GALGAL_R02716-TAEGUT_R13534	227.497	0.440741	0.0954029	4.61979	3.84136e-06	9.08199e-06	significant	NA	NA	NA
1928	GALGAL_R02717-TAEGUT_R13535	58.781	-0.178519	0.126523	-1.41096	0.158255	0.20139	NS.	NA	NA	NA
1929	GALGAL_R02718-TAEGUT_R13536	626.575	-0.649658	0.154332	-4.20949	2.55953e-05	5.52765e-05	significant	NA	NA	NA
1930	GALGAL_R02719-TAEGUT_R13537	0.117621	1.12907	3.00317	0.37596	0.706947	0.753363	NS.	NA	NA	NA
1931	GALGAL_R02720-TAEGUT_R13538	113.16	-0.460124	0.182712	-2.51831	0.011792	0.0183494	significant	NA	NA	NA
1932	GALGAL_R02721-TAEGUT_R13539	1.043	-3.00895	0.812145	-3.70494	0.000211439	0.000411694	significant	DOWN	NA	NA
1933	GALGAL_R02722-TAEGUT_R13541	148.057	-0.541984	0.1368	-3.96188	7.43632e-05	0.000153014	significant	NA	NA	NA
1934	GALGAL_R02723-TAEGUT_R11593	50.165	-0.247942	0.164653	-1.50584	0.132108	0.170846	NS.	NA	NA	NA
1935	GALGAL_R02724-TAEGUT_R11594	108.724	0.21118	0.11086	1.90493	0.056789	0.0791702	NS.	NA	NA	NA
1936	GALGAL_R02725-TAEGUT_R11595	93.224	-0.111524	0.13525	-0.824579	0.409611	0.471708	NS.	NA	NA	NA
1937	GALGAL_R02726-TAEGUT_R11638	124.111	-0.499352	0.107753	-4.63422	3.58287e-06	8.49924e-06	significant	NA	NA	NA
1938	GALGAL_R02727-TAEGUT_R11596	205.369	-1.57677	0.241549	-6.52774	6.67708e-11	2.41883e-10	significant	DOWN	NA	NA
1939	GALGAL_R02728-TAEGUT_R11598	1622.17	0.209268	0.268055	0.780691	0.434984	0.497104	NS.	NA	NA	NA
1940	GALGAL_R02729-TAEGUT_R11599	606.077	-0.54508	0.114115	-4.77659	1.7829e-06	4.36541e-06	significant	NA	NA	NA
1941	GALGAL_R02730-TAEGUT_R11600	8.58497	-4.19535	0.452795	-9.26547	1.94225e-20	1.26747e-19	significant	DOWN	NA	NA
1942	GALGAL_R02731-TAEGUT_R11601	298.153	-0.22081	0.0849902	-2.59806	0.00937523	0.0147818	significant	NA	NA	NA
1943	GALGAL_R02732-TAEGUT_R11602	806.064	0.416606	0.118545	3.51433	0.000440866	0.000828095	significant	NA	NA	NA
1944	GALGAL_R02733-TAEGUT_R11603	230.648	0.444655	0.250364	1.77604	0.075727	0.103168	NS.	NA	NA	NA
1945	GALGAL_R02734-TAEGUT_R11604	313.135	-0.299314	0.107036	-2.7964	0.00516755	0.00842142	significant	NA	NA	NA
1946	GALGAL_R02735-TAEGUT_R13551	3.02499	-0.551228	0.414413	-1.33014	0.183471	0.230196	NS.	NA	NA	NA
1947	GALGAL_R02736-TAEGUT_R13552	67.5294	-0.414347	0.104108	-3.97997	6.89235e-05	0.000142259	significant	NA	NA	NA
1948	GALGAL_R02737-TAEGUT_R13553	333.744	-2.27152	0.257731	-8.81355	1.21243e-18	7.127e-18	significant	DOWN	NA	NA
1949	GALGAL_R02738-TAEGUT_R13554	374.31	0.406354	0.152872	2.65814	0.00785729	0.0125049	significant	NA	NA	NA
1950	GALGAL_R02739-TAEGUT_R13555	1.25393	-0.242551	2.24245	-0.108164	0.913866	0.932553	NS.	NA	NA	NA
1951	GALGAL_R02740-TAEGUT_R13556	193.508	-0.681519	0.106108	-6.4229	1.33707e-10	4.74083e-10	significant	NA	NA	NA
1952	GALGAL_R02741-TAEGUT_R11608	399.35	-0.904104	0.0852427	-10.6062	2.78751e-26	2.45428e-25	significant	NA	NA	NA
1953	GALGAL_R02742-TAEGUT_R11609	180.301	1.09088	0.164458	6.63317	3.28556e-11	1.21736e-10	significant	UP	NA	NA
1954	GALGAL_R02743-TAEGUT_R11610	1631.56	-1.11645	0.222196	-5.02463	5.04414e-07	1.30045e-06	significant	DOWN	NA	NA
1955	GALGAL_R02744-TAEGUT_R11611	77.4598	-0.615269	0.133506	-4.60855	4.05492e-06	9.56058e-06	significant	NA	NA	NA
1956	GALGAL_R02745-TAEGUT_R11613	49.1397	-1.54464	0.153321	-10.0745	7.15952e-24	5.4741e-23	significant	DOWN	NA	NA
1957	GALGAL_R02746-TAEGUT_R11614	102.711	-1.0555	0.353391	-2.98678	0.00281934	0.00476908	significant	DOWN	NA	NA
1958	GALGAL_R02747-TAEGUT_R11615	17.1889	0.391878	0.225981	1.73412	0.0828965	0.112035	NS.	NA	NA	NA
1959	GALGAL_R02748-TAEGUT_R11616	557.448	0.136738	0.165572	0.825848	0.408891	0.471001	NS.	NA	NA	NA
1960	GALGAL_R02749-TAEGUT_R11618	946.854	0.239705	0.126052	1.90164	0.0572186	0.0796859	NS.	NA	NA	NA
1961	GALGAL_R02750-TAEGUT_R11619	39.8635	-2.43336	0.215196	-11.3076	1.20285e-29	1.22599e-28	significant	DOWN	NA	NA
1962	GALGAL_R02751-TAEGUT_R11620	7.31536	1.79703	0.355942	5.04866	4.44911e-07	1.15272e-06	significant	UP	NA	NA
1963	GALGAL_R02752-TAEGUT_R11621	597.717	0.666331	0.184576	3.61007	0.000306114	0.000585409	significant	NA	NA	NA
1964	GALGAL_R02753-TAEGUT_R11622	23.5351	1.47907	0.333828	4.43065	9.395e-06	2.13276e-05	significant	UP	NA	NA
1965	GALGAL_R02754-TAEGUT_R11623	77.519	0.601721	0.195136	3.08361	0.00204508	0.00352079	significant	NA	NA	NA
1966	GALGAL_R02756-TAEGUT_R11626	0.265	-1.27282	1.98542	-0.641083	0.521469	0.582493	NS.	NA	NA	NA
1967	GALGAL_R02759-TAEGUT_R11630	289.853	0.262138	0.0724848	3.61646	0.000298662	0.00057234	significant	NA	NA	NA
1968	GALGAL_R02760-TAEGUT_R11631	243.284	-1.10467	0.125984	-8.76829	1.81399e-18	1.06216e-17	significant	DOWN	NA	NA
1969	GALGAL_R02761-TAEGUT_R11632	119.339	-0.755366	0.166216	-4.54449	5.50685e-06	1.28057e-05	significant	NA	NA	NA
1970	GALGAL_R02762-TAEGUT_R11633	108.14	0.0275608	0.125829	0.219034	0.826624	0.857865	NS.	NA	NA	NA
1971	GALGAL_R02763-TAEGUT_R11634	12.4237	1.13143	0.41945	2.69742	0.00698781	0.0111881	significant	UP	NA	NA
1972	GALGAL_R02764-TAEGUT_R11635	671.009	1.70589	0.269329	6.33386	2.39107e-10	8.28745e-10	significant	UP	NA	NA
1973	GALGAL_R02765-TAEGUT_R11636	32.8929	2.93008	0.201566	14.5366	7.1082e-48	1.45888e-46	significant	UP	NA	NA
1974	GALGAL_R02767-TAEGUT_R13598	106.474	-0.286538	0.115378	-2.48347	0.013011	0.0201135	significant	NA	NA	NA
1975	GALGAL_R02768-TAEGUT_R05309	28.5151	-0.601672	0.18232	-3.30009	0.000966535	0.00173786	significant	NA	NA	NA
1976	GALGAL_R02769-TAEGUT_R11644	45.9119	-0.582497	0.108891	-5.34936	8.82647e-08	2.43477e-07	significant	NA	NA	NA
1977	GALGAL_R02770-TAEGUT_R11617	83.3469	1.24534	0.204553	6.08812	1.14245e-09	3.74494e-09	significant	UP	NA	NA
1978	GALGAL_R02772-TAEGUT_R11629	12.9853	-5.55518	0.498117	-11.1524	6.97352e-29	6.85777e-28	significant	DOWN	NA	NA
1979	GALGAL_R02774-TAEGUT_R11653	17.1735	-0.239329	0.175245	-1.36568	0.172039	0.21714	NS.	NA	NA	NA
1980	GALGAL_R02775-TAEGUT_R13609	61.3747	-0.950248	0.119296	-7.96545	1.6462e-15	8.03525e-15	significant	NA	NA	NA
1981	GALGAL_R02778-TAEGUT_R10286	3.68587	-2.55692	0.660444	-3.87152	0.000108157	0.000218402	significant	DOWN	NA	NA
1982	GALGAL_R02779-TAEGUT_R10285	248.614	0.383544	0.163139	2.35103	0.0187216	0.0282444	significant	NA	NA	NA
1983	GALGAL_R02782-TAEGUT_R12012	1061.54	0.0625485	0.185414	0.337346	0.735856	0.779611	NS.	NA	NA	NA
1984	GALGAL_R02783-TAEGUT_R12013	512.854	-2.50721	0.17524	-14.3073	1.97051e-46	3.81019e-45	significant	DOWN	NA	NA
1985	GALGAL_R02785-TAEGUT_R12014	157.437	-0.769058	0.120529	-6.38071	1.76271e-10	6.18077e-10	significant	NA	NA	NA
1986	GALGAL_R02786-TAEGUT_R12015	188.525	-0.962063	0.0902404	-10.6611	1.54737e-26	1.37956e-25	significant	NA	NA	NA
1987	GALGAL_R02787-TAEGUT_R12016	35.9395	-2.78119	0.335467	-8.29051	1.12764e-16	5.92492e-16	significant	DOWN	NA	NA
1988	GALGAL_R02789-TAEGUT_R12102	408.132	-4.03327	0.221201	-18.2335	2.79806e-74	1.24638e-72	significant	DOWN	NA	NA
1989	GALGAL_R02790-TAEGUT_R12017	198.317	-0.0220006	0.203688	-0.108011	0.913987	0.932597	NS.	NA	NA	NA
1990	GALGAL_R02792-TAEGUT_R06955	266.767	-1.84271	0.0947827	-19.4414	3.44764e-84	2.01285e-82	significant	DOWN	NA	NA
1991	GALGAL_R02793-TAEGUT_R12018	138.005	-2.00869	0.131215	-15.3084	6.72245e-53	1.57604e-51	significant	DOWN	NA	NA
1992	GALGAL_R02794-TAEGUT_R12019	532.987	0.0176575	0.19092	0.0924863	0.926312	0.942773	NS.	NA	NA	NA
1993	GALGAL_R02796-TAEGUT_R12020	305.891	1.14502	0.317361	3.60796	0.000308618	0.000590009	significant	UP	NA	NA
1994	GALGAL_R02797-TAEGUT_R12093	535.51	-4.44847	0.199707	-22.275	6.45487e-110	7.46469e-108	significant	DOWN	NA	NA
1995	GALGAL_R02798-TAEGUT_R04823	256.209	-0.174065	0.0930819	-1.87002	0.0614806	0.085158	NS.	NA	NA	NA
1996	GALGAL_R02800-TAEGUT_R04901	113.441	-1.82383	0.0914491	-19.9436	1.70281e-88	1.14412e-86	significant	DOWN	NA	NA
1997	GALGAL_R02801-TAEGUT_R04824	55.0485	0.129357	0.204065	0.633901	0.526145	0.587226	NS.	NA	NA	NA
1998	GALGAL_R02802-TAEGUT_R04825	267.341	-0.580631	0.1587	-3.65866	0.000253533	0.000489838	significant	NA	NA	NA
1999	GALGAL_R02803-TAEGUT_R04898	356.333	-4.82606	0.192639	-25.0524	1.64342e-138	3.40783e-136	significant	DOWN	NA	NA
[truncated: 10,029 more rows]

## Sheet: Fig4F
Chichen	R1	R2	R3	R4	R5	R6	R7	R8	R9	R10
ITGA2/DAPI	0.126825	0.0798189	0.0783944	0.100402	0.116889	0.099914	0.108609	0.109053	0.105218	0.123549
ZebraFinch	R1	R2	R3	R4	R5	R6	R7	R8	R9	R10
ITGA2/DAPI	0.158887	0.154007	0.164395	0.178446	0.263914	0.163969	0.179271	0.232781	0.151756	0.230225

## Sheet: Fig4G
	Firefly luciferase/Renilla luciferase	Firefly luciferase/Renilla luciferase	Firefly luciferase/Renilla luciferase	Firefly luciferase/Renilla luciferase	Firefly luciferase/Renilla luciferase	Firefly luciferase/Renilla luciferase	Firefly luciferase/Renilla luciferase	Firefly luciferase/Renilla luciferase	Firefly luciferase/Renilla luciferase
PL-B-P+TK	0.0705882	0.0846154	0.0653595	0.0805369	0.0714286	0.0681115	0.0706714	0.0860215	0.0774411
PL-B+TK	0.0149912	0.0274779	0.0316973	0.0314875	0.0350515	0.0350467	0.0332963	0.0338164	0.0421941

## Sheet: SFig2
id	cutoff	clade	Latin.name	fasize.log	solo.count.log10
Alligator_mississippiensis	10k_&&_75_indentity	Reptilia	Alligator_mississippiensis	9.33155	5.45415
Alligator_mississippiensis	10k_&&_85_indentity	Reptilia	Alligator_mississippiensis	9.33155	5.47104
Alligator_mississippiensis	15k_&&_75_indentity	Reptilia	Alligator_mississippiensis	9.33057	5.45333
Alligator_mississippiensis	15k_&&_85_indentity	Reptilia	Alligator_mississippiensis	9.33057	5.47025
Alligator_mississippiensis	20k_&&_75_indentity	Reptilia	Alligator_mississippiensis	9.32987	5.45258
Alligator_mississippiensis	20k_&&_85_indentity	Reptilia	Alligator_mississippiensis	9.32987	5.46952
Alligator_sinensis	10k_&&_85_indentity	Reptilia	Alligator_sinensis	9.35494	5.54091
Alligator_sinensis	10k_&&_75_indentity	Reptilia	Alligator_sinensis	9.35494	5.52298
Alligator_sinensis	15k_&&_85_indentity	Reptilia	Alligator_sinensis	9.35464	5.54045
Alligator_sinensis	15k_&&_75_indentity	Reptilia	Alligator_sinensis	9.35464	5.5225
Alligator_sinensis	20k_&&_75_indentity	Reptilia	Alligator_sinensis	9.35428	5.52196
Alligator_sinensis	20k_&&_85_indentity	Reptilia	Alligator_sinensis	9.35428	5.53992
Anolis_carolinensis	10k_&&_85_indentity	Reptilia	Anolis_carolinensis	9.24987	5.39959
Anolis_carolinensis	10k_&&_75_indentity	Reptilia	Anolis_carolinensis	9.24987	5.36004
Anolis_carolinensis	15k_&&_75_indentity	Reptilia	Anolis_carolinensis	9.24681	5.35589
Anolis_carolinensis	15k_&&_85_indentity	Reptilia	Anolis_carolinensis	9.24681	5.39551
Anolis_carolinensis	20k_&&_75_indentity	Reptilia	Anolis_carolinensis	9.2448	5.35312
Anolis_carolinensis	20k_&&_85_indentity	Reptilia	Anolis_carolinensis	9.2448	5.39268
APP-001	10k_&&_75_indentity	Aves	Charadrius vociferus	9.08205	4.99035
APP-001	10k_&&_85_indentity	Aves	Charadrius vociferus	9.08205	5.02297
APP-001	15k_&&_85_indentity	Aves	Charadrius vociferus	9.08118	5.02008
APP-001	15k_&&_75_indentity	Aves	Charadrius vociferus	9.08118	4.98741
APP-001	20k_&&_75_indentity	Aves	Charadrius vociferus	9.0801	4.98376
APP-001	20k_&&_85_indentity	Aves	Charadrius vociferus	9.0801	5.01656
APP-002	10k_&&_85_indentity	Aves	Acanthisitta chloris	8.98453	5.18284
APP-002	10k_&&_75_indentity	Aves	Acanthisitta chloris	8.98453	5.14689
APP-002	15k_&&_75_indentity	Aves	Acanthisitta chloris	8.96603	5.12024
APP-002	15k_&&_85_indentity	Aves	Acanthisitta chloris	8.96603	5.15666
APP-002	20k_&&_75_indentity	Aves	Acanthisitta chloris	8.94452	5.09068
APP-002	20k_&&_85_indentity	Aves	Acanthisitta chloris	8.94452	5.12738
APP-004	10k_&&_75_indentity	Aves	Apaloderma vittatum	8.99867	5.05798
APP-004	10k_&&_85_indentity	Aves	Apaloderma vittatum	8.99867	5.07891
APP-004	15k_&&_75_indentity	Aves	Apaloderma vittatum	8.978	5.03234
APP-004	15k_&&_85_indentity	Aves	Apaloderma vittatum	8.978	5.05392
APP-004	20k_&&_75_indentity	Aves	Apaloderma vittatum	8.95415	5.00443
APP-004	20k_&&_85_indentity	Aves	Apaloderma vittatum	8.95415	5.02644
APP-005	10k_&&_75_indentity	Aves	Aptenodytes forsteri	9.0962	4.92222
APP-005	10k_&&_85_indentity	Aves	Aptenodytes forsteri	9.0962	4.93982
APP-005	15k_&&_85_indentity	Aves	Aptenodytes forsteri	9.09603	4.93948
APP-005	15k_&&_75_indentity	Aves	Aptenodytes forsteri	9.09603	4.9219
APP-005	20k_&&_85_indentity	Aves	Aptenodytes forsteri	9.09585	4.93922
APP-005	20k_&&_75_indentity	Aves	Aptenodytes forsteri	9.09585	4.92165
APP-006	10k_&&_75_indentity	Aves	Balearica regulorum	9.01955	4.84639
APP-006	10k_&&_85_indentity	Aves	Balearica regulorum	9.01955	4.86003
APP-006	15k_&&_75_indentity	Aves	Balearica regulorum	8.9964	4.81405
APP-006	15k_&&_85_indentity	Aves	Balearica regulorum	8.9964	4.82821
APP-006	20k_&&_75_indentity	Aves	Balearica regulorum	8.96903	4.77781
APP-006	20k_&&_85_indentity	Aves	Balearica regulorum	8.96903	4.79236
APP-007	10k_&&_75_indentity	Aves	Buceros rhinoceros	8.99429	4.76858
APP-007	10k_&&_85_indentity	Aves	Buceros rhinoceros	8.99429	4.78211
APP-007	15k_&&_75_indentity	Aves	Buceros rhinoceros	8.97104	4.73863
APP-007	15k_&&_85_indentity	Aves	Buceros rhinoceros	8.97104	4.75255
APP-007	20k_&&_75_indentity	Aves	Buceros rhinoceros	8.94445	4.70732
APP-007	20k_&&_85_indentity	Aves	Buceros rhinoceros	8.94445	4.72149
APP-008	10k_&&_85_indentity	Aves	Calypte anna	9.02116	5.08525
APP-008	10k_&&_75_indentity	Aves	Calypte anna	9.02116	5.06118
APP-008	15k_&&_75_indentity	Aves	Calypte anna	9.02063	5.0596
APP-008	15k_&&_85_indentity	Aves	Calypte anna	9.02063	5.0835
APP-008	20k_&&_75_indentity	Aves	Calypte anna	9.02026	5.05841
APP-008	20k_&&_85_indentity	Aves	Calypte anna	9.02026	5.08227
APP-009	10k_&&_85_indentity	Aves	Antrostomus carolinensis	9.00666	5.08291
APP-009	10k_&&_75_indentity	Aves	Antrostomus carolinensis	9.00666	5.05698
APP-009	15k_&&_75_indentity	Aves	Antrostomus carolinensis	8.97783	5.01063
APP-009	15k_&&_85_indentity	Aves	Antrostomus carolinensis	8.97783	5.03709
APP-009	20k_&&_85_indentity	Aves	Antrostomus carolinensis	8.9454	4.98966
APP-009	20k_&&_75_indentity	Aves	Antrostomus carolinensis	8.9454	4.96322
APP-010	10k_&&_75_indentity	Aves	Cariama cristata	9.02474	4.78504
APP-010	10k_&&_85_indentity	Aves	Cariama cristata	9.02474	4.79526
APP-010	15k_&&_75_indentity	Aves	Cariama cristata	9.00365	4.75552
APP-010	15k_&&_85_indentity	Aves	Cariama cristata	9.00365	4.76609
APP-010	20k_&&_75_indentity	Aves	Cariama cristata	8.97791	4.72309
APP-010	20k_&&_85_indentity	Aves	Cariama cristata	8.97791	4.73409
APP-011	10k_&&_75_indentity	Aves	Cathartes aura	8.98591	4.65715
APP-011	10k_&&_85_indentity	Aves	Cathartes aura	8.98591	4.66375
APP-011	15k_&&_75_indentity	Aves	Cathartes aura	8.94702	4.60835
APP-011	15k_&&_85_indentity	Aves	Cathartes aura	8.94702	4.61531
APP-011	20k_&&_75_indentity	Aves	Cathartes aura	8.90565	4.55652
APP-011	20k_&&_85_indentity	Aves	Cathartes aura	8.90565	4.56361
APP-012	10k_&&_85_indentity	Aves	Chaetura pelagica	9.04247	5.10304
APP-012	10k_&&_75_indentity	Aves	Chaetura pelagica	9.04247	5.06774
APP-012	15k_&&_85_indentity	Aves	Chaetura pelagica	9.04199	5.10187
APP-012	15k_&&_75_indentity	Aves	Chaetura pelagica	9.04199	5.06659
APP-012	20k_&&_75_indentity	Aves	Chaetura pelagica	9.04153	5.06529
APP-012	20k_&&_85_indentity	Aves	Chaetura pelagica	9.04153	5.10058
APP-013	10k_&&_75_indentity	Aves	Chlamydotis macqueenii	8.99816	4.88786
APP-013	10k_&&_85_indentity	Aves	Chlamydotis macqueenii	8.99816	4.91702
APP-013	15k_&&_75_indentity	Aves	Chlamydotis macqueenii	8.96998	4.84581
APP-013	15k_&&_85_indentity	Aves	Chlamydotis macqueenii	8.96998	4.87644
APP-013	20k_&&_75_indentity	Aves	Chlamydotis macqueenii	8.93677	4.80129
APP-013	20k_&&_85_indentity	Aves	Chlamydotis macqueenii	8.93677	4.833
APP-014	10k_&&_75_indentity	Aves	Colius striatus	8.98814	5.09836
APP-014	10k_&&_85_indentity	Aves	Colius striatus	8.98814	5.13583
APP-014	15k_&&_75_indentity	Aves	Colius striatus	8.95943	5.05949
APP-014	15k_&&_85_indentity	Aves	Colius striatus	8.95943	5.09785
APP-014	20k_&&_85_indentity	Aves	Colius striatus	8.92809	5.05971
APP-014	20k_&&_75_indentity	Aves	Colius striatus	8.92809	5.02066
APP-015	10k_&&_75_indentity	Aves	Columba livia	9.04007	4.96802
APP-015	10k_&&_85_indentity	Aves	Columba livia	9.04007	4.99959
APP-015	15k_&&_75_indentity	Aves	Columba livia	9.03951	4.96612
APP-015	15k_&&_85_indentity	Aves	Columba livia	9.03951	4.99754
APP-015	20k_&&_85_indentity	Aves	Columba livia	9.03916	4.99644
APP-015	20k_&&_75_indentity	Aves	Columba livia	9.03916	4.96506
APP-016	10k_&&_75_indentity	Aves	Corvus brachyrhynchos	9.03481	5.12447
APP-016	10k_&&_85_indentity	Aves	Corvus brachyrhynchos	9.03481	5.15009
APP-016	15k_&&_85_indentity	Aves	Corvus brachyrhynchos	9.03402	5.14694
APP-016	15k_&&_75_indentity	Aves	Corvus brachyrhynchos	9.03402	5.12136
APP-016	20k_&&_75_indentity	Aves	Corvus brachyrhynchos	9.03315	5.1181
APP-016	20k_&&_85_indentity	Aves	Corvus brachyrhynchos	9.03315	5.14362
APP-017	10k_&&_75_indentity	Aves	Cuculus canorus	9.05878	5.15873
APP-017	10k_&&_85_indentity	Aves	Cuculus canorus	9.05878	5.2221
APP-017	15k_&&_75_indentity	Aves	Cuculus canorus	9.05846	5.15808
APP-017	15k_&&_85_indentity	Aves	Cuculus canorus	9.05846	5.22149
APP-017	20k_&&_75_indentity	Aves	Cuculus canorus	9.05822	5.15756
APP-017	20k_&&_85_indentity	Aves	Cuculus canorus	9.05822	5.22095
APP-018	10k_&&_75_indentity	Aves	Egretta garzetta	9.07864	5.01643
APP-018	10k_&&_85_indentity	Aves	Egretta garzetta	9.07864	5.04503
APP-018	15k_&&_75_indentity	Aves	Egretta garzetta	9.07824	5.01575
APP-018	15k_&&_85_indentity	Aves	Egretta garzetta	9.07824	5.04429
APP-018	20k_&&_85_indentity	Aves	Egretta garzetta	9.07779	5.04337
APP-018	20k_&&_75_indentity	Aves	Egretta garzetta	9.07779	5.01482
APP-019	10k_&&_75_indentity	Aves	Eurypyga helias	8.9968	4.97156
APP-019	10k_&&_85_indentity	Aves	Eurypyga helias	8.9968	5.00008
APP-019	15k_&&_85_indentity	Aves	Eurypyga helias	8.96823	4.96151
APP-019	15k_&&_75_indentity	Aves	Eurypyga helias	8.96823	4.9322
APP-019	20k_&&_75_indentity	Aves	Eurypyga helias	8.93668	4.8916
APP-019	20k_&&_85_indentity	Aves	Eurypyga helias	8.93668	4.92115
APP-020	10k_&&_85_indentity	Aves	Falco peregrinus	9.06737	4.84385
APP-020	10k_&&_75_indentity	Aves	Falco peregrinus	9.06737	4.83115
APP-020	15k_&&_75_indentity	Aves	Falco peregrinus	9.06717	4.83061
APP-020	15k_&&_85_indentity	Aves	Falco peregrinus	9.06717	4.84328
APP-020	20k_&&_85_indentity	Aves	Falco peregrinus	9.06708	4.84307
APP-020	20k_&&_75_indentity	Aves	Falco peregrinus	9.06708	4.8304
APP-021	10k_&&_75_indentity	Aves	Fulmarus glacialis	9.02256	4.75136
APP-021	10k_&&_85_indentity	Aves	Fulmarus glacialis	9.02256	4.76208
APP-021	15k_&&_85_indentity	Aves	Fulmarus glacialis	8.9962	4.72355
APP-021	15k_&&_75_indentity	Aves	Fulmarus glacialis	8.9962	4.71252
APP-021	20k_&&_85_indentity	Aves	Fulmarus glacialis	8.96509	4.68247
APP-021	20k_&&_75_indentity	Aves	Fulmarus glacialis	8.96509	4.67108
APP-022	10k_&&_75_indentity	Aves	Gavia stellata	9.0159	4.70773
APP-022	10k_&&_85_indentity	Aves	Gavia stellata	9.0159	4.72253
APP-022	15k_&&_75_indentity	Aves	Gavia stellata	8.98764	4.66747
APP-022	15k_&&_85_indentity	Aves	Gavia stellata	8.98764	4.68297
APP-022	20k_&&_75_indentity	Aves	Gavia stellata	8.95539	4.62543
APP-022	20k_&&_85_indentity	Aves	Gavia stellata	8.95539	4.6412
APP-023	10k_&&_75_indentity	Aves	Geospiza fortis	9.01712	5.16457
APP-023	10k_&&_85_indentity	Aves	Geospiza fortis	9.01712	5.1838
APP-023	15k_&&_85_indentity	Aves	Geospiza fortis	9.01609	5.17857
APP-023	15k_&&_75_indentity	Aves	Geospiza fortis	9.01609	5.15928
APP-023	20k_&&_75_indentity	Aves	Geospiza fortis	9.01529	5.15512
APP-023	20k_&&_85_indentity	Aves	Geospiza fortis	9.01529	5.17444
APP-025	10k_&&_75_indentity	Aves	Haliaeetus leucocephalus	9.07943	4.91403
APP-025	10k_&&_85_indentity	Aves	Haliaeetus leucocephalus	9.07943	4.92671
APP-025	15k_&&_75_indentity	Aves	Haliaeetus leucocephalus	9.07833	4.91104
APP-025	15k_&&_85_indentity	Aves	Haliaeetus leucocephalus	9.07833	4.92343
APP-025	20k_&&_85_indentity	Aves	Haliaeetus leucocephalus	9.07731	4.92092
APP-025	20k_&&_75_indentity	Aves	Haliaeetus leucocephalus	9.07731	4.90859
APP-026	10k_&&_75_indentity	Aves	Leptosomus discolor	9.02739	4.86488
APP-026	10k_&&_85_indentity	Aves	Leptosomus discolor	9.02739	4.87665
APP-026	15k_&&_85_indentity	Aves	Leptosomus discolor	9.00985	4.85367
APP-026	15k_&&_75_indentity	Aves	Leptosomus discolor	9.00985	4.84155
APP-026	20k_&&_85_indentity	Aves	Leptosomus discolor	8.98864	4.82818
APP-026	20k_&&_75_indentity	Aves	Leptosomus discolor	8.98864	4.81575
APP-028	10k_&&_85_indentity	Aves	Melopsittacus undulatus	9.03483	5.15558
APP-028	10k_&&_75_indentity	Aves	Melopsittacus undulatus	9.03483	5.10253
APP-028	15k_&&_75_indentity	Aves	Melopsittacus undulatus	9.0343	5.10184
APP-028	15k_&&_85_indentity	Aves	Melopsittacus undulatus	9.0343	5.1549
APP-028	20k_&&_75_indentity	Aves	Melopsittacus undulatus	9.03395	5.1014
APP-028	20k_&&_85_indentity	Aves	Melopsittacus undulatus	9.03395	5.15444
APP-029	10k_&&_75_indentity	Aves	Merops nubicus	8.98636	4.97255
APP-029	10k_&&_85_indentity	Aves	Merops nubicus	8.98636	4.99003
APP-029	15k_&&_75_indentity	Aves	Merops nubicus	8.95872	4.93231
APP-029	15k_&&_85_indentity	Aves	Merops nubicus	8.95872	4.95028
APP-029	20k_&&_75_indentity	Aves	Merops nubicus	8.92672	4.89057
APP-029	20k_&&_85_indentity	Aves	Merops nubicus	8.92672	4.90872
APP-030	10k_&&_85_indentity	Aves	Mesitornis unicolor	8.99278	4.94711
APP-030	10k_&&_75_indentity	Aves	Mesitornis unicolor	8.99278	4.92973
APP-030	15k_&&_75_indentity	Aves	Mesitornis unicolor	8.96531	4.88695
APP-030	15k_&&_85_indentity	Aves	Mesitornis unicolor	8.96531	4.90503
APP-030	20k_&&_75_indentity	Aves	Mesitornis unicolor	8.93435	4.84383
APP-030	20k_&&_85_indentity	Aves	Mesitornis unicolor	8.93435	4.86243
APP-031	10k_&&_75_indentity	Aves	Nestor notabilis	8.99878	5.00558
APP-031	10k_&&_85_indentity	Aves	Nestor notabilis	8.99878	5.05056
APP-031	15k_&&_75_indentity	Aves	Nestor notabilis	8.98055	4.98034
APP-031	15k_&&_85_indentity	Aves	Nestor notabilis	8.98055	5.02628
APP-031	20k_&&_75_indentity	Aves	Nestor notabilis	8.95821	4.95136
APP-031	20k_&&_85_indentity	Aves	Nestor notabilis	8.95821	4.99808
APP-032	10k_&&_85_indentity	Aves	Nipponia nippon	9.09368	4.75696
APP-032	10k_&&_75_indentity	Aves	Nipponia nippon	9.09368	4.73275
APP-032	15k_&&_75_indentity	Aves	Nipponia nippon	9.09326	4.73108
APP-032	15k_&&_85_indentity	Aves	Nipponia nippon	9.09326	4.75532
APP-032	20k_&&_75_indentity	Aves	Nipponia nippon	9.09291	4.72996
APP-032	20k_&&_85_indentity	Aves	Nipponia nippon	9.09291	4.75419
APP-033	10k_&&_75_indentity	Aves	Opisthocomus hoazin	9.07766	5.04602
APP-033	10k_&&_85_indentity	Aves	Opisthocomus hoazin	9.07766	5.07674
APP-033	15k_&&_85_indentity	Aves	Opisthocomus hoazin	9.07682	5.07495
APP-033	15k_&&_75_indentity	Aves	Opisthocomus hoazin	9.07682	5.04425
APP-033	20k_&&_75_indentity	Aves	Opisthocomus hoazin	9.07609	5.04292
APP-033	20k_&&_85_indentity	Aves	Opisthocomus hoazin	9.07609	5.07359
APP-034	10k_&&_85_indentity	Aves	Pelecanus crispus	9.02505	4.97434
APP-034	10k_&&_75_indentity	Aves	Pelecanus crispus	9.02505	4.95742
APP-034	15k_&&_85_indentity	Aves	Pelecanus crispus	8.99552	4.93459
APP-034	15k_&&_75_indentity	Aves	Pelecanus crispus	8.99552	4.91711
APP-034	20k_&&_85_indentity	Aves	Pelecanus crispus	8.96087	4.8913
APP-034	20k_&&_75_indentity	Aves	Pelecanus crispus	8.96087	4.87356
APP-035	10k_&&_75_indentity	Aves	Phaethon lepturus	9.01818	4.91469
APP-035	10k_&&_85_indentity	Aves	Phaethon lepturus	9.01818	4.9372
APP-035	15k_&&_75_indentity	Aves	Phaethon lepturus	8.99121	4.87939
APP-035	15k_&&_85_indentity	Aves	Phaethon lepturus	8.99121	4.90282
APP-035	20k_&&_75_indentity	Aves	Phaethon lepturus	8.96078	4.84384
APP-035	20k_&&_85_indentity	Aves	Phaethon lepturus	8.96078	4.86794
APP-036	10k_&&_75_indentity	Aves	Phalacrocorax carbo	9.01883	4.83116
APP-036	10k_&&_85_indentity	Aves	Phalacrocorax carbo	9.01883	4.84091
APP-036	15k_&&_75_indentity	Aves	Phalacrocorax carbo	8.9926	4.79392
APP-036	15k_&&_85_indentity	Aves	Phalacrocorax carbo	8.9926	4.80398
APP-036	20k_&&_85_indentity	Aves	Phalacrocorax carbo	8.9621	4.76312
APP-036	20k_&&_75_indentity	Aves	Phalacrocorax carbo	8.9621	4.75289
APP-037	10k_&&_75_indentity	Aves	Phoenicopterus ruber	9.00218	4.79882
APP-037	10k_&&_85_indentity	Aves	Phoenicopterus ruber	9.00218	4.81214
APP-037	15k_&&_75_indentity	Aves	Phoenicopterus ruber	8.96733	4.75318
APP-037	15k_&&_85_indentity	Aves	Phoenicopterus ruber	8.96733	4.7671
APP-037	20k_&&_75_indentity	Aves	Phoenicopterus ruber	8.92743	4.70355
APP-037	20k_&&_85_indentity	Aves	Phoenicopterus ruber	8.92743	4.71782
APP-038	10k_&&_75_indentity	Aves	Picoides pubescens	9.0596	5.60819
APP-038	10k_&&_85_indentity	Aves	Picoides pubescens	9.0596	5.66793
APP-038	15k_&&_75_indentity	Aves	Picoides pubescens	9.05868	5.60726
APP-038	15k_&&_85_indentity	Aves	Picoides pubescens	9.05868	5.66707
APP-038	20k_&&_85_indentity	Aves	Picoides pubescens	9.05787	5.66628
APP-038	20k_&&_75_indentity	Aves	Picoides pubescens	9.05787	5.60641
APP-040	10k_&&_85_indentity	Aves	Pterocles gutturalis	8.99379	4.89828
APP-040	10k_&&_75_indentity	Aves	Pterocles gutturalis	8.99379	4.87674
APP-040	15k_&&_75_indentity	Aves	Pterocles gutturalis	8.96902	4.84336
APP-040	15k_&&_85_indentity	Aves	Pterocles gutturalis	8.96902	4.86549
APP-040	20k_&&_85_indentity	Aves	Pterocles gutturalis	8.93999	4.83021
APP-040	20k_&&_75_indentity	Aves	Pterocles gutturalis	8.93999	4.80768
APP-041	10k_&&_85_indentity	Aves	Pygoscelis adeliae	9.08224	4.96236
APP-041	10k_&&_75_indentity	Aves	Pygoscelis adeliae	9.08224	4.94093
APP-041	15k_&&_75_indentity	Aves	Pygoscelis adeliae	9.08189	4.94063
APP-041	15k_&&_85_indentity	Aves	Pygoscelis adeliae	9.08189	4.96207
APP-041	20k_&&_85_indentity	Aves	Pygoscelis adeliae	9.08165	4.96183
APP-041	20k_&&_75_indentity	Aves	Pygoscelis adeliae	9.08165	4.94038
APP-042	10k_&&_75_indentity	Aves	Struthio camelus	9.08646	4.42982
APP-042	10k_&&_85_indentity	Aves	Struthio camelus	9.08646	4.45475
APP-042	15k_&&_75_indentity	Aves	Struthio camelus	9.08613	4.42812
APP-042	15k_&&_85_indentity	Aves	Struthio camelus	9.08613	4.453
APP-042	20k_&&_75_indentity	Aves	Struthio camelus	9.08574	4.42658
APP-042	20k_&&_85_indentity	Aves	Struthio camelus	9.08574	4.45145
APP-043	10k_&&_75_indentity	Aves	Tauraco erythrolophus	9.0325	5.04358
APP-043	10k_&&_85_indentity	Aves	Tauraco erythrolophus	9.0325	5.08026
APP-043	15k_&&_75_indentity	Aves	Tauraco erythrolophus	9.0112	5.01246
APP-043	15k_&&_85_indentity	Aves	Tauraco erythrolophus	9.0112	5.05018
APP-043	20k_&&_85_indentity	Aves	Tauraco erythrolophus	8.98663	5.01698
APP-043	20k_&&_75_indentity	Aves	Tauraco erythrolophus	8.98663	4.97866
APP-044	10k_&&_75_indentity	Aves	Tinamus guttatus	8.99356	4.54581
APP-044	10k_&&_85_indentity	Aves	Tinamus guttatus	8.99356	4.58713
APP-044	15k_&&_75_indentity	Aves	Tinamus guttatus	8.98959	4.53385
APP-044	15k_&&_85_indentity	Aves	Tinamus guttatus	8.98959	4.57529
APP-044	20k_&&_85_indentity	Aves	Tinamus guttatus	8.98534	4.56643
APP-044	20k_&&_75_indentity	Aves	Tinamus guttatus	8.98534	4.52489
APP-045	10k_&&_75_indentity	Aves	Tyto alba	9.01011	4.73559
APP-045	10k_&&_85_indentity	Aves	Tyto alba	9.01011	4.74189
APP-045	15k_&&_85_indentity	Aves	Tyto alba	8.9858	4.7096
APP-045	15k_&&_75_indentity	Aves	Tyto alba	8.9858	4.70304
APP-045	20k_&&_75_indentity	Aves	Tyto alba	8.95852	4.67094
APP-045	20k_&&_85_indentity	Aves	Tyto alba	8.95852	4.67773
B10K-Callaeas-wilsoni	10k_&&_75_indentity	Aves	Callaeas wilsoni	9.00368	5.03951
B10K-Callaeas-wilsoni	10k_&&_85_indentity	Aves	Callaeas wilsoni	9.00368	5.06366
B10K-Callaeas-wilsoni	15k_&&_85_indentity	Aves	Callaeas wilsoni	8.99559	5.04815
B10K-Callaeas-wilsoni	15k_&&_75_indentity	Aves	Callaeas wilsoni	8.99559	5.02426
B10K-Callaeas-wilsoni	20k_&&_85_indentity	Aves	Callaeas wilsoni	8.98636	5.03336
B10K-Callaeas-wilsoni	20k_&&_75_indentity	Aves	Callaeas wilsoni	8.98636	5.0098
B10K-Casuarius-casuarius	10k_&&_85_indentity	Aves	Casuarius casuarius	9.07873	4.26809
B10K-Casuarius-casuarius	10k_&&_75_indentity	Aves	Casuarius casuarius	9.07873	4.25554
B10K-Casuarius-casuarius	15k_&&_85_indentity	Aves	Casuarius casuarius	9.07821	4.26557
B10K-Casuarius-casuarius	15k_&&_75_indentity	Aves	Casuarius casuarius	9.07821	4.25331
B10K-Casuarius-casuarius	20k_&&_85_indentity	Aves	Casuarius casuarius	9.07771	4.26228
B10K-Casuarius-casuarius	20k_&&_75_indentity	Aves	Casuarius casuarius	9.07771	4.25032
B10K-Crypturellus-soui	10k_&&_85_indentity	Aves	Crypturellus soui	8.99343	4.54909
B10K-Crypturellus-soui	10k_&&_75_indentity	Aves	Crypturellus soui	8.99343	4.51036
B10K-Crypturellus-soui	15k_&&_85_indentity	Aves	Crypturellus soui	8.98877	4.53199
B10K-Crypturellus-soui	15k_&&_75_indentity	Aves	Crypturellus soui	8.98877	4.49315
B10K-Crypturellus-soui	20k_&&_85_indentity	Aves	Crypturellus soui	8.98506	4.52127
B10K-Crypturellus-soui	20k_&&_75_indentity	Aves	Crypturellus soui	8.98506	4.48236
B10K-Crypturellus-undulatus	10k_&&_75_indentity	Aves	Crypturellus undulatus	8.97372	4.48708
B10K-Crypturellus-undulatus	10k_&&_85_indentity	Aves	Crypturellus undulatus	8.97372	4.5258
B10K-Crypturellus-undulatus	15k_&&_85_indentity	Aves	Crypturellus undulatus	8.9668	4.51001
B10K-Crypturellus-undulatus	15k_&&_75_indentity	Aves	Crypturellus undulatus	8.9668	4.47063
B10K-Crypturellus-undulatus	20k_&&_75_indentity	Aves	Crypturellus undulatus	8.96095	4.45926
B10K-Crypturellus-undulatus	20k_&&_85_indentity	Aves	Crypturellus undulatus	8.96095	4.49896
B10K-CU-030-46	10k_&&_85_indentity	Aves	Menura novaehollandiae	9.02238	5.06263
B10K-CU-030-46	10k_&&_75_indentity	Aves	Menura novaehollandiae	9.02238	5.02612
B10K-CU-030-46	15k_&&_85_indentity	Aves	Menura novaehollandiae	9.02127	5.05859
B10K-CU-030-46	15k_&&_75_indentity	Aves	Menura novaehollandiae	9.02127	5.02219
B10K-CU-030-46	20k_&&_75_indentity	Aves	Menura novaehollandiae	9.02054	5.02
B10K-CU-030-46	20k_&&_85_indentity	Aves	Menura novaehollandiae	9.02054	5.05632
B10K-CU-031-01	10k_&&_75_indentity	Aves	Ardeotis kori	9.05589	5.00051
B10K-CU-031-01	10k_&&_85_indentity	Aves	Ardeotis kori	9.05589	5.03904
B10K-CU-031-01	15k_&&_85_indentity	Aves	Ardeotis kori	9.05337	5.03171
B10K-CU-031-01	15k_&&_75_indentity	Aves	Ardeotis kori	9.05337	4.99277
B10K-CU-031-01	20k_&&_75_indentity	Aves	Ardeotis kori	9.05091	4.98571
B10K-CU-031-01	20k_&&_85_indentity	Aves	Ardeotis kori	9.05091	5.02492
B10K-CU-031-02	10k_&&_85_indentity	Aves	Ceuthmochares aereus	9.03067	5.13585
B10K-CU-031-02	10k_&&_75_indentity	Aves	Ceuthmochares aereus	9.03067	5.08661
B10K-CU-031-02	15k_&&_85_indentity	Aves	Ceuthmochares aereus	9.02226	5.12365
B10K-CU-031-02	15k_&&_75_indentity	Aves	Ceuthmochares aereus	9.02226	5.0743
B10K-CU-031-02	20k_&&_85_indentity	Aves	Ceuthmochares aereus	9.01345	5.11115
B10K-CU-031-02	20k_&&_75_indentity	Aves	Ceuthmochares aereus	9.01345	5.06207
B10K-CU-031-03	10k_&&_75_indentity	Aves	Cochlearius cochlearius	9.06756	4.9339
B10K-CU-031-03	10k_&&_85_indentity	Aves	Cochlearius cochlearius	9.06756	4.95634
B10K-CU-031-03	15k_&&_85_indentity	Aves	Cochlearius cochlearius	9.06681	4.95465
B10K-CU-031-03	15k_&&_75_indentity	Aves	Cochlearius cochlearius	9.06681	4.93221
B10K-CU-031-03	20k_&&_85_indentity	Aves	Cochlearius cochlearius	9.06614	4.95313
B10K-CU-031-03	20k_&&_75_indentity	Aves	Cochlearius cochlearius	9.06614	4.93069
B10K-CU-031-07	10k_&&_85_indentity	Aves	Geococcyx californianus	8.99065	5.05499
B10K-CU-031-07	10k_&&_75_indentity	Aves	Geococcyx californianus	8.99065	5.02
B10K-CU-031-07	15k_&&_85_indentity	Aves	Geococcyx californianus	8.96891	5.0154
B10K-CU-031-07	15k_&&_75_indentity	Aves	Geococcyx californianus	8.96891	4.98075
B10K-CU-031-07	20k_&&_85_indentity	Aves	Geococcyx californianus	8.94547	4.97519
B10K-CU-031-07	20k_&&_75_indentity	Aves	Geococcyx californianus	8.94547	4.94142
B10K-CU-031-08	10k_&&_85_indentity	Aves	Glareola pratincola	9.06255	5.00591
B10K-CU-031-08	10k_&&_75_indentity	Aves	Glareola pratincola	9.06255	4.98024
B10K-CU-031-08	15k_&&_75_indentity	Aves	Glareola pratincola	9.05875	4.9709
B10K-CU-031-08	15k_&&_85_indentity	Aves	Glareola pratincola	9.05875	4.99675
B10K-CU-031-08	20k_&&_85_indentity	Aves	Glareola pratincola	9.05535	4.99028
B10K-CU-031-08	20k_&&_75_indentity	Aves	Glareola pratincola	9.05535	4.96433
B10K-CU-031-10	10k_&&_75_indentity	Aves	Nyctibius bracteatus	9.06133	5.04121
B10K-CU-031-10	10k_&&_85_indentity	Aves	Nyctibius bracteatus	9.06133	5.06684
B10K-CU-031-10	15k_&&_85_indentity	Aves	Nyctibius bracteatus	9.05734	5.05406
B10K-CU-031-10	15k_&&_75_indentity	Aves	Nyctibius bracteatus	9.05734	5.02849
B10K-CU-031-10	20k_&&_85_indentity	Aves	Nyctibius bracteatus	9.0535	5.04326
B10K-CU-031-10	20k_&&_75_indentity	Aves	Nyctibius bracteatus	9.0535	5.01756
B10K-CU-031-11	10k_&&_85_indentity	Aves	Oceanites oceanicus	9.06818	4.93977
B10K-CU-031-11	10k_&&_75_indentity	Aves	Oceanites oceanicus	9.06818	4.91434
B10K-CU-031-11	15k_&&_75_indentity	Aves	Oceanites oceanicus	9.06644	4.90917
B10K-CU-031-11	15k_&&_85_indentity	Aves	Oceanites oceanicus	9.06644	4.93464
B10K-CU-031-11	20k_&&_75_indentity	Aves	Oceanites oceanicus	9.06459	4.90462
B10K-CU-031-11	20k_&&_85_indentity	Aves	Oceanites oceanicus	9.06459	4.93015
B10K-CU-031-12	10k_&&_85_indentity	Aves	Rhodinocichla rosea	9.01002	5.1391
B10K-CU-031-12	10k_&&_75_indentity	Aves	Rhodinocichla rosea	9.01002	5.11871
B10K-CU-031-12	15k_&&_75_indentity	Aves	Rhodinocichla rosea	9.00902	5.11458
B10K-CU-031-12	15k_&&_85_indentity	Aves	Rhodinocichla rosea	9.00902	5.13466
B10K-CU-031-12	20k_&&_85_indentity	Aves	Rhodinocichla rosea	9.00817	5.131
B10K-CU-031-12	20k_&&_75_indentity	Aves	Rhodinocichla rosea	9.00817	5.11107
B10K-CU-031-13	10k_&&_85_indentity	Aves	Tachuris rubrigastra	9.02253	5.09681
B10K-CU-031-13	10k_&&_75_indentity	Aves	Tachuris rubrigastra	9.02253	5.06722
B10K-CU-031-13	15k_&&_85_indentity	Aves	Tachuris rubrigastra	9.02137	5.09276
B10K-CU-031-13	15k_&&_75_indentity	Aves	Tachuris rubrigastra	9.02137	5.06321
B10K-CU-031-13	20k_&&_75_indentity	Aves	Tachuris rubrigastra	9.02054	5.06049
B10K-CU-031-13	20k_&&_85_indentity	Aves	Tachuris rubrigastra	9.02054	5.09008
B10K-CU-031-17	10k_&&_85_indentity	Aves	Ptilorrhoa leucosticta	9.03895	5.07129
B10K-CU-031-17	10k_&&_75_indentity	Aves	Ptilorrhoa leucosticta	9.03895	5.049
B10K-CU-031-17	15k_&&_85_indentity	Aves	Ptilorrhoa leucosticta	9.0352	5.06052
B10K-CU-031-17	15k_&&_75_indentity	Aves	Ptilorrhoa leucosticta	9.0352	5.03834
B10K-CU-031-17	20k_&&_85_indentity	Aves	Ptilorrhoa leucosticta	9.03209	5.05126
B10K-CU-031-17	20k_&&_75_indentity	Aves	Ptilorrhoa leucosticta	9.03209	5.0291
B10K-CU-031-19	10k_&&_85_indentity	Aves	Chaetorhynchus papuensis	9.01425	5.0798
B10K-CU-031-19	10k_&&_75_indentity	Aves	Chaetorhynchus papuensis	9.01425	5.05661
B10K-CU-031-19	15k_&&_75_indentity	Aves	Chaetorhynchus papuensis	9.01213	5.0482
B10K-CU-031-19	15k_&&_85_indentity	Aves	Chaetorhynchus papuensis	9.01213	5.07145
B10K-CU-031-19	20k_&&_75_indentity	Aves	Chaetorhynchus papuensis	9.0099	5.0397
B10K-CU-031-19	20k_&&_85_indentity	Aves	Chaetorhynchus papuensis	9.0099	5.06302
B10K-CU-031-20	10k_&&_75_indentity	Aves	Smithornis capensis	9.02082	5.06402
B10K-CU-031-20	10k_&&_85_indentity	Aves	Smithornis capensis	9.02082	5.0892
B10K-CU-031-20	15k_&&_75_indentity	Aves	Smithornis capensis	9.01903	5.06051
B10K-CU-031-20	15k_&&_85_indentity	Aves	Smithornis capensis	9.01903	5.08564
B10K-CU-031-20	20k_&&_85_indentity	Aves	Smithornis capensis	9.01749	5.08294
B10K-CU-031-20	20k_&&_75_indentity	Aves	Smithornis capensis	9.01749	5.05781
B10K-CU-031-22	10k_&&_75_indentity	Aves	Chunga burmeisteri	9.06598	4.86597
B10K-CU-031-22	10k_&&_85_indentity	Aves	Chunga burmeisteri	9.06598	4.88073
B10K-CU-031-22	15k_&&_85_indentity	Aves	Chunga burmeisteri	9.06523	4.87844
B10K-CU-031-22	15k_&&_75_indentity	Aves	Chunga burmeisteri	9.06523	4.86369
B10K-CU-031-22	20k_&&_85_indentity	Aves	Chunga burmeisteri	9.06466	4.87689
B10K-CU-031-22	20k_&&_75_indentity	Aves	Chunga burmeisteri	9.06466	4.86215
B10K-CU-031-23	10k_&&_75_indentity	Aves	Lophotis ruficrista	9.04382	4.95178
B10K-CU-031-23	10k_&&_85_indentity	Aves	Lophotis ruficrista	9.04382	4.98866
B10K-CU-031-23	15k_&&_85_indentity	Aves	Lophotis ruficrista	9.04303	4.98691
B10K-CU-031-23	15k_&&_75_indentity	Aves	Lophotis ruficrista	9.04303	4.94994
B10K-CU-031-23	20k_&&_75_indentity	Aves	Lophotis ruficrista	9.04214	4.94802
B10K-CU-031-23	20k_&&_85_indentity	Aves	Lophotis ruficrista	9.04214	4.98508
B10K-CU-031-38	10k_&&_85_indentity	Aves	Anhinga anhinga	9.06946	5.01486
B10K-CU-031-38	10k_&&_75_indentity	Aves	Anhinga anhinga	9.06946	4.99543
B10K-CU-031-38	15k_&&_85_indentity	Aves	Anhinga anhinga	9.0675	5.0107
B10K-CU-031-38	15k_&&_75_indentity	Aves	Anhinga anhinga	9.0675	4.99125
B10K-CU-031-38	20k_&&_75_indentity	Aves	Anhinga anhinga	9.0649	4.98632
B10K-CU-031-38	20k_&&_85_indentity	Aves	Anhinga anhinga	9.0649	5.00582
B10K-CU-031-40	10k_&&_75_indentity	Aves	Corythaeola cristata	9.01098	4.85339
B10K-CU-031-40	10k_&&_85_indentity	Aves	Corythaeola cristata	9.01098	4.87701
B10K-CU-031-40	15k_&&_85_indentity	Aves	Corythaeola cristata	8.99416	4.85167
B10K-CU-031-40	15k_&&_75_indentity	Aves	Corythaeola cristata	8.99416	4.82717
B10K-CU-031-40	20k_&&_75_indentity	Aves	Corythaeola cristata	8.97703	4.80074
B10K-CU-031-40	20k_&&_85_indentity	Aves	Corythaeola cristata	8.97703	4.82598
B10K-Dromaius-novaehollandiae	10k_&&_85_indentity	Aves	Dromaius novaehollandiae	9.07732	4.2522
B10K-Dromaius-novaehollandiae	10k_&&_75_indentity	Aves	Dromaius novaehollandiae	9.07732	4.24214
B10K-Dromaius-novaehollandiae	15k_&&_75_indentity	Aves	Dromaius novaehollandiae	9.07662	4.239
B10K-Dromaius-novaehollandiae	15k_&&_85_indentity	Aves	Dromaius novaehollandiae	9.07662	4.24888
B10K-Dromaius-novaehollandiae	20k_&&_85_indentity	Aves	Dromaius novaehollandiae	9.07611	4.24655
B10K-Dromaius-novaehollandiae	20k_&&_75_indentity	Aves	Dromaius novaehollandiae	9.07611	4.23676
B10K-DU-001-01	10k_&&_85_indentity	Aves	Cephalopterus ornatus	9.01378	5.06448
B10K-DU-001-01	10k_&&_75_indentity	Aves	Cephalopterus ornatus	9.01378	5.03009
B10K-DU-001-01	15k_&&_85_indentity	Aves	Cephalopterus ornatus	9.00877	5.05542
B10K-DU-001-01	15k_&&_75_indentity	Aves	Cephalopterus ornatus	9.00877	5.02074
B10K-DU-001-01	20k_&&_75_indentity	Aves	Cephalopterus ornatus	9.00379	5.01237
B10K-DU-001-01	20k_&&_85_indentity	Aves	Cephalopterus ornatus	9.00379	5.04738
B10K-DU-001-02	10k_&&_85_indentity	Aves	Grallaria varia	9.01311	5.08234
B10K-DU-001-02	10k_&&_75_indentity	Aves	Grallaria varia	9.01311	5.05393
B10K-DU-001-02	15k_&&_85_indentity	Aves	Grallaria varia	9.00959	5.07573
B10K-DU-001-02	15k_&&_75_indentity	Aves	Grallaria varia	9.00959	5.04715
B10K-DU-001-02	20k_&&_75_indentity	Aves	Grallaria varia	9.006	5.04088
B10K-DU-001-02	20k_&&_85_indentity	Aves	Grallaria varia	9.006	5.06966
B10K-DU-001-03	10k_&&_85_indentity	Aves	Sclerurus mexicanus	9.01375	5.04472
B10K-DU-001-03	10k_&&_75_indentity	Aves	Sclerurus mexicanus	9.01375	5.01394
B10K-DU-001-03	15k_&&_75_indentity	Aves	Sclerurus mexicanus	9.01214	5.00897
B10K-DU-001-03	15k_&&_85_indentity	Aves	Sclerurus mexicanus	9.01214	5.03999
B10K-DU-001-03	20k_&&_85_indentity	Aves	Sclerurus mexicanus	9.01082	5.03641
B10K-DU-001-03	20k_&&_75_indentity	Aves	Sclerurus mexicanus	9.01082	5.00524
B10K-DU-001-04	10k_&&_75_indentity	Aves	Eubucco bourcierii	9.07428	5.53512
B10K-DU-001-04	10k_&&_85_indentity	Aves	Eubucco bourcierii	9.07428	5.5884
B10K-DU-001-04	15k_&&_75_indentity	Aves	Eubucco bourcierii	9.06581	5.52392
B10K-DU-001-04	15k_&&_85_indentity	Aves	Eubucco bourcierii	9.06581	5.57749
B10K-DU-001-04	20k_&&_75_indentity	Aves	Eubucco bourcierii	9.05719	5.51223
B10K-DU-001-04	20k_&&_85_indentity	Aves	Eubucco bourcierii	9.05719	5.56595
B10K-DU-001-06	10k_&&_75_indentity	Aves	Sakesphorus luctuosus	9.0232	5.09458
B10K-DU-001-06	10k_&&_85_indentity	Aves	Sakesphorus luctuosus	9.0232	5.12599
B10K-DU-001-06	15k_&&_85_indentity	Aves	Sakesphorus luctuosus	9.01953	5.11844
B10K-DU-001-06	15k_&&_75_indentity	Aves	Sakesphorus luctuosus	9.01953	5.08693
B10K-DU-001-06	20k_&&_85_indentity	Aves	Sakesphorus luctuosus	9.01623	5.11254
B10K-DU-001-06	20k_&&_75_indentity	Aves	Sakesphorus luctuosus	9.01623	5.08098
B10K-DU-001-07	10k_&&_75_indentity	Aves	Ciccaba nigrolineata	9.06253	4.83673
B10K-DU-001-07	10k_&&_85_indentity	Aves	Ciccaba nigrolineata	9.06253	4.8488
B10K-DU-001-07	15k_&&_85_indentity	Aves	Ciccaba nigrolineata	9.05926	4.83962
B10K-DU-001-07	15k_&&_75_indentity	Aves	Ciccaba nigrolineata	9.05926	4.82744
B10K-DU-001-07	20k_&&_85_indentity	Aves	Ciccaba nigrolineata	9.05612	4.8322
B10K-DU-001-07	20k_&&_75_indentity	Aves	Ciccaba nigrolineata	9.05612	4.81997
B10K-DU-001-08	10k_&&_75_indentity	Aves	Penelope pileata	9.00733	4.9836
B10K-DU-001-08	10k_&&_85_indentity	Aves	Penelope pileata	9.00733	5.00359
B10K-DU-001-08	15k_&&_75_indentity	Aves	Penelope pileata	9.00603	4.97987
B10K-DU-001-08	15k_&&_85_indentity	Aves	Penelope pileata	9.00603	4.99988
B10K-DU-001-08	20k_&&_85_indentity	Aves	Penelope pileata	9.00469	4.99637
B10K-DU-001-08	20k_&&_75_indentity	Aves	Penelope pileata	9.00469	4.97632
B10K-DU-001-09	10k_&&_85_indentity	Aves	Campylorhamphus procurvoides	9.01266	5.04141
B10K-DU-001-09	10k_&&_75_indentity	Aves	Campylorhamphus procurvoides	9.01266	5.01347
B10K-DU-001-09	15k_&&_75_indentity	Aves	Campylorhamphus procurvoides	9.01093	5.00816
B10K-DU-001-09	15k_&&_85_indentity	Aves	Campylorhamphus procurvoides	9.01093	5.03608
B10K-DU-001-09	20k_&&_85_indentity	Aves	Campylorhamphus procurvoides	9.0096	5.03241
B10K-DU-001-09	20k_&&_75_indentity	Aves	Campylorhamphus procurvoides	9.0096	5.00445
B10K-DU-001-15	10k_&&_85_indentity	Aves	Alaudala cheleensis	8.99925	5.05932
B10K-DU-001-15	10k_&&_75_indentity	Aves	Alaudala cheleensis	8.99925	5.04198
B10K-DU-001-15	15k_&&_75_indentity	Aves	Alaudala cheleensis	8.99331	5.0249
B10K-DU-001-15	15k_&&_85_indentity	Aves	Alaudala cheleensis	8.99331	5.0423
B10K-DU-001-15	20k_&&_85_indentity	Aves	Alaudala cheleensis	8.98884	5.03037
B10K-DU-001-15	20k_&&_75_indentity	Aves	Alaudala cheleensis	8.98884	5.01299
B10K-DU-001-16	10k_&&_75_indentity	Aves	Bucco capensis	8.9718	5.1647
B10K-DU-001-16	10k_&&_85_indentity	Aves	Bucco capensis	8.9718	5.20077
B10K-DU-001-16	15k_&&_85_indentity	Aves	Bucco capensis	8.96369	5.18716
B10K-DU-001-16	15k_&&_75_indentity	Aves	Bucco capensis	8.96369	5.15049
B10K-DU-001-16	20k_&&_75_indentity	Aves	Bucco capensis	8.95617	5.13824
B10K-DU-001-16	20k_&&_85_indentity	Aves	Bucco capensis	8.95617	5.1753
B10K-DU-001-17	10k_&&_75_indentity	Aves	Catharus fuscescens	8.9928	5.03028
B10K-DU-001-17	10k_&&_85_indentity	Aves	Catharus fuscescens	8.9928	5.04463
B10K-DU-001-17	15k_&&_75_indentity	Aves	Catharus fuscescens	8.98743	5.01488
B10K-DU-001-17	15k_&&_85_indentity	Aves	Catharus fuscescens	8.98743	5.02902
B10K-DU-001-17	20k_&&_75_indentity	Aves	Catharus fuscescens	8.98199	5.00201
B10K-DU-001-17	20k_&&_85_indentity	Aves	Catharus fuscescens	8.98199	5.01591
B10K-DU-001-18	10k_&&_85_indentity	Aves	Regulus satrapa	8.98922	5.01206
B10K-DU-001-18	10k_&&_75_indentity	Aves	Regulus satrapa	8.98922	4.99756
B10K-DU-001-18	15k_&&_85_indentity	Aves	Regulus satrapa	8.98408	5.00049
B10K-DU-001-18	15k_&&_75_indentity	Aves	Regulus satrapa	8.98408	4.98574
B10K-DU-001-18	20k_&&_75_indentity	Aves	Regulus satrapa	8.97921	4.97657
B10K-DU-001-18	20k_&&_85_indentity	Aves	Regulus satrapa	8.97921	4.99142
B10K-DU-001-19	10k_&&_85_indentity	Aves	Loxia leucoptera	8.99918	5.09487
B10K-DU-001-19	10k_&&_75_indentity	Aves	Loxia leucoptera	8.99918	5.07749
B10K-DU-001-19	15k_&&_85_indentity	Aves	Loxia leucoptera	8.99689	5.08622
B10K-DU-001-19	15k_&&_75_indentity	Aves	Loxia leucoptera	8.99689	5.0688
B10K-DU-001-19	20k_&&_75_indentity	Aves	Loxia leucoptera	8.99488	5.06275
B10K-DU-001-19	20k_&&_85_indentity	Aves	Loxia leucoptera	8.99488	5.08014
B10K-DU-001-20	10k_&&_75_indentity	Aves	Stercorarius parasiticus	9.06064	4.9142
B10K-DU-001-20	10k_&&_85_indentity	Aves	Stercorarius parasiticus	9.06064	4.94364
B10K-DU-001-20	15k_&&_85_indentity	Aves	Stercorarius parasiticus	9.05962	4.94135
B10K-DU-001-20	15k_&&_75_indentity	Aves	Stercorarius parasiticus	9.05962	4.91183
B10K-DU-001-20	20k_&&_75_indentity	Aves	Stercorarius parasiticus	9.05873	4.90996
B10K-DU-001-20	20k_&&_85_indentity	Aves	Stercorarius parasiticus	9.05873	4.93951
B10K-DU-001-21	10k_&&_85_indentity	Aves	Baryphthengus martii	9.02436	5.08968
B10K-DU-001-21	10k_&&_75_indentity	Aves	Baryphthengus martii	9.02436	5.06077
B10K-DU-001-21	15k_&&_75_indentity	Aves	Baryphthengus martii	9.01783	5.04833
B10K-DU-001-21	15k_&&_85_indentity	Aves	Baryphthengus martii	9.01783	5.0776
B10K-DU-001-21	20k_&&_85_indentity	Aves	Baryphthengus martii	9.01124	5.06514
B10K-DU-001-21	20k_&&_75_indentity	Aves	Baryphthengus martii	9.01124	5.03558
B10K-DU-001-22	10k_&&_75_indentity	Aves	Vireo altiloquus	9.01488	5.08991
B10K-DU-001-22	10k_&&_85_indentity	Aves	Vireo altiloquus	9.01488	5.11135
B10K-DU-001-22	15k_&&_75_indentity	Aves	Vireo altiloquus	9.01236	5.07903
B10K-DU-001-22	15k_&&_85_indentity	Aves	Vireo altiloquus	9.01236	5.10051
B10K-DU-001-22	20k_&&_75_indentity	Aves	Vireo altiloquus	9.01009	5.07063
B10K-DU-001-22	20k_&&_85_indentity	Aves	Vireo altiloquus	9.01009	5.09206
B10K-DU-001-23	10k_&&_85_indentity	Aves	Hemiprocne comata	9.04391	5.12045
B10K-DU-001-23	10k_&&_75_indentity	Aves	Hemiprocne comata	9.04391	5.07981
B10K-DU-001-23	15k_&&_85_indentity	Aves	Hemiprocne comata	9.04086	5.11502
B10K-DU-001-23	15k_&&_75_indentity	Aves	Hemiprocne comata	9.04086	5.07414
B10K-DU-001-23	20k_&&_85_indentity	Aves	Hemiprocne comata	9.0378	5.1092
B10K-DU-001-23	20k_&&_75_indentity	Aves	Hemiprocne comata	9.0378	5.06819
B10K-DU-001-24	10k_&&_75_indentity	Aves	Psilopogon haemacephalus	9.06443	5.62162
B10K-DU-001-24	10k_&&_85_indentity	Aves	Psilopogon haemacephalus	9.06443	5.67229
B10K-DU-001-24	15k_&&_75_indentity	Aves	Psilopogon haemacephalus	9.05755	5.6121
B10K-DU-001-24	15k_&&_85_indentity	Aves	Psilopogon haemacephalus	9.05755	5.66295
B10K-DU-001-24	20k_&&_85_indentity	Aves	Psilopogon haemacephalus	9.05094	5.65377
B10K-DU-001-24	20k_&&_75_indentity	Aves	Psilopogon haemacephalus	9.05094	5.60281
B10K-DU-001-25	10k_&&_85_indentity	Aves	Edolisoma coerulescens	9.01162	5.05249
B10K-DU-001-25	10k_&&_75_indentity	Aves	Edolisoma coerulescens	9.01162	5.0243
B10K-DU-001-25	15k_&&_75_indentity	Aves	Edolisoma coerulescens	9.01022	5.01861
B10K-DU-001-25	15k_&&_85_indentity	Aves	Edolisoma coerulescens	9.01022	5.04696
B10K-DU-001-25	20k_&&_85_indentity	Aves	Edolisoma coerulescens	9.00894	5.04257
B10K-DU-001-25	20k_&&_75_indentity	Aves	Edolisoma coerulescens	9.00894	5.01417
B10K-DU-001-26	10k_&&_75_indentity	Aves	Irena cyanogastra	9.00184	5.04509
B10K-DU-001-26	10k_&&_85_indentity	Aves	Irena cyanogastra	9.00184	5.06583
B10K-DU-001-26	15k_&&_85_indentity	Aves	Irena cyanogastra	8.99887	5.05714
B10K-DU-001-26	15k_&&_75_indentity	Aves	Irena cyanogastra	8.99887	5.03629
B10K-DU-001-26	20k_&&_75_indentity	Aves	Irena cyanogastra	8.99634	5.03035
B10K-DU-001-26	20k_&&_85_indentity	Aves	Irena cyanogastra	8.99634	5.05124
B10K-DU-001-27	10k_&&_75_indentity	Aves	Sterrhoptilus dennistouni	9.00453	5.11107
B10K-DU-001-27	10k_&&_85_indentity	Aves	Sterrhoptilus dennistouni	9.00453	5.12847
B10K-DU-001-27	15k_&&_85_indentity	Aves	Sterrhoptilus dennistouni	9.00119	5.11673
B10K-DU-001-27	15k_&&_75_indentity	Aves	Sterrhoptilus dennistouni	9.00119	5.0993
B10K-DU-001-27	20k_&&_85_indentity	Aves	Sterrhoptilus dennistouni	8.99882	5.10885
B10K-DU-001-27	20k_&&_75_indentity	Aves	Sterrhoptilus dennistouni	8.99882	5.09146
B10K-DU-001-28	10k_&&_75_indentity	Aves	Pachycephala philippinensis	9.00569	5.02244
B10K-DU-001-28	10k_&&_85_indentity	Aves	Pachycephala philippinensis	9.00569	5.04752
B10K-DU-001-28	15k_&&_85_indentity	Aves	Pachycephala philippinensis	9.00265	5.03959
B10K-DU-001-28	15k_&&_75_indentity	Aves	Pachycephala philippinensis	9.00265	5.01447
B10K-DU-001-28	20k_&&_75_indentity	Aves	Pachycephala philippinensis	8.99981	5.00782
B10K-DU-001-28	20k_&&_85_indentity	Aves	Pachycephala philippinensis	8.99981	5.03303
B10K-DU-001-29	10k_&&_75_indentity	Aves	Rhabdornis inornatus	9.00756	5.06195
B10K-DU-001-29	10k_&&_85_indentity	Aves	Rhabdornis inornatus	9.00756	5.08248
B10K-DU-001-29	15k_&&_75_indentity	Aves	Rhabdornis inornatus	9.00565	5.05309
B10K-DU-001-29	15k_&&_85_indentity	Aves	Rhabdornis inornatus	9.00565	5.07363
B10K-DU-001-29	20k_&&_85_indentity	Aves	Rhabdornis inornatus	9.00399	5.06671
B10K-DU-001-29	20k_&&_75_indentity	Aves	Rhabdornis inornatus	9.00399	5.04613
B10K-DU-001-30	10k_&&_75_indentity	Aves	Ramphastos sulfuratus	9.02484	5.5261
B10K-DU-001-30	10k_&&_85_indentity	Aves	Ramphastos sulfuratus	9.02484	5.57102
B10K-DU-001-30	15k_&&_85_indentity	Aves	Ramphastos sulfuratus	9.00439	5.53896
B10K-DU-001-30	15k_&&_75_indentity	Aves	Ramphastos sulfuratus	9.00439	5.49373
B10K-DU-001-30	20k_&&_75_indentity	Aves	Ramphastos sulfuratus	8.98374	5.46258
B10K-DU-001-30	20k_&&_85_indentity	Aves	Ramphastos sulfuratus	8.98374	5.50763
B10K-DU-001-31	10k_&&_85_indentity	Aves	Quiscalus mexicanus	8.98366	5.08375
B10K-DU-001-31	10k_&&_75_indentity	Aves	Quiscalus mexicanus	8.98366	5.06842
B10K-DU-001-31	15k_&&_75_indentity	Aves	Quiscalus mexicanus	8.96857	5.02968
B10K-DU-001-31	15k_&&_85_indentity	Aves	Quiscalus mexicanus	8.96857	5.04475
B10K-DU-001-31	20k_&&_85_indentity	Aves	Quiscalus mexicanus	8.9532	5.00956
B10K-DU-001-31	20k_&&_75_indentity	Aves	Quiscalus mexicanus	8.9532	4.99497
B10K-DU-001-32	10k_&&_75_indentity	Aves	Hydrobates tethys	9.05961	4.76391
B10K-DU-001-32	10k_&&_85_indentity	Aves	Hydrobates tethys	9.05961	4.77725
B10K-DU-001-32	15k_&&_75_indentity	Aves	Hydrobates tethys	9.05589	4.75478
B10K-DU-001-32	15k_&&_85_indentity	Aves	Hydrobates tethys	9.05589	4.76813
B10K-DU-001-32	20k_&&_85_indentity	Aves	Hydrobates tethys	9.05292	4.76162
B10K-DU-001-32	20k_&&_75_indentity	Aves	Hydrobates tethys	9.05292	4.74824
B10K-DU-001-33	10k_&&_75_indentity	Aves	Myiagra hebetior	9.01158	5.04184
B10K-DU-001-33	10k_&&_85_indentity	Aves	Myiagra hebetior	9.01158	5.06632
B10K-DU-001-33	15k_&&_85_indentity	Aves	Myiagra hebetior	9.00977	5.05931
B10K-DU-001-33	15k_&&_75_indentity	Aves	Myiagra hebetior	9.00977	5.03473
B10K-DU-001-33	20k_&&_85_indentity	Aves	Myiagra hebetior	9.00847	5.05573
B10K-DU-001-33	20k_&&_75_indentity	Aves	Myiagra hebetior	9.00847	5.03106
B10K-DU-001-34	10k_&&_85_indentity	Aves	Dicaeum eximium	8.99755	5.07709
B10K-DU-001-34	10k_&&_75_indentity	Aves	Dicaeum eximium	8.99755	5.05674
B10K-DU-001-34	15k_&&_85_indentity	Aves	Dicaeum eximium	8.99544	5.0676
B10K-DU-001-34	15k_&&_75_indentity	Aves	Dicaeum eximium	8.99544	5.04724
B10K-DU-001-34	20k_&&_75_indentity	Aves	Dicaeum eximium	8.99384	5.04048
B10K-DU-001-34	20k_&&_85_indentity	Aves	Dicaeum eximium	8.99384	5.06083
B10K-DU-001-35	10k_&&_85_indentity	Aves	Leptocoma aspasia	9.00903	5.0812
B10K-DU-001-35	10k_&&_75_indentity	Aves	Leptocoma aspasia	9.00903	5.0599
B10K-DU-001-35	15k_&&_75_indentity	Aves	Leptocoma aspasia	9.00772	5.05536
B10K-DU-001-35	15k_&&_85_indentity	Aves	Leptocoma aspasia	9.00772	5.07667
B10K-DU-001-35	20k_&&_75_indentity	Aves	Leptocoma aspasia	9.00646	5.0513
B10K-DU-001-35	20k_&&_85_indentity	Aves	Leptocoma aspasia	9.00646	5.0726
B10K-DU-001-36	10k_&&_75_indentity	Aves	Zosterops hypoxanthus	8.99455	5.08478
B10K-DU-001-36	10k_&&_85_indentity	Aves	Zosterops hypoxanthus	8.99455	5.10098
B10K-DU-001-36	15k_&&_85_indentity	Aves	Zosterops hypoxanthus	8.98877	5.08327
B10K-DU-001-36	15k_&&_75_indentity	Aves	Zosterops hypoxanthus	8.98877	5.06716
B10K-DU-001-36	20k_&&_75_indentity	Aves	Zosterops hypoxanthus	8.9834	5.05396
B10K-DU-001-36	20k_&&_85_indentity	Aves	Zosterops hypoxanthus	8.9834	5.07004
B10K-DU-001-37	10k_&&_85_indentity	Aves	Tyrannus savana	9.01173	5.04824
B10K-DU-001-37	10k_&&_75_indentity	Aves	Tyrannus savana	9.01173	5.0195
B10K-DU-001-37	15k_&&_75_indentity	Aves	Tyrannus savana	9.00951	5.012
B10K-DU-001-37	15k_&&_85_indentity	Aves	Tyrannus savana	9.00951	5.04096
B10K-DU-001-37	20k_&&_85_indentity	Aves	Tyrannus savana	9.00751	5.03603
B10K-DU-001-37	20k_&&_75_indentity	Aves	Tyrannus savana	9.00751	5.007
B10K-DU-001-39	10k_&&_75_indentity	Aves	Alectura lathami	9.00337	4.8897
B10K-DU-001-39	10k_&&_85_indentity	Aves	Alectura lathami	9.00337	4.91603
B10K-DU-001-39	15k_&&_85_indentity	Aves	Alectura lathami	8.99999	4.91046
B10K-DU-001-39	15k_&&_75_indentity	Aves	Alectura lathami	8.99999	4.88444
B10K-DU-001-39	20k_&&_75_indentity	Aves	Alectura lathami	8.99664	4.87914
B10K-DU-001-39	20k_&&_85_indentity	Aves	Alectura lathami	8.99664	4.90508
B10K-DU-001-40	10k_&&_75_indentity	Aves	Podargus strigoides	9.00687	4.9757
B10K-DU-001-40	10k_&&_85_indentity	Aves	Podargus strigoides	9.00687	5.00343
B10K-DU-001-40	15k_&&_85_indentity	Aves	Podargus strigoides	8.99681	4.98772
B10K-DU-001-40	15k_&&_75_indentity	Aves	Podargus strigoides	8.99681	4.95965
B10K-DU-001-40	20k_&&_75_indentity	Aves	Podargus strigoides	8.98787	4.94677
B10K-DU-001-40	20k_&&_85_indentity	Aves	Podargus strigoides	8.98787	4.97516
B10K-DU-001-43	10k_&&_75_indentity	Aves	Formicarius rufipectus	9.01498	5.04206
B10K-DU-001-43	10k_&&_85_indentity	Aves	Formicarius rufipectus	9.01498	5.06697
B10K-DU-001-43	15k_&&_85_indentity	Aves	Formicarius rufipectus	9.01395	5.06455
B10K-DU-001-43	15k_&&_75_indentity	Aves	Formicarius rufipectus	9.01395	5.0396
B10K-DU-001-43	20k_&&_75_indentity	Aves	Formicarius rufipectus	9.01284	5.03755
B10K-DU-001-43	20k_&&_85_indentity	Aves	Formicarius rufipectus	9.01284	5.06255
B10K-DU-001-44	10k_&&_85_indentity	Aves	Mesembrinibis cayennensis	9.06069	4.87432
B10K-DU-001-44	10k_&&_75_indentity	Aves	Mesembrinibis cayennensis	9.06069	4.85576
B10K-DU-001-44	15k_&&_75_indentity	Aves	Mesembrinibis cayennensis	9.05678	4.84513
B10K-DU-001-44	15k_&&_85_indentity	Aves	Mesembrinibis cayennensis	9.05678	4.86377
B10K-DU-001-44	20k_&&_85_indentity	Aves	Mesembrinibis cayennensis	9.05342	4.85571
B10K-DU-001-44	20k_&&_75_indentity	Aves	Mesembrinibis cayennensis	9.05342	4.83708
B10K-DU-001-45	10k_&&_75_indentity	Aves	Setophaga kirtlandii	9.00212	5.10627
B10K-DU-001-45	10k_&&_85_indentity	Aves	Setophaga kirtlandii	9.00212	5.12345
B10K-DU-001-45	15k_&&_85_indentity	Aves	Setophaga kirtlandii	8.99831	5.11197
B10K-DU-001-45	15k_&&_75_indentity	Aves	Setophaga kirtlandii	8.99831	5.09479
B10K-DU-001-45	20k_&&_75_indentity	Aves	Setophaga kirtlandii	8.99468	5.08438
B10K-DU-001-45	20k_&&_85_indentity	Aves	Setophaga kirtlandii	8.99468	5.10141
B10K-DU-001-46	10k_&&_75_indentity	Aves	Amazona guildingii	9.04321	5.16409
B10K-DU-001-46	10k_&&_85_indentity	Aves	Amazona guildingii	9.04321	5.22829
B10K-DU-001-46	15k_&&_85_indentity	Aves	Amazona guildingii	9.03905	5.21928
B10K-DU-001-46	15k_&&_75_indentity	Aves	Amazona guildingii	9.03905	5.15453
B10K-DU-001-46	20k_&&_75_indentity	Aves	Amazona guildingii	9.03481	5.14612
B10K-DU-001-46	20k_&&_85_indentity	Aves	Amazona guildingii	9.03481	5.21131
B10K-DU-001-47	10k_&&_75_indentity	Aves	Ciconia maguari	9.06535	4.82948
B10K-DU-001-47	10k_&&_85_indentity	Aves	Ciconia maguari	9.06535	4.84558
B10K-DU-001-47	15k_&&_85_indentity	Aves	Ciconia maguari	9.06112	4.83667
B10K-DU-001-47	15k_&&_75_indentity	Aves	Ciconia maguari	9.06112	4.82041
B10K-DU-001-47	20k_&&_85_indentity	Aves	Ciconia maguari	9.05793	4.82983
B10K-DU-001-47	20k_&&_75_indentity	Aves	Ciconia maguari	9.05793	4.81352
B10K-DU-001-48	10k_&&_85_indentity	Aves	Dicrurus megarhynchus	9.01099	5.05938
B10K-DU-001-48	10k_&&_75_indentity	Aves	Dicrurus megarhynchus	9.01099	5.03202
B10K-DU-001-48	15k_&&_85_indentity	Aves	Dicrurus megarhynchus	9.01006	5.05626
B10K-DU-001-48	15k_&&_75_indentity	Aves	Dicrurus megarhynchus	9.01006	5.02891
B10K-DU-001-48	20k_&&_85_indentity	Aves	Dicrurus megarhynchus	9.00937	5.05407
B10K-DU-001-48	20k_&&_75_indentity	Aves	Dicrurus megarhynchus	9.00937	5.0267
B10K-DU-001-49	10k_&&_85_indentity	Aves	Rhipidura dahli	9.00233	5.03754
B10K-DU-001-49	10k_&&_75_indentity	Aves	Rhipidura dahli	9.00233	5.01537
B10K-DU-001-49	15k_&&_85_indentity	Aves	Rhipidura dahli	9.00115	5.03382
B10K-DU-001-49	15k_&&_75_indentity	Aves	Rhipidura dahli	9.00115	5.01169
B10K-DU-001-49	20k_&&_85_indentity	Aves	Rhipidura dahli	9.00029	5.03163
B10K-DU-001-49	20k_&&_75_indentity	Aves	Rhipidura dahli	9.00029	5.00951
B10K-DU-001-53	10k_&&_75_indentity	Aves	Odontophorus gujanensis	8.97837	5.06411
B10K-DU-001-53	10k_&&_85_indentity	Aves	Odontophorus gujanensis	8.97837	5.07958
B10K-DU-001-53	15k_&&_85_indentity	Aves	Odontophorus gujanensis	8.97503	5.07375
B10K-DU-001-53	15k_&&_75_indentity	Aves	Odontophorus gujanensis	8.97503	5.05819
B10K-DU-001-53	20k_&&_85_indentity	Aves	Odontophorus gujanensis	8.97151	5.0681
B10K-DU-001-53	20k_&&_75_indentity	Aves	Odontophorus gujanensis	8.97151	5.05243
B10K-DU-001-55	10k_&&_75_indentity	Aves	Heliornis fulica	9.02918	5.17144
B10K-DU-001-55	10k_&&_85_indentity	Aves	Heliornis fulica	9.02918	5.19569
B10K-DU-001-55	15k_&&_85_indentity	Aves	Heliornis fulica	9.02604	5.1892
B10K-DU-001-55	15k_&&_75_indentity	Aves	Heliornis fulica	9.02604	5.16479
B10K-DU-001-55	20k_&&_75_indentity	Aves	Heliornis fulica	9.02289	5.15844
B10K-DU-001-55	20k_&&_85_indentity	Aves	Heliornis fulica	9.02289	5.18289
B10K-DU-001-56	10k_&&_85_indentity	Aves	Nyctibius grandis	9.04051	4.9816
B10K-DU-001-56	10k_&&_75_indentity	Aves	Nyctibius grandis	9.04051	4.95618
B10K-DU-001-56	15k_&&_75_indentity	Aves	Nyctibius grandis	9.03289	4.9404
B10K-DU-001-56	15k_&&_85_indentity	Aves	Nyctibius grandis	9.03289	4.96593
B10K-DU-001-56	20k_&&_75_indentity	Aves	Nyctibius grandis	9.02507	4.92543
B10K-DU-001-56	20k_&&_85_indentity	Aves	Nyctibius grandis	9.02507	4.95089
B10K-DU-001-57	10k_&&_75_indentity	Aves	Anseranas semipalmata	9.04965	4.84149
B10K-DU-001-57	10k_&&_85_indentity	Aves	Anseranas semipalmata	9.04965	4.85943
B10K-DU-001-57	15k_&&_75_indentity	Aves	Anseranas semipalmata	9.04822	4.83672
B10K-DU-001-57	15k_&&_85_indentity	Aves	Anseranas semipalmata	9.04822	4.85468
B10K-DU-001-57	20k_&&_85_indentity	Aves	Anseranas semipalmata	9.04665	4.85007
B10K-DU-001-57	20k_&&_75_indentity	Aves	Anseranas semipalmata	9.04665	4.83216
B10K-DU-001-60	10k_&&_85_indentity	Aves	Psophia crepitans	9.0637	5.14404
B10K-DU-001-60	10k_&&_75_indentity	Aves	Psophia crepitans	9.0637	5.11557
B10K-DU-001-60	15k_&&_75_indentity	Aves	Psophia crepitans	9.06213	5.113
B10K-DU-001-60	15k_&&_85_indentity	Aves	Psophia crepitans	9.06213	5.14156
B10K-DU-001-60	20k_&&_85_indentity	Aves	Psophia crepitans	9.06041	5.13869
B10K-DU-001-60	20k_&&_75_indentity	Aves	Psophia crepitans	9.06041	5.11008
B10K-DU-001-61	10k_&&_85_indentity	Aves	Chloroceryle aenea	9.01638	5.02908
B10K-DU-001-61	10k_&&_75_indentity	Aves	Chloroceryle aenea	9.01638	5.00911
B10K-DU-001-61	15k_&&_75_indentity	Aves	Chloroceryle aenea	9.01299	5.00272
B10K-DU-001-61	15k_&&_85_indentity	Aves	Chloroceryle aenea	9.01299	5.02284
B10K-DU-001-61	20k_&&_75_indentity	Aves	Chloroceryle aenea	9.00922	4.99685
B10K-DU-001-61	20k_&&_85_indentity	Aves	Chloroceryle aenea	9.00922	5.01712
B10K-DU-001-62	10k_&&_85_indentity	Aves	Galbula dea	8.9937	5.20161
B10K-DU-001-62	10k_&&_75_indentity	Aves	Galbula dea	8.9937	5.16229
B10K-DU-001-62	15k_&&_85_indentity	Aves	Galbula dea	8.99086	5.19529
B10K-DU-001-62	15k_&&_75_indentity	Aves	Galbula dea	8.99086	5.15584
B10K-DU-001-62	20k_&&_75_indentity	Aves	Galbula dea	8.98839	5.15068
B10K-DU-001-62	20k_&&_85_indentity	Aves	Galbula dea	8.98839	5.19031
B10K-DU-001-63	10k_&&_85_indentity	Aves	Donacobius atricapilla	9.00795	5.11483
B10K-DU-001-63	10k_&&_75_indentity	Aves	Donacobius atricapilla	9.00795	5.09519
B10K-DU-001-63	15k_&&_85_indentity	Aves	Donacobius atricapilla	9.00531	5.10702
B10K-DU-001-63	15k_&&_75_indentity	Aves	Donacobius atricapilla	9.00531	5.08725
B10K-DU-001-63	20k_&&_75_indentity	Aves	Donacobius atricapilla	9.00319	5.08158
B10K-DU-001-63	20k_&&_85_indentity	Aves	Donacobius atricapilla	9.00319	5.10145
B10K-DU-001-64	10k_&&_85_indentity	Aves	Burhinus bistriatus	9.07378	4.96174
B10K-DU-001-64	10k_&&_75_indentity	Aves	Burhinus bistriatus	9.07378	4.93784
B10K-DU-001-64	15k_&&_75_indentity	Aves	Burhinus bistriatus	9.07097	4.93128
B10K-DU-001-64	15k_&&_85_indentity	Aves	Burhinus bistriatus	9.07097	4.95534
B10K-DU-001-64	20k_&&_85_indentity	Aves	Burhinus bistriatus	9.0684	4.95007
B10K-DU-001-64	20k_&&_75_indentity	Aves	Burhinus bistriatus	9.0684	4.92581
B10K-DU-001-65	10k_&&_75_indentity	Aves	Lanius ludovicianus	9.00893	5.03685
B10K-DU-001-65	10k_&&_85_indentity	Aves	Lanius ludovicianus	9.00893	5.05867
B10K-DU-001-65	15k_&&_75_indentity	Aves	Lanius ludovicianus	9.00715	5.03049
B10K-DU-001-65	15k_&&_85_indentity	Aves	Lanius ludovicianus	9.00715	5.05242
B10K-DU-001-65	20k_&&_75_indentity	Aves	Lanius ludovicianus	9.00563	5.02637
B10K-DU-001-65	20k_&&_85_indentity	Aves	Lanius ludovicianus	9.00563	5.04829
B10K-DU-001-66	10k_&&_75_indentity	Aves	Polioptila caerulea	9.00577	5.05085
B10K-DU-001-66	10k_&&_85_indentity	Aves	Polioptila caerulea	9.00577	5.06818
B10K-DU-001-66	15k_&&_85_indentity	Aves	Polioptila caerulea	9.00326	5.05941
B10K-DU-001-66	15k_&&_75_indentity	Aves	Polioptila caerulea	9.00326	5.04193
B10K-DU-001-66	20k_&&_85_indentity	Aves	Polioptila caerulea	9.00113	5.05309
B10K-DU-001-66	20k_&&_75_indentity	Aves	Polioptila caerulea	9.00113	5.03558
B10K-DU-001-67	10k_&&_75_indentity	Aves	Hirundo rustica	9.00944	5.10922
B10K-DU-001-67	10k_&&_85_indentity	Aves	Hirundo rustica	9.00944	5.12576
B10K-DU-001-67	15k_&&_85_indentity	Aves	Hirundo rustica	9.00634	5.11591
B10K-DU-001-67	15k_&&_75_indentity	Aves	Hirundo rustica	9.00634	5.09926
B10K-DU-001-67	20k_&&_85_indentity	Aves	Hirundo rustica	9.00369	5.10792
B10K-DU-001-67	20k_&&_75_indentity	Aves	Hirundo rustica	9.00369	5.09128
B10K-DU-001-68	10k_&&_75_indentity	Aves	Thryothorus ludovicianus	8.99835	5.06926
B10K-DU-001-68	10k_&&_85_indentity	Aves	Thryothorus ludovicianus	8.99835	5.0856
B10K-DU-001-68	15k_&&_75_indentity	Aves	Thryothorus ludovicianus	8.99522	5.05962
B10K-DU-001-68	15k_&&_85_indentity	Aves	Thryothorus ludovicianus	8.99522	5.07609
B10K-DU-001-68	20k_&&_85_indentity	Aves	Thryothorus ludovicianus	8.99232	5.06799
B10K-DU-001-68	20k_&&_75_indentity	Aves	Thryothorus ludovicianus	8.99232	5.05155
B10K-DU-001-69	10k_&&_75_indentity	Aves	Cardinalis cardinalis	8.99808	5.1072
B10K-DU-001-69	10k_&&_85_indentity	Aves	Cardinalis cardinalis	8.99808	5.12496
B10K-DU-001-69	15k_&&_75_indentity	Aves	Cardinalis cardinalis	8.99417	5.09586
B10K-DU-001-69	15k_&&_85_indentity	Aves	Cardinalis cardinalis	8.99417	5.11359
B10K-DU-001-69	20k_&&_85_indentity	Aves	Cardinalis cardinalis	8.99028	5.10406
B10K-DU-001-69	20k_&&_75_indentity	Aves	Cardinalis cardinalis	8.99028	5.08637
B10K-DU-001-70	10k_&&_75_indentity	Aves	Hylia prasina	8.99888	5.05566
B10K-DU-001-70	10k_&&_85_indentity	Aves	Hylia prasina	8.99888	5.07273
B10K-DU-001-70	15k_&&_85_indentity	Aves	Hylia prasina	8.99668	5.06569
B10K-DU-001-70	15k_&&_75_indentity	Aves	Hylia prasina	8.99668	5.04855
B10K-DU-001-70	20k_&&_75_indentity	Aves	Hylia prasina	8.99478	5.04314
B10K-DU-001-70	20k_&&_85_indentity	Aves	Hylia prasina	8.99478	5.06032
B10K-DU-001-71	10k_&&_85_indentity	Aves	Dyaphorophyia castanea	9.01465	5.09989
B10K-DU-001-71	10k_&&_75_indentity	Aves	Dyaphorophyia castanea	9.01465	5.07301
B10K-DU-001-71	15k_&&_75_indentity	Aves	Dyaphorophyia castanea	9.01272	5.0669
B10K-DU-001-71	15k_&&_85_indentity	Aves	Dyaphorophyia castanea	9.01272	5.09393
B10K-DU-001-71	20k_&&_85_indentity	Aves	Dyaphorophyia castanea	9.01123	5.08951
B10K-DU-001-71	20k_&&_75_indentity	Aves	Dyaphorophyia castanea	9.01123	5.06237
B10K-DU-001-72	10k_&&_75_indentity	Aves	Pachyramphus minor	9.01438	5.03821
B10K-DU-001-72	10k_&&_85_indentity	Aves	Pachyramphus minor	9.01438	5.06889
B10K-DU-001-72	15k_&&_75_indentity	Aves	Pachyramphus minor	9.01282	5.03378
B10K-DU-001-72	15k_&&_85_indentity	Aves	Pachyramphus minor	9.01282	5.0646
B10K-DU-001-72	20k_&&_75_indentity	Aves	Pachyramphus minor	9.01135	5.03036
B10K-DU-001-72	20k_&&_85_indentity	Aves	Pachyramphus minor	9.01135	5.06123
B10K-DU-001-74	10k_&&_85_indentity	Aves	Oenanthe oenanthe	8.98729	5.03947
B10K-DU-001-74	10k_&&_75_indentity	Aves	Oenanthe oenanthe	8.98729	5.02331
B10K-DU-001-74	15k_&&_75_indentity	Aves	Oenanthe oenanthe	8.98441	5.01234
B10K-DU-001-74	15k_&&_85_indentity	Aves	Oenanthe oenanthe	8.98441	5.02843
B10K-DU-001-74	20k_&&_75_indentity	Aves	Oenanthe oenanthe	8.98186	5.00408
B10K-DU-001-74	20k_&&_85_indentity	Aves	Oenanthe oenanthe	8.98186	5.02007
B10K-DU-001-75	10k_&&_85_indentity	Aves	Motacilla alba	9.0081	5.09837
B10K-DU-001-75	10k_&&_75_indentity	Aves	Motacilla alba	9.0081	5.07989
B10K-DU-001-75	15k_&&_75_indentity	Aves	Motacilla alba	9.00589	5.07065
B10K-DU-001-75	15k_&&_85_indentity	Aves	Motacilla alba	9.00589	5.08919
B10K-DU-001-75	20k_&&_85_indentity	Aves	Motacilla alba	9.00385	5.08178
B10K-DU-001-75	20k_&&_75_indentity	Aves	Motacilla alba	9.00385	5.06318
B10K-DU-001-77	10k_&&_85_indentity	Aves	Cinclus mexicanus	8.9757	5.03775
B10K-DU-001-77	10k_&&_75_indentity	Aves	Cinclus mexicanus	8.9757	5.01857
B10K-DU-001-77	15k_&&_75_indentity	Aves	Cinclus mexicanus	8.96598	5.00221
B10K-DU-001-77	15k_&&_85_indentity	Aves	Cinclus mexicanus	8.96598	5.02175
B10K-DU-001-77	20k_&&_85_indentity	Aves	Cinclus mexicanus	8.95598	5.00614
B10K-DU-001-77	20k_&&_75_indentity	Aves	Cinclus mexicanus	8.95598	4.98626
B10K-DU-001-78	10k_&&_85_indentity	Aves	Indicator maculatus	9.0413	5.55977
B10K-DU-001-78	10k_&&_75_indentity	Aves	Indicator maculatus	9.0413	5.51622
B10K-DU-001-78	15k_&&_75_indentity	Aves	Indicator maculatus	9.03763	5.51037
B10K-DU-001-78	15k_&&_85_indentity	Aves	Indicator maculatus	9.03763	5.55405
B10K-DU-001-78	20k_&&_85_indentity	Aves	Indicator maculatus	9.03397	5.54838
B10K-DU-001-78	20k_&&_75_indentity	Aves	Indicator maculatus	9.03397	5.50459
B10K-DU-001-79	10k_&&_85_indentity	Aves	Ploceus nigricollis	9.00488	5.07113
B10K-DU-001-79	10k_&&_75_indentity	Aves	Ploceus nigricollis	9.00488	5.05111
B10K-DU-001-79	15k_&&_75_indentity	Aves	Ploceus nigricollis	9.00298	5.04464
B10K-DU-001-79	15k_&&_85_indentity	Aves	Ploceus nigricollis	9.00298	5.06473
B10K-DU-001-79	20k_&&_85_indentity	Aves	Ploceus nigricollis	9.00149	5.06041
B10K-DU-001-79	20k_&&_75_indentity	Aves	Ploceus nigricollis	9.00149	5.04033
B10K-DU-002-01	10k_&&_75_indentity	Aves	Illadopsis cleaveri	9.00316	5.05621
B10K-DU-002-01	10k_&&_85_indentity	Aves	Illadopsis cleaveri	9.00316	5.07428
B10K-DU-002-01	15k_&&_85_indentity	Aves	Illadopsis cleaveri	8.99932	5.06309
B10K-DU-002-01	15k_&&_75_indentity	Aves	Illadopsis cleaveri	8.99932	5.04494
B10K-DU-002-01	20k_&&_75_indentity	Aves	Illadopsis cleaveri	8.99597	5.03556
B10K-DU-002-01	20k_&&_85_indentity	Aves	Illadopsis cleaveri	8.99597	5.05364
B10K-DU-002-02	10k_&&_75_indentity	Aves	Leucopsar rothschildi	9.00026	5.03333
B10K-DU-002-02	10k_&&_85_indentity	Aves	Leucopsar rothschildi	9.00026	5.05179
B10K-DU-002-02	15k_&&_75_indentity	Aves	Leucopsar rothschildi	8.99858	5.0279
B10K-DU-002-02	15k_&&_85_indentity	Aves	Leucopsar rothschildi	8.99858	5.04624
B10K-DU-002-02	20k_&&_75_indentity	Aves	Leucopsar rothschildi	8.99716	5.02368
B10K-DU-002-02	20k_&&_85_indentity	Aves	Leucopsar rothschildi	8.99716	5.04195
B10K-DU-002-03	10k_&&_85_indentity	Aves	Serilophus lunatus	9.01293	5.08136
B10K-DU-002-03	10k_&&_75_indentity	Aves	Serilophus lunatus	9.01293	5.05762
B10K-DU-002-03	15k_&&_85_indentity	Aves	Serilophus lunatus	9.01193	5.07898
B10K-DU-002-03	15k_&&_75_indentity	Aves	Serilophus lunatus	9.01193	5.05524
B10K-DU-002-03	20k_&&_75_indentity	Aves	Serilophus lunatus	9.01089	5.05311
B10K-DU-002-03	20k_&&_85_indentity	Aves	Serilophus lunatus	9.01089	5.0769
B10K-DU-002-05	10k_&&_85_indentity	Aves	Gymnorhina tibicen	9.01297	5.07191
B10K-DU-002-05	10k_&&_75_indentity	Aves	Gymnorhina tibicen	9.01297	5.04539
B10K-DU-002-05	15k_&&_85_indentity	Aves	Gymnorhina tibicen	9.01106	5.06502
B10K-DU-002-05	15k_&&_75_indentity	Aves	Gymnorhina tibicen	9.01106	5.03837
B10K-DU-002-05	20k_&&_75_indentity	Aves	Gymnorhina tibicen	9.00945	5.03331
B10K-DU-002-05	20k_&&_85_indentity	Aves	Gymnorhina tibicen	9.00945	5.06008
B10K-DU-002-07	10k_&&_75_indentity	Aves	Oxyruncus cristatus	9.02045	5.05758
B10K-DU-002-07	10k_&&_85_indentity	Aves	Oxyruncus cristatus	9.02045	5.09078
B10K-DU-002-07	15k_&&_85_indentity	Aves	Oxyruncus cristatus	9.0191	5.08656
B10K-DU-002-07	15k_&&_75_indentity	Aves	Oxyruncus cristatus	9.0191	5.05327
B10K-DU-002-07	20k_&&_85_indentity	Aves	Oxyruncus cristatus	9.01798	5.08382
B10K-DU-002-07	20k_&&_75_indentity	Aves	Oxyruncus cristatus	9.01798	5.05048
B10K-DU-002-08	10k_&&_75_indentity	Aves	Sinosuthora webbiana	9.00595	5.08376
B10K-DU-002-08	10k_&&_85_indentity	Aves	Sinosuthora webbiana	9.00595	5.10184
B10K-DU-002-08	15k_&&_85_indentity	Aves	Sinosuthora webbiana	9.0027	5.08944
B10K-DU-002-08	15k_&&_75_indentity	Aves	Sinosuthora webbiana	9.0027	5.07131
B10K-DU-002-08	20k_&&_85_indentity	Aves	Sinosuthora webbiana	9.00054	5.08158
B10K-DU-002-08	20k_&&_75_indentity	Aves	Sinosuthora webbiana	9.00054	5.06343
B10K-DU-002-09	10k_&&_75_indentity	Aves	Locustella ochotensis	9.0094	5.11635
B10K-DU-002-09	10k_&&_85_indentity	Aves	Locustella ochotensis	9.0094	5.13276
B10K-DU-002-09	15k_&&_85_indentity	Aves	Locustella ochotensis	9.00706	5.12513
B10K-DU-002-09	15k_&&_75_indentity	Aves	Locustella ochotensis	9.00706	5.10887
B10K-DU-002-09	20k_&&_75_indentity	Aves	Locustella ochotensis	9.0049	5.10209
B10K-DU-002-09	20k_&&_85_indentity	Aves	Locustella ochotensis	9.0049	5.11828
B10K-DU-002-10	10k_&&_85_indentity	Aves	Aegithalos caudatus	8.98731	5.07291
B10K-DU-002-10	10k_&&_75_indentity	Aves	Aegithalos caudatus	8.98731	5.05543
B10K-DU-002-10	15k_&&_75_indentity	Aves	Aegithalos caudatus	8.9815	5.04344
B10K-DU-002-10	15k_&&_85_indentity	Aves	Aegithalos caudatus	8.9815	5.06114
B10K-DU-002-10	20k_&&_75_indentity	Aves	Aegithalos caudatus	8.97502	5.0323
B10K-DU-002-10	20k_&&_85_indentity	Aves	Aegithalos caudatus	8.97502	5.05026
B10K-DU-002-11	10k_&&_75_indentity	Aves	Aramus guarauna	9.06028	4.88453
B10K-DU-002-11	10k_&&_85_indentity	Aves	Aramus guarauna	9.06028	4.90113
B10K-DU-002-11	15k_&&_75_indentity	Aves	Aramus guarauna	9.05799	4.8745
B10K-DU-002-11	15k_&&_85_indentity	Aves	Aramus guarauna	9.05799	4.8913
B10K-DU-002-11	20k_&&_85_indentity	Aves	Aramus guarauna	9.05616	4.8858
B10K-DU-002-11	20k_&&_75_indentity	Aves	Aramus guarauna	9.05616	4.86899
B10K-DU-002-13	10k_&&_85_indentity	Aves	Himantopus himantopus	9.06826	4.92354
B10K-DU-002-13	10k_&&_75_indentity	Aves	Himantopus himantopus	9.06826	4.89827
B10K-DU-002-13	15k_&&_75_indentity	Aves	Himantopus himantopus	9.06564	4.89045
B10K-DU-002-13	15k_&&_85_indentity	Aves	Himantopus himantopus	9.06564	4.91588
B10K-DU-002-13	20k_&&_85_indentity	Aves	Himantopus himantopus	9.06359	4.91069
B10K-DU-002-13	20k_&&_75_indentity	Aves	Himantopus himantopus	9.06359	4.88517
B10K-DU-002-14	10k_&&_85_indentity	Aves	Nycticryphes semicollaris	9.04561	5.06894
B10K-DU-002-14	10k_&&_75_indentity	Aves	Nycticryphes semicollaris	9.04561	5.03514
B10K-DU-002-14	15k_&&_75_indentity	Aves	Nycticryphes semicollaris	9.04422	5.03157
B10K-DU-002-14	15k_&&_85_indentity	Aves	Nycticryphes semicollaris	9.04422	5.06553
B10K-DU-002-14	20k_&&_75_indentity	Aves	Nycticryphes semicollaris	9.04295	5.02862
B10K-DU-002-14	20k_&&_85_indentity	Aves	Nycticryphes semicollaris	9.04295	5.06264
B10K-DU-002-15	10k_&&_85_indentity	Aves	Toxostoma redivivum	9.00051	5.06509
B10K-DU-002-15	10k_&&_75_indentity	Aves	Toxostoma redivivum	9.00051	5.04685
B10K-DU-002-15	15k_&&_75_indentity	Aves	Toxostoma redivivum	8.99785	5.03587
B10K-DU-002-15	15k_&&_85_indentity	Aves	Toxostoma redivivum	8.99785	5.05394
B10K-DU-002-15	20k_&&_85_indentity	Aves	Toxostoma redivivum	8.99551	5.04577
B10K-DU-002-15	20k_&&_75_indentity	Aves	Toxostoma redivivum	8.99551	5.02779
B10K-DU-002-16	10k_&&_75_indentity	Aves	Rynchops niger	9.06395	4.95495
B10K-DU-002-16	10k_&&_85_indentity	Aves	Rynchops niger	9.06395	4.98364
B10K-DU-002-16	15k_&&_85_indentity	Aves	Rynchops niger	9.06158	4.97743
B10K-DU-002-16	15k_&&_75_indentity	Aves	Rynchops niger	9.06158	4.94848
B10K-DU-002-16	20k_&&_75_indentity	Aves	Rynchops niger	9.0596	4.94401
B10K-DU-002-16	20k_&&_85_indentity	Aves	Rynchops niger	9.0596	4.97305
B10K-DU-002-18	10k_&&_75_indentity	Aves	Hippolais icterina	8.997	5.07246
B10K-DU-002-18	10k_&&_85_indentity	Aves	Hippolais icterina	8.997	5.08953
B10K-DU-002-18	15k_&&_75_indentity	Aves	Hippolais icterina	8.99249	5.05894
B10K-DU-002-18	15k_&&_85_indentity	Aves	Hippolais icterina	8.99249	5.07584
B10K-DU-002-18	20k_&&_85_indentity	Aves	Hippolais icterina	8.98859	5.06498
B10K-DU-002-18	20k_&&_75_indentity	Aves	Hippolais icterina	8.98859	5.04822
B10K-DU-002-19	10k_&&_85_indentity	Aves	Sylvia borin	9.0018	5.07869
B10K-DU-002-19	10k_&&_75_indentity	Aves	Sylvia borin	9.0018	5.06308
B10K-DU-002-19	15k_&&_85_indentity	Aves	Sylvia borin	8.99945	5.0721
B10K-DU-002-19	15k_&&_75_indentity	Aves	Sylvia borin	8.99945	5.05638
B10K-DU-002-19	20k_&&_75_indentity	Aves	Sylvia borin	8.99747	5.05105
B10K-DU-002-19	20k_&&_85_indentity	Aves	Sylvia borin	8.99747	5.06679
B10K-DU-002-20	10k_&&_75_indentity	Aves	Certhia brachydactyla	9.00613	5.06679
B10K-DU-002-20	10k_&&_85_indentity	Aves	Certhia brachydactyla	9.00613	5.08371
B10K-DU-002-20	15k_&&_85_indentity	Aves	Certhia brachydactyla	9.00495	5.07927
B10K-DU-002-20	15k_&&_75_indentity	Aves	Certhia brachydactyla	9.00495	5.06248
B10K-DU-002-20	20k_&&_85_indentity	Aves	Certhia brachydactyla	9.00392	5.07625
B10K-DU-002-20	20k_&&_75_indentity	Aves	Certhia brachydactyla	9.00392	5.05948
B10K-DU-002-22	10k_&&_75_indentity	Aves	Paradisaea raggiana	9.01034	5.02766
B10K-DU-002-22	10k_&&_85_indentity	Aves	Paradisaea raggiana	9.01034	5.05523
B10K-DU-002-22	15k_&&_85_indentity	Aves	Paradisaea raggiana	9.0083	5.04834
B10K-DU-002-22	15k_&&_75_indentity	Aves	Paradisaea raggiana	9.0083	5.02061
B10K-DU-002-22	20k_&&_75_indentity	Aves	Paradisaea raggiana	9.00651	5.01542
B10K-DU-002-22	20k_&&_85_indentity	Aves	Paradisaea raggiana	9.00651	5.04328
B10K-DU-002-23	10k_&&_85_indentity	Aves	Bombycilla garrulus	8.99916	5.07501
B10K-DU-002-23	10k_&&_75_indentity	Aves	Bombycilla garrulus	8.99916	5.05917
B10K-DU-002-23	15k_&&_75_indentity	Aves	Bombycilla garrulus	8.99605	5.04921
B10K-DU-002-23	15k_&&_85_indentity	Aves	Bombycilla garrulus	8.99605	5.06503
B10K-DU-002-23	20k_&&_75_indentity	Aves	Bombycilla garrulus	8.99293	5.04123
B10K-DU-002-23	20k_&&_85_indentity	Aves	Bombycilla garrulus	8.99293	5.05706
B10K-DU-002-24	10k_&&_85_indentity	Aves	Oriolus oriolus	9.00637	5.04653
B10K-DU-002-24	10k_&&_75_indentity	Aves	Oriolus oriolus	9.00637	5.01995
B10K-DU-002-24	15k_&&_85_indentity	Aves	Oriolus oriolus	9.00379	5.04006
B10K-DU-002-24	15k_&&_75_indentity	Aves	Oriolus oriolus	9.00379	5.01332
B10K-DU-002-24	20k_&&_75_indentity	Aves	Oriolus oriolus	9.00111	5.00796
B10K-DU-002-24	20k_&&_85_indentity	Aves	Oriolus oriolus	9.00111	5.03475
B10K-DU-002-25	10k_&&_85_indentity	Aves	Sitta europaea	8.9996	5.09231
B10K-DU-002-25	10k_&&_75_indentity	Aves	Sitta europaea	8.9996	5.07655
B10K-DU-002-25	15k_&&_75_indentity	Aves	Sitta europaea	8.99752	5.06792
B10K-DU-002-25	15k_&&_85_indentity	Aves	Sitta europaea	8.99752	5.08371
B10K-DU-002-25	20k_&&_75_indentity	Aves	Sitta europaea	8.99574	5.06163
B10K-DU-002-25	20k_&&_85_indentity	Aves	Sitta europaea	8.99574	5.07735
B10K-DU-002-26	10k_&&_75_indentity	Aves	Rhadina sibilatrix	8.99758	5.06166
B10K-DU-002-26	10k_&&_85_indentity	Aves	Rhadina sibilatrix	8.99758	5.07764
B10K-DU-002-26	15k_&&_85_indentity	Aves	Rhadina sibilatrix	8.99311	5.06578
B10K-DU-002-26	15k_&&_75_indentity	Aves	Rhadina sibilatrix	8.99311	5.04967
B10K-DU-002-26	20k_&&_75_indentity	Aves	Rhadina sibilatrix	8.98903	5.03973
B10K-DU-002-26	20k_&&_85_indentity	Aves	Rhadina sibilatrix	8.98903	5.0558
B10K-DU-002-28	10k_&&_85_indentity	Aves	Larus smithsonianus	9.01351	4.90192
B10K-DU-002-28	10k_&&_75_indentity	Aves	Larus smithsonianus	9.01351	4.87466
B10K-DU-002-28	15k_&&_75_indentity	Aves	Larus smithsonianus	8.99313	4.8458
B10K-DU-002-28	15k_&&_85_indentity	Aves	Larus smithsonianus	8.99313	4.87431
B10K-DU-002-28	20k_&&_85_indentity	Aves	Larus smithsonianus	8.97278	4.8485
B10K-DU-002-28	20k_&&_75_indentity	Aves	Larus smithsonianus	8.97278	4.819
B10K-DU-002-30	10k_&&_75_indentity	Aves	Cisticola juncidis	8.99819	5.07144
B10K-DU-002-30	10k_&&_85_indentity	Aves	Cisticola juncidis	8.99819	5.08789
B10K-DU-002-30	15k_&&_85_indentity	Aves	Cisticola juncidis	8.99632	5.08138
B10K-DU-002-30	15k_&&_75_indentity	Aves	Cisticola juncidis	8.99632	5.06508
B10K-DU-002-30	20k_&&_75_indentity	Aves	Cisticola juncidis	8.99481	5.06039
B10K-DU-002-30	20k_&&_85_indentity	Aves	Cisticola juncidis	8.99481	5.07657
B10K-DU-002-32	10k_&&_75_indentity	Aves	Phainopepla nitens	8.99924	5.01647
B10K-DU-002-32	10k_&&_85_indentity	Aves	Phainopepla nitens	8.99924	5.03574
B10K-DU-002-32	15k_&&_85_indentity	Aves	Phainopepla nitens	8.99615	5.02755
B10K-DU-002-32	15k_&&_75_indentity	Aves	Phainopepla nitens	8.99615	5.00816
B10K-DU-002-32	20k_&&_75_indentity	Aves	Phainopepla nitens	8.99332	5.0008
B10K-DU-002-32	20k_&&_85_indentity	Aves	Phainopepla nitens	8.99332	5.02017
B10K-DU-002-35	10k_&&_85_indentity	Aves	Rhinopomastus cyanomelas	8.98948	5.55139
B10K-DU-002-35	10k_&&_75_indentity	Aves	Rhinopomastus cyanomelas	8.98948	5.47179
B10K-DU-002-35	15k_&&_85_indentity	Aves	Rhinopomastus cyanomelas	8.986	5.54774
B10K-DU-002-35	15k_&&_75_indentity	Aves	Rhinopomastus cyanomelas	8.986	5.46781
B10K-DU-002-35	20k_&&_85_indentity	Aves	Rhinopomastus cyanomelas	8.98211	5.54365
B10K-DU-002-35	20k_&&_75_indentity	Aves	Rhinopomastus cyanomelas	8.98211	5.46339
B10K-DU-002-36	10k_&&_85_indentity	Aves	Rhinoptilus africanus	9.05148	4.9805
B10K-DU-002-36	10k_&&_75_indentity	Aves	Rhinoptilus africanus	9.05148	4.9545
B10K-DU-002-36	15k_&&_75_indentity	Aves	Rhinoptilus africanus	9.04823	4.94741
B10K-DU-002-36	15k_&&_85_indentity	Aves	Rhinoptilus africanus	9.04823	4.97367
B10K-DU-002-36	20k_&&_85_indentity	Aves	Rhinoptilus africanus	9.04512	4.96812
B10K-DU-002-36	20k_&&_75_indentity	Aves	Rhinoptilus africanus	9.04512	4.94169
B10K-DU-002-37	10k_&&_75_indentity	Aves	Tricholaema leucomelas	9.0726	5.67927
B10K-DU-002-37	10k_&&_85_indentity	Aves	Tricholaema leucomelas	9.0726	5.73658
B10K-DU-002-37	15k_&&_75_indentity	Aves	Tricholaema leucomelas	9.06504	5.6698
B10K-DU-002-37	15k_&&_85_indentity	Aves	Tricholaema leucomelas	9.06504	5.7274
B10K-DU-002-37	20k_&&_75_indentity	Aves	Tricholaema leucomelas	9.05726	5.66003
B10K-DU-002-37	20k_&&_85_indentity	Aves	Tricholaema leucomelas	9.05726	5.71774
B10K-DU-002-40	10k_&&_85_indentity	Aves	Nicator chloris	8.95131	5.05316
B10K-DU-002-40	10k_&&_75_indentity	Aves	Nicator chloris	8.95131	5.03229
B10K-DU-002-40	15k_&&_75_indentity	Aves	Nicator chloris	8.93734	5.00974
B10K-DU-002-40	15k_&&_85_indentity	Aves	Nicator chloris	8.93734	5.03122
B10K-DU-002-40	20k_&&_85_indentity	Aves	Nicator chloris	8.92024	5.00886
B10K-DU-002-40	20k_&&_75_indentity	Aves	Nicator chloris	8.92024	4.9867
B10K-DU-002-42	10k_&&_75_indentity	Aves	Pycnonotus jocosus	8.98142	5.01864
B10K-DU-002-42	10k_&&_85_indentity	Aves	Pycnonotus jocosus	8.98142	5.03476
B10K-DU-002-42	15k_&&_85_indentity	Aves	Pycnonotus jocosus	8.97401	5.01827
B10K-DU-002-42	15k_&&_75_indentity	Aves	Pycnonotus jocosus	8.97401	5.00202
B10K-DU-002-42	20k_&&_75_indentity	Aves	Pycnonotus jocosus	8.96681	4.9878
B10K-DU-002-42	20k_&&_85_indentity	Aves	Pycnonotus jocosus	8.96681	5.00404
B10K-DU-002-43	10k_&&_85_indentity	Aves	Leiothrix lutea	9.01232	5.06945
B10K-DU-002-43	10k_&&_75_indentity	Aves	Leiothrix lutea	9.01232	5.05088
B10K-DU-002-43	15k_&&_75_indentity	Aves	Leiothrix lutea	9.00657	5.03406
B10K-DU-002-43	15k_&&_85_indentity	Aves	Leiothrix lutea	9.00657	5.05052
B10K-DU-002-43	20k_&&_75_indentity	Aves	Leiothrix lutea	9.00116	5.02143
B10K-DU-002-43	20k_&&_85_indentity	Aves	Leiothrix lutea	9.00116	5.037
B10K-DU-002-46	10k_&&_85_indentity	Aves	Scytalopus superciliaris	9.01847	5.04582
B10K-DU-002-46	10k_&&_75_indentity	Aves	Scytalopus superciliaris	9.01847	5.01655
B10K-DU-002-46	15k_&&_75_indentity	Aves	Scytalopus superciliaris	9.01641	5.01119
B10K-DU-002-46	15k_&&_85_indentity	Aves	Scytalopus superciliaris	9.01641	5.04065
B10K-DU-002-46	20k_&&_85_indentity	Aves	Scytalopus superciliaris	9.01457	5.03651
B10K-DU-002-46	20k_&&_75_indentity	Aves	Scytalopus superciliaris	9.01457	5.00699
B10K-DU-002-47	10k_&&_85_indentity	Aves	Thinocorus orbignyianus	9.03201	5.10151
B10K-DU-002-47	10k_&&_75_indentity	Aves	Thinocorus orbignyianus	9.03201	5.0517
B10K-DU-002-47	15k_&&_85_indentity	Aves	Thinocorus orbignyianus	9.03036	5.09737
B10K-DU-002-47	15k_&&_75_indentity	Aves	Thinocorus orbignyianus	9.03036	5.04734
B10K-DU-002-47	20k_&&_75_indentity	Aves	Thinocorus orbignyianus	9.02898	5.04416
B10K-DU-002-47	20k_&&_85_indentity	Aves	Thinocorus orbignyianus	9.02898	5.09426
B10K-DU-002-48	10k_&&_85_indentity	Aves	Fregata magnificens	9.04207	4.87388
B10K-DU-002-48	10k_&&_75_indentity	Aves	Fregata magnificens	9.04207	4.85775
B10K-DU-002-48	15k_&&_75_indentity	Aves	Fregata magnificens	9.03249	4.83615
B10K-DU-002-48	15k_&&_85_indentity	Aves	Fregata magnificens	9.03249	4.85252
B10K-DU-002-48	20k_&&_85_indentity	Aves	Fregata magnificens	9.02004	4.82878
B10K-DU-002-48	20k_&&_75_indentity	Aves	Fregata magnificens	9.02004	4.81226
B10K-DU-002-49	10k_&&_75_indentity	Aves	Sula dactylatra	9.02817	4.86926
B10K-DU-002-49	10k_&&_85_indentity	Aves	Sula dactylatra	9.02817	4.88752
B10K-DU-002-49	15k_&&_85_indentity	Aves	Sula dactylatra	9.01227	4.85321
B10K-DU-002-49	15k_&&_75_indentity	Aves	Sula dactylatra	9.01227	4.8353
B10K-DU-002-49	20k_&&_75_indentity	Aves	Sula dactylatra	8.9966	4.80319
B10K-DU-002-49	20k_&&_85_indentity	Aves	Sula dactylatra	8.9966	4.82094
B10K-DU-002-50	10k_&&_85_indentity	Aves	Vidua macroura	8.97848	5.11205
B10K-DU-002-50	10k_&&_75_indentity	Aves	Vidua macroura	8.97848	5.09185
B10K-DU-002-50	15k_&&_75_indentity	Aves	Vidua macroura	8.97032	5.0741
B10K-DU-002-50	15k_&&_85_indentity	Aves	Vidua macroura	8.97032	5.09436
B10K-DU-002-50	20k_&&_75_indentity	Aves	Vidua macroura	8.95901	5.05652
B10K-DU-002-50	20k_&&_85_indentity	Aves	Vidua macroura	8.95901	5.07714
B10K-DU-002-51	10k_&&_85_indentity	Aves	Eurystomus gularis	9.03231	5.12839
B10K-DU-002-51	10k_&&_75_indentity	Aves	Eurystomus gularis	9.03231	5.09367
B10K-DU-002-51	15k_&&_75_indentity	Aves	Eurystomus gularis	9.02328	5.07814
B10K-DU-002-51	15k_&&_85_indentity	Aves	Eurystomus gularis	9.02328	5.11376
B10K-DU-002-51	20k_&&_75_indentity	Aves	Eurystomus gularis	9.01397	5.06303
B10K-DU-002-51	20k_&&_85_indentity	Aves	Eurystomus gularis	9.01397	5.09934
B10K-DU-002-52	10k_&&_85_indentity	Aves	Peucedramus taeniatus	8.98827	5.09347
B10K-DU-002-52	10k_&&_75_indentity	Aves	Peucedramus taeniatus	8.98827	5.07355
B10K-DU-002-52	15k_&&_85_indentity	Aves	Peucedramus taeniatus	8.97963	5.07537
B10K-DU-002-52	15k_&&_75_indentity	Aves	Peucedramus taeniatus	8.97963	5.05505
B10K-DU-002-52	20k_&&_85_indentity	Aves	Peucedramus taeniatus	8.9707	5.05935
B10K-DU-002-52	20k_&&_75_indentity	Aves	Peucedramus taeniatus	8.9707	5.03876
B10K-DU-002-53	10k_&&_85_indentity	Aves	Pitta sordida	9.01355	5.17181
B10K-DU-002-53	10k_&&_75_indentity	Aves	Pitta sordida	9.01355	5.13835
B10K-DU-002-53	15k_&&_85_indentity	Aves	Pitta sordida	9.00375	5.1547
B10K-DU-002-53	15k_&&_75_indentity	Aves	Pitta sordida	9.00375	5.12084
B10K-DU-002-53	20k_&&_85_indentity	Aves	Pitta sordida	8.99413	5.13958
B10K-DU-002-53	20k_&&_75_indentity	Aves	Pitta sordida	8.99413	5.10552
B10K-DU-002-55	10k_&&_85_indentity	Aves	Calyptomena viridis	8.99782	5.08118
B10K-DU-002-55	10k_&&_75_indentity	Aves	Calyptomena viridis	8.99782	5.05304
B10K-DU-002-55	15k_&&_85_indentity	Aves	Calyptomena viridis	8.99191	5.07141
B10K-DU-002-55	15k_&&_75_indentity	Aves	Calyptomena viridis	8.99191	5.04296
B10K-DU-002-55	20k_&&_75_indentity	Aves	Calyptomena viridis	8.9844	5.03363
B10K-DU-002-55	20k_&&_85_indentity	Aves	Calyptomena viridis	8.9844	5.06236
B10K-DU-002-56	10k_&&_85_indentity	Aves	Dryoscopus gambensis	8.96402	5.06075
B10K-DU-002-56	10k_&&_75_indentity	Aves	Dryoscopus gambensis	8.96402	5.03654
B10K-DU-002-56	15k_&&_85_indentity	Aves	Dryoscopus gambensis	8.94662	5.03918
B10K-DU-002-56	15k_&&_75_indentity	Aves	Dryoscopus gambensis	8.94662	5.01415
B10K-DU-002-56	20k_&&_75_indentity	Aves	Dryoscopus gambensis	8.93055	4.99333
B10K-DU-002-56	20k_&&_85_indentity	Aves	Dryoscopus gambensis	8.93055	5.01917
B10K-DU-002-57	10k_&&_85_indentity	Aves	Chloropsis cyanopogon	8.96163	5.0347
B10K-DU-002-57	10k_&&_75_indentity	Aves	Chloropsis cyanopogon	8.96163	5.01296
B10K-DU-002-57	15k_&&_75_indentity	Aves	Chloropsis cyanopogon	8.94409	4.98864
B10K-DU-002-57	15k_&&_85_indentity	Aves	Chloropsis cyanopogon	8.94409	5.01103
B10K-DU-002-57	20k_&&_85_indentity	Aves	Chloropsis cyanopogon	8.92743	4.99032
B10K-DU-002-57	20k_&&_75_indentity	Aves	Chloropsis cyanopogon	8.92743	4.96727
B10K-DU-002-58	10k_&&_75_indentity	Aves	Erpornis zantholeuca	8.97615	5.06208
B10K-DU-002-58	10k_&&_85_indentity	Aves	Erpornis zantholeuca	8.97615	5.08469
B10K-DU-002-58	15k_&&_75_indentity	Aves	Erpornis zantholeuca	8.96894	5.04692
B10K-DU-002-58	15k_&&_85_indentity	Aves	Erpornis zantholeuca	8.96894	5.06973
B10K-DU-002-58	20k_&&_75_indentity	Aves	Erpornis zantholeuca	8.95968	5.03415
B10K-DU-002-58	20k_&&_85_indentity	Aves	Erpornis zantholeuca	8.95968	5.05737
B10K-DU-002-59	10k_&&_75_indentity	Aves	Jacana jacana	8.99789	5.10615
B10K-DU-002-59	10k_&&_85_indentity	Aves	Jacana jacana	8.99789	5.14079
B10K-DU-002-59	15k_&&_85_indentity	Aves	Jacana jacana	8.97999	5.12079
B10K-DU-002-59	15k_&&_75_indentity	Aves	Jacana jacana	8.97999	5.08493
B10K-DU-002-59	20k_&&_85_indentity	Aves	Jacana jacana	8.96305	5.10278
B10K-DU-002-59	20k_&&_75_indentity	Aves	Jacana jacana	8.96305	5.06599
B10K-DU-002-60	10k_&&_75_indentity	Aves	Erythrocercus mccallii	9.00665	5.05678
B10K-DU-002-60	10k_&&_85_indentity	Aves	Erythrocercus mccallii	9.00665	5.07272
B10K-DU-002-60	15k_&&_85_indentity	Aves	Erythrocercus mccallii	9.00281	5.06618
B10K-DU-002-60	15k_&&_75_indentity	Aves	Erythrocercus mccallii	9.00281	5.05026
B10K-DU-002-60	20k_&&_85_indentity	Aves	Erythrocercus mccallii	8.99866	5.05936
B10K-DU-002-60	20k_&&_75_indentity	Aves	Erythrocercus mccallii	8.99866	5.04348
B10K-DU-003-06	10k_&&_75_indentity	Aves	Furnarius figulus	9.00411	5.01767
B10K-DU-003-06	10k_&&_85_indentity	Aves	Furnarius figulus	9.00411	5.04781
B10K-DU-003-06	15k_&&_85_indentity	Aves	Furnarius figulus	9.00298	5.0451
B10K-DU-003-06	15k_&&_75_indentity	Aves	Furnarius figulus	9.00298	5.01502
B10K-DU-003-06	20k_&&_75_indentity	Aves	Furnarius figulus	9.00177	5.0128
B10K-DU-003-06	20k_&&_85_indentity	Aves	Furnarius figulus	9.00177	5.04283
B10K-DU-003-16	10k_&&_75_indentity	Aves	Mionectes macconnelli	9.01494	5.04304
B10K-DU-003-16	10k_&&_85_indentity	Aves	Mionectes macconnelli	9.01494	5.06956
B10K-DU-003-16	15k_&&_85_indentity	Aves	Mionectes macconnelli	9.01386	5.06631
B10K-DU-003-16	15k_&&_75_indentity	Aves	Mionectes macconnelli	9.01386	5.03982
B10K-DU-003-16	20k_&&_75_indentity	Aves	Mionectes macconnelli	9.01273	5.03603
B10K-DU-003-16	20k_&&_85_indentity	Aves	Mionectes macconnelli	9.01273	5.06256
B10K-DU-003-42	10k_&&_85_indentity	Aves	Syrrhaptes paradoxus	8.99132	4.93396
B10K-DU-003-42	10k_&&_75_indentity	Aves	Syrrhaptes paradoxus	8.99132	4.9093
B10K-DU-003-42	15k_&&_75_indentity	Aves	Syrrhaptes paradoxus	8.98078	4.89557
B10K-DU-003-42	15k_&&_85_indentity	Aves	Syrrhaptes paradoxus	8.98078	4.92056
B10K-DU-003-42	20k_&&_85_indentity	Aves	Syrrhaptes paradoxus	8.96591	4.90255
B10K-DU-003-42	20k_&&_75_indentity	Aves	Syrrhaptes paradoxus	8.96591	4.87723
B10K-DU-003-44	10k_&&_75_indentity	Aves	Crotophaga sulcirostris	9.03017	5.11907
B10K-DU-003-44	10k_&&_85_indentity	Aves	Crotophaga sulcirostris	9.03017	5.17362
B10K-DU-003-44	15k_&&_85_indentity	Aves	Crotophaga sulcirostris	9.02901	5.17089
B10K-DU-003-44	15k_&&_75_indentity	Aves	Crotophaga sulcirostris	9.02901	5.11639
B10K-DU-003-44	20k_&&_75_indentity	Aves	Crotophaga sulcirostris	9.02798	5.11385
B10K-DU-003-44	20k_&&_85_indentity	Aves	Crotophaga sulcirostris	9.02798	5.16838
B10K-DU-004-15	10k_&&_75_indentity	Aves	Neopipo cinnamomea	9.01274	5.08166
B10K-DU-004-15	10k_&&_85_indentity	Aves	Neopipo cinnamomea	9.01274	5.1144
B10K-DU-004-15	15k_&&_75_indentity	Aves	Neopipo cinnamomea	9.00964	5.07484
B10K-DU-004-15	15k_&&_85_indentity	Aves	Neopipo cinnamomea	9.00964	5.10769
B10K-DU-004-15	20k_&&_85_indentity	Aves	Neopipo cinnamomea	9.00652	5.10163
B10K-DU-004-15	20k_&&_75_indentity	Aves	Neopipo cinnamomea	9.00652	5.06863
B10K-DU-005-01	10k_&&_75_indentity	Aves	Nyctiprogne leucopyga	9.03804	5.12602
B10K-DU-005-01	10k_&&_85_indentity	Aves	Nyctiprogne leucopyga	9.03804	5.15492
B10K-DU-005-01	15k_&&_75_indentity	Aves	Nyctiprogne leucopyga	9.03078	5.11162
B10K-DU-005-01	15k_&&_85_indentity	Aves	Nyctiprogne leucopyga	9.03078	5.14061
B10K-DU-005-01	20k_&&_85_indentity	Aves	Nyctiprogne leucopyga	9.02276	5.12623
B10K-DU-005-01	20k_&&_75_indentity	Aves	Nyctiprogne leucopyga	9.02276	5.09713
B10K-DU-005-73	10k_&&_75_indentity	Aves	Arenaria interpres	9.02782	4.96482
B10K-DU-005-73	10k_&&_85_indentity	Aves	Arenaria interpres	9.02782	4.99715
B10K-DU-005-73	15k_&&_85_indentity	Aves	Arenaria interpres	9.01832	4.98203
B10K-DU-005-73	15k_&&_75_indentity	Aves	Arenaria interpres	9.01832	4.94901
B10K-DU-005-73	20k_&&_85_indentity	Aves	Arenaria interpres	9.00935	4.96902
B10K-DU-005-73	20k_&&_75_indentity	Aves	Arenaria interpres	9.00935	4.93552
B10K-DU-005-78	10k_&&_75_indentity	Aves	Herpetotheres cachinnans	9.06886	4.8625
B10K-DU-005-78	10k_&&_85_indentity	Aves	Herpetotheres cachinnans	9.06886	4.87781
B10K-DU-005-78	15k_&&_85_indentity	Aves	Herpetotheres cachinnans	9.06842	4.87659
B10K-DU-005-78	15k_&&_75_indentity	Aves	Herpetotheres cachinnans	9.06842	4.86126
B10K-DU-005-78	20k_&&_85_indentity	Aves	Herpetotheres cachinnans	9.06791	4.87495
B10K-DU-005-78	20k_&&_75_indentity	Aves	Herpetotheres cachinnans	9.06791	4.85961
B10K-DU-006-06	10k_&&_75_indentity	Aves	Alopecoenas beccarii	9.02824	4.89874
B10K-DU-006-06	10k_&&_85_indentity	Aves	Alopecoenas beccarii	9.02824	4.92435
B10K-DU-006-06	15k_&&_85_indentity	Aves	Alopecoenas beccarii	9.02487	4.91702
B10K-DU-006-06	15k_&&_75_indentity	Aves	Alopecoenas beccarii	9.02487	4.89117
B10K-DU-006-06	20k_&&_85_indentity	Aves	Alopecoenas beccarii	9.02272	4.91144
B10K-DU-006-06	20k_&&_75_indentity	Aves	Alopecoenas beccarii	9.02272	4.88552
B10K-DU-006-09	10k_&&_75_indentity	Aves	Fregetta grallaria	9.05864	4.87645
B10K-DU-006-09	10k_&&_85_indentity	Aves	Fregetta grallaria	9.05864	4.89569
B10K-DU-006-09	15k_&&_85_indentity	Aves	Fregetta grallaria	9.05327	4.87829
B10K-DU-006-09	15k_&&_75_indentity	Aves	Fregetta grallaria	9.05327	4.85897
B10K-DU-006-09	20k_&&_75_indentity	Aves	Fregetta grallaria	9.04805	4.84411
B10K-DU-006-09	20k_&&_85_indentity	Aves	Fregetta grallaria	9.04805	4.86351
B10K-DU-006-20	10k_&&_85_indentity	Aves	Rostratula benghalensis	9.04037	5.08022
B10K-DU-006-20	10k_&&_75_indentity	Aves	Rostratula benghalensis	9.04037	5.04725
B10K-DU-006-20	15k_&&_75_indentity	Aves	Rostratula benghalensis	9.03948	5.045
B10K-DU-006-20	15k_&&_85_indentity	Aves	Rostratula benghalensis	9.03948	5.07804
B10K-DU-006-20	20k_&&_75_indentity	Aves	Rostratula benghalensis	9.03863	5.04266
B10K-DU-006-20	20k_&&_85_indentity	Aves	Rostratula benghalensis	9.03863	5.0757
B10K-DU-007-02	10k_&&_75_indentity	Aves	Piprites chloris	9.02148	5.06905
B10K-DU-007-02	10k_&&_85_indentity	Aves	Piprites chloris	9.02148	5.0997
B10K-DU-007-02	15k_&&_75_indentity	Aves	Piprites chloris	9.02101	5.06776
B10K-DU-007-02	15k_&&_85_indentity	Aves	Piprites chloris	9.02101	5.0984
B10K-DU-007-02	20k_&&_85_indentity	Aves	Piprites chloris	9.02058	5.09746
B10K-DU-007-02	20k_&&_75_indentity	Aves	Piprites chloris	9.02058	5.06681
B10K-DU-007-40	10k_&&_85_indentity	Aves	Trogon melanurus	9.04222	5.11424
B10K-DU-007-40	10k_&&_75_indentity	Aves	Trogon melanurus	9.04222	5.08866
B10K-DU-007-40	15k_&&_75_indentity	Aves	Trogon melanurus	9.04118	5.08657
B10K-DU-007-40	15k_&&_85_indentity	Aves	Trogon melanurus	9.04118	5.11221
B10K-DU-007-40	20k_&&_85_indentity	Aves	Trogon melanurus	9.03996	5.11005
B10K-DU-007-40	20k_&&_75_indentity	Aves	Trogon melanurus	9.03996	5.08439
B10K-DU-007-42	10k_&&_85_indentity	Aves	Spizaetus tyrannus	9.07206	4.91898
B10K-DU-007-42	10k_&&_75_indentity	Aves	Spizaetus tyrannus	9.07206	4.90253
B10K-DU-007-42	15k_&&_75_indentity	Aves	Spizaetus tyrannus	9.0715	4.90077
B10K-DU-007-42	15k_&&_85_indentity	Aves	Spizaetus tyrannus	9.0715	4.91721
B10K-DU-007-42	20k_&&_75_indentity	Aves	Spizaetus tyrannus	9.07097	4.89934
B10K-DU-007-42	20k_&&_85_indentity	Aves	Spizaetus tyrannus	9.07097	4.91577
B10K-DU-008-47	10k_&&_85_indentity	Aves	Piaya cayana	9.02474	5.2458
B10K-DU-008-47	10k_&&_75_indentity	Aves	Piaya cayana	9.02474	5.17964
B10K-DU-008-47	15k_&&_85_indentity	Aves	Piaya cayana	9.01473	5.2269
B10K-DU-008-47	15k_&&_75_indentity	Aves	Piaya cayana	9.01473	5.16035
B10K-DU-008-47	20k_&&_75_indentity	Aves	Piaya cayana	9.00435	5.14231
B10K-DU-008-47	20k_&&_85_indentity	Aves	Piaya cayana	9.00435	5.20873
B10K-DU-008-62	10k_&&_85_indentity	Aves	Chordeiles acutipennis	9.06317	5.20208
B10K-DU-008-62	10k_&&_75_indentity	Aves	Chordeiles acutipennis	9.06317	5.17299
B10K-DU-008-62	15k_&&_85_indentity	Aves	Chordeiles acutipennis	9.06052	5.19255
B10K-DU-008-62	15k_&&_75_indentity	Aves	Chordeiles acutipennis	9.06052	5.16315
B10K-DU-008-62	20k_&&_75_indentity	Aves	Chordeiles acutipennis	9.05828	5.15657
B10K-DU-008-62	20k_&&_85_indentity	Aves	Chordeiles acutipennis	9.05828	5.18616
B10K-DU-008-63	10k_&&_85_indentity	Aves	Glaucidium brasilianum	9.06631	4.89238
B10K-DU-008-63	10k_&&_75_indentity	Aves	Glaucidium brasilianum	9.06631	4.88062
B10K-DU-008-63	15k_&&_75_indentity	Aves	Glaucidium brasilianum	9.06558	4.87832
B10K-DU-008-63	15k_&&_85_indentity	Aves	Glaucidium brasilianum	9.06558	4.89004
B10K-DU-008-63	20k_&&_85_indentity	Aves	Glaucidium brasilianum	9.06509	4.88867
B10K-DU-008-63	20k_&&_75_indentity	Aves	Glaucidium brasilianum	9.06509	4.87697
B10K-DU-009-04	10k_&&_75_indentity	Aves	Podilymbus podiceps	9.07559	5.11826
B10K-DU-009-04	10k_&&_85_indentity	Aves	Podilymbus podiceps	9.07559	5.14185
B10K-DU-009-04	15k_&&_75_indentity	Aves	Podilymbus podiceps	9.07411	5.1132
B10K-DU-009-04	15k_&&_85_indentity	Aves	Podilymbus podiceps	9.07411	5.13685
B10K-DU-009-04	20k_&&_75_indentity	Aves	Podilymbus podiceps	9.07266	5.10845
B10K-DU-009-04	20k_&&_85_indentity	Aves	Podilymbus podiceps	9.07266	5.1321
B10K-DU-009-16	10k_&&_75_indentity	Aves	Phaetusa simplex	9.05122	4.92582
B10K-DU-009-16	10k_&&_85_indentity	Aves	Phaetusa simplex	9.05122	4.95258
B10K-DU-009-16	15k_&&_85_indentity	Aves	Phaetusa simplex	9.04602	4.94298
B10K-DU-009-16	15k_&&_75_indentity	Aves	Phaetusa simplex	9.04602	4.91591
B10K-DU-009-16	20k_&&_85_indentity	Aves	Phaetusa simplex	9.04134	4.93483
B10K-DU-009-16	20k_&&_75_indentity	Aves	Phaetusa simplex	9.04134	4.90753
B10K-DU-009-59	10k_&&_75_indentity	Aves	Sylvietta virens	9.00871	5.09676
B10K-DU-009-59	10k_&&_85_indentity	Aves	Sylvietta virens	9.00871	5.11617
B10K-DU-009-59	15k_&&_85_indentity	Aves	Sylvietta virens	9.00771	5.11305
B10K-DU-009-59	15k_&&_75_indentity	Aves	Sylvietta virens	9.00771	5.09368
B10K-DU-009-59	20k_&&_85_indentity	Aves	Sylvietta virens	9.00682	5.11052
B10K-DU-009-59	20k_&&_75_indentity	Aves	Sylvietta virens	9.00682	5.09119
B10K-DU-010-60	10k_&&_75_indentity	Aves	Circaetus pectoralis	9.07137	4.89924
B10K-DU-010-60	10k_&&_85_indentity	Aves	Circaetus pectoralis	9.07137	4.91535
B10K-DU-010-60	15k_&&_75_indentity	Aves	Circaetus pectoralis	9.07064	4.89695
B10K-DU-010-60	15k_&&_85_indentity	Aves	Circaetus pectoralis	9.07064	4.91307
B10K-DU-010-60	20k_&&_85_indentity	Aves	Circaetus pectoralis	9.07014	4.91191
B10K-DU-010-60	20k_&&_75_indentity	Aves	Circaetus pectoralis	9.07014	4.8958
B10K-DU-011-20	10k_&&_75_indentity	Aves	Corythaixoides concolor	9.07075	5.02496
B10K-DU-011-20	10k_&&_85_indentity	Aves	Corythaixoides concolor	9.07075	5.0561
B10K-DU-011-20	15k_&&_85_indentity	Aves	Corythaixoides concolor	9.0689	5.04657
B10K-DU-011-20	15k_&&_75_indentity	Aves	Corythaixoides concolor	9.0689	5.01508
B10K-DU-011-20	20k_&&_75_indentity	Aves	Corythaixoides concolor	9.06729	5.00695
B10K-DU-011-20	20k_&&_85_indentity	Aves	Corythaixoides concolor	9.06729	5.03865
B10K-DU-011-36	10k_&&_85_indentity	Aves	Chauna torquata	9.05204	4.86703
B10K-DU-011-36	10k_&&_75_indentity	Aves	Chauna torquata	9.05204	4.85136
B10K-DU-011-36	15k_&&_75_indentity	Aves	Chauna torquata	9.04841	4.84563
B10K-DU-011-36	15k_&&_85_indentity	Aves	Chauna torquata	9.04841	4.86143
B10K-DU-011-36	20k_&&_75_indentity	Aves	Chauna torquata	9.04405	4.83822
B10K-DU-011-36	20k_&&_85_indentity	Aves	Chauna torquata	9.04405	4.85406
B10K-DU-011-38	10k_&&_75_indentity	Aves	Sagittarius serpentarius	9.03409	4.92862
B10K-DU-011-38	10k_&&_85_indentity	Aves	Sagittarius serpentarius	9.03409	4.94632
B10K-DU-011-38	15k_&&_85_indentity	Aves	Sagittarius serpentarius	9.02219	4.92966
B10K-DU-011-38	15k_&&_75_indentity	Aves	Sagittarius serpentarius	9.02219	4.91149
B10K-DU-011-38	20k_&&_85_indentity	Aves	Sagittarius serpentarius	9.0099	4.91096
B10K-DU-011-38	20k_&&_75_indentity	Aves	Sagittarius serpentarius	9.0099	4.89245
B10K-DU-011-42	10k_&&_85_indentity	Aves	Anthoscopus minutus	8.94391	5.0406
B10K-DU-011-42	10k_&&_75_indentity	Aves	Anthoscopus minutus	8.94391	5.02424
B10K-DU-011-42	15k_&&_75_indentity	Aves	Anthoscopus minutus	8.93394	5.00526
B10K-DU-011-42	15k_&&_85_indentity	Aves	Anthoscopus minutus	8.93394	5.02201
B10K-DU-011-42	20k_&&_75_indentity	Aves	Anthoscopus minutus	8.92301	4.98785
B10K-DU-011-42	20k_&&_85_indentity	Aves	Anthoscopus minutus	8.92301	5.00493
B10K-DU-011-47	10k_&&_85_indentity	Aves	Zapornia atra	9.02039	5.18111
B10K-DU-011-47	10k_&&_75_indentity	Aves	Zapornia atra	9.02039	5.15634
B10K-DU-011-47	15k_&&_85_indentity	Aves	Zapornia atra	9.00684	5.15955
B10K-DU-011-47	15k_&&_75_indentity	Aves	Zapornia atra	9.00684	5.13427
B10K-DU-011-47	20k_&&_75_indentity	Aves	Zapornia atra	8.99361	5.11429
B10K-DU-011-47	20k_&&_85_indentity	Aves	Zapornia atra	8.99361	5.13988
B10K-DU-012-10	10k_&&_75_indentity	Aves	Ptilonorhynchus violaceus	9.01405	5.0252
B10K-DU-012-10	10k_&&_85_indentity	Aves	Ptilonorhynchus violaceus	9.01405	5.05564
B10K-DU-012-10	15k_&&_75_indentity	Aves	Ptilonorhynchus violaceus	9.0122	5.01936
B10K-DU-012-10	15k_&&_85_indentity	Aves	Ptilonorhynchus violaceus	9.0122	5.04995
B10K-DU-012-10	20k_&&_85_indentity	Aves	Ptilonorhynchus violaceus	9.01096	5.04648
B10K-DU-012-10	20k_&&_75_indentity	Aves	Ptilonorhynchus violaceus	9.01096	5.01584
B10K-DU-012-14	10k_&&_85_indentity	Aves	Pluvianellus socialis	9.04892	4.95
B10K-DU-012-14	10k_&&_75_indentity	Aves	Pluvianellus socialis	9.04892	4.92542
B10K-DU-012-14	15k_&&_75_indentity	Aves	Pluvianellus socialis	9.03884	4.91245
B10K-DU-012-14	15k_&&_85_indentity	Aves	Pluvianellus socialis	9.03884	4.93743
B10K-DU-012-14	20k_&&_85_indentity	Aves	Pluvianellus socialis	9.02862	4.92455
B10K-DU-012-14	20k_&&_75_indentity	Aves	Pluvianellus socialis	9.02862	4.89927
B10K-DU-012-30	10k_&&_75_indentity	Aves	Picathartes gymnocephalus	8.94942	4.97991
B10K-DU-012-30	10k_&&_85_indentity	Aves	Picathartes gymnocephalus	8.94942	5.00281
B10K-DU-012-30	15k_&&_75_indentity	Aves	Picathartes gymnocephalus	8.93986	4.96348
B10K-DU-012-30	15k_&&_85_indentity	Aves	Picathartes gymnocephalus	8.93986	4.98661
B10K-DU-012-30	20k_&&_75_indentity	Aves	Picathartes gymnocephalus	8.93043	4.94803
B10K-DU-012-30	20k_&&_85_indentity	Aves	Picathartes gymnocephalus	8.93043	4.97144
B10K-DU-012-37	10k_&&_85_indentity	Aves	Upupa epops	8.97682	5.39413
B10K-DU-012-37	10k_&&_75_indentity	Aves	Upupa epops	8.97682	5.35432
B10K-DU-012-37	15k_&&_75_indentity	Aves	Upupa epops	8.97261	5.34856
B10K-DU-012-37	15k_&&_85_indentity	Aves	Upupa epops	8.97261	5.38865
B10K-DU-012-37	20k_&&_85_indentity	Aves	Upupa epops	8.9678	5.38267
B10K-DU-012-37	20k_&&_75_indentity	Aves	Upupa epops	8.9678	5.34235
B10K-DU-012-38	10k_&&_75_indentity	Aves	Urocynchramus pylzowi	9.00733	5.06243
B10K-DU-012-38	10k_&&_85_indentity	Aves	Urocynchramus pylzowi	9.00733	5.08209
B10K-DU-012-38	15k_&&_85_indentity	Aves	Urocynchramus pylzowi	9.00613	5.07811
B10K-DU-012-38	15k_&&_75_indentity	Aves	Urocynchramus pylzowi	9.00613	5.05846
B10K-DU-012-38	20k_&&_75_indentity	Aves	Urocynchramus pylzowi	9.00502	5.05539
B10K-DU-012-38	20k_&&_85_indentity	Aves	Urocynchramus pylzowi	9.00502	5.07497
B10K-DU-012-41	10k_&&_85_indentity	Aves	Chaetops frenatus	8.99625	5.02907
B10K-DU-012-41	10k_&&_75_indentity	Aves	Chaetops frenatus	8.99625	5.00766
B10K-DU-012-41	15k_&&_75_indentity	Aves	Chaetops frenatus	8.98917	4.99541
B10K-DU-012-41	15k_&&_85_indentity	Aves	Chaetops frenatus	8.98917	5.01702
B10K-DU-012-41	20k_&&_75_indentity	Aves	Chaetops frenatus	8.98309	4.98549
B10K-DU-012-41	20k_&&_85_indentity	Aves	Chaetops frenatus	8.98309	5.00727
B10K-DU-012-45	10k_&&_85_indentity	Aves	Pelecanoides urinatrix	9.06398	4.86528
B10K-DU-012-45	10k_&&_75_indentity	Aves	Pelecanoides urinatrix	9.06398	4.84657
B10K-DU-012-45	15k_&&_75_indentity	Aves	Pelecanoides urinatrix	9.05909	4.83393
B10K-DU-012-45	15k_&&_85_indentity	Aves	Pelecanoides urinatrix	9.05909	4.85274
B10K-DU-012-45	20k_&&_85_indentity	Aves	Pelecanoides urinatrix	9.05462	4.84284
B10K-DU-012-45	20k_&&_75_indentity	Aves	Pelecanoides urinatrix	9.05462	4.824
B10K-DU-012-46	10k_&&_85_indentity	Aves	Prunella fulvescens	8.97767	5.01146
B10K-DU-012-46	10k_&&_75_indentity	Aves	Prunella fulvescens	8.97767	4.99212
B10K-DU-012-46	15k_&&_85_indentity	Aves	Prunella fulvescens	8.96758	4.98904
B10K-DU-012-46	15k_&&_75_indentity	Aves	Prunella fulvescens	8.96758	4.96971
B10K-DU-012-46	20k_&&_85_indentity	Aves	Prunella fulvescens	8.95711	4.96895
B10K-DU-012-46	20k_&&_75_indentity	Aves	Prunella fulvescens	8.95711	4.94952
B10K-DU-012-52	10k_&&_75_indentity	Aves	Brachypteracias leptosomus	9.02095	5.10074
B10K-DU-012-52	10k_&&_85_indentity	Aves	Brachypteracias leptosomus	9.02095	5.14137
B10K-DU-012-52	15k_&&_75_indentity	Aves	Brachypteracias leptosomus	9.01187	5.08994
B10K-DU-012-52	15k_&&_85_indentity	Aves	Brachypteracias leptosomus	9.01187	5.13123
B10K-DU-012-52	20k_&&_85_indentity	Aves	Brachypteracias leptosomus	9.00089	5.11957
B10K-DU-012-52	20k_&&_75_indentity	Aves	Brachypteracias leptosomus	9.00089	5.07757
B10K-DU-012-55	10k_&&_75_indentity	Aves	Dromas ardeola	9.05483	4.91932
B10K-DU-012-55	10k_&&_85_indentity	Aves	Dromas ardeola	9.05483	4.94995
B10K-DU-012-55	15k_&&_85_indentity	Aves	Dromas ardeola	9.05172	4.94572
B10K-DU-012-55	15k_&&_75_indentity	Aves	Dromas ardeola	9.05172	4.91491
B10K-DU-012-55	20k_&&_75_indentity	Aves	Dromas ardeola	9.04878	4.91064
B10K-DU-012-55	20k_&&_85_indentity	Aves	Dromas ardeola	9.04878	4.9415
B10K-DU-012-56	10k_&&_85_indentity	Aves	Balaeniceps rex	9.01866	4.90478
B10K-DU-012-56	10k_&&_75_indentity	Aves	Balaeniceps rex	9.01866	4.88611
B10K-DU-012-56	15k_&&_75_indentity	Aves	Balaeniceps rex	9.00017	4.85525
B10K-DU-012-56	15k_&&_85_indentity	Aves	Balaeniceps rex	9.00017	4.87451
B10K-DU-012-56	20k_&&_85_indentity	Aves	Balaeniceps rex	8.97435	4.8384
B10K-DU-012-56	20k_&&_75_indentity	Aves	Balaeniceps rex	8.97435	4.81869
B10K-DU-012-58	10k_&&_75_indentity	Aves	Pandion haliaetus	9.03022	4.97866
B10K-DU-012-58	10k_&&_85_indentity	Aves	Pandion haliaetus	9.03022	4.99538
B10K-DU-012-58	15k_&&_75_indentity	Aves	Pandion haliaetus	9.01583	4.96023
B10K-DU-012-58	15k_&&_85_indentity	Aves	Pandion haliaetus	9.01583	4.97738
B10K-DU-012-58	20k_&&_85_indentity	Aves	Pandion haliaetus	9.00084	4.95674
B10K-DU-012-58	20k_&&_75_indentity	Aves	Pandion haliaetus	9.00084	4.93919
B10K-DU-012-65	10k_&&_75_indentity	Aves	Grus americana	9.05271	4.89399
B10K-DU-012-65	10k_&&_85_indentity	Aves	Grus americana	9.05271	4.91138
B10K-DU-012-65	15k_&&_85_indentity	Aves	Grus americana	9.04875	4.90514
B10K-DU-012-65	15k_&&_75_indentity	Aves	Grus americana	9.04875	4.88767
B10K-DU-012-65	20k_&&_85_indentity	Aves	Grus americana	9.04436	4.89818
B10K-DU-012-65	20k_&&_75_indentity	Aves	Grus americana	9.04436	4.88053
B10K-DU-012-80	10k_&&_85_indentity	Aves	Bucorvus abyssinicus	9.03681	4.86583
B10K-DU-012-80	10k_&&_75_indentity	Aves	Bucorvus abyssinicus	9.03681	4.84525
B10K-DU-012-80	15k_&&_75_indentity	Aves	Bucorvus abyssinicus	9.03516	4.83917
B10K-DU-012-80	15k_&&_85_indentity	Aves	Bucorvus abyssinicus	9.03516	4.85981
B10K-DU-012-80	20k_&&_85_indentity	Aves	Bucorvus abyssinicus	9.03368	4.85488
B10K-DU-012-80	20k_&&_75_indentity	Aves	Bucorvus abyssinicus	9.03368	4.83419
B10K-DU-013-18	10k_&&_75_indentity	Aves	Prunella himalayana	9.00635	5.04062
B10K-DU-013-18	10k_&&_85_indentity	Aves	Prunella himalayana	9.00635	5.06006
B10K-DU-013-18	15k_&&_85_indentity	Aves	Prunella himalayana	9.00493	5.05434
B10K-DU-013-18	15k_&&_75_indentity	Aves	Prunella himalayana	9.00493	5.03533
B10K-DU-013-18	20k_&&_75_indentity	Aves	Prunella himalayana	9.0039	5.03205
B10K-DU-013-18	20k_&&_85_indentity	Aves	Prunella himalayana	9.0039	5.05087
B10K-DU-015-11	10k_&&_75_indentity	Aves	Emberiza fucata	9.00574	5.11072
B10K-DU-015-11	10k_&&_85_indentity	Aves	Emberiza fucata	9.00574	5.12685
B10K-DU-015-11	15k_&&_75_indentity	Aves	Emberiza fucata	9.00135	5.09699
B10K-DU-015-11	15k_&&_85_indentity	Aves	Emberiza fucata	9.00135	5.11306
B10K-DU-015-11	20k_&&_85_indentity	Aves	Emberiza fucata	8.99717	5.10057
B10K-DU-015-11	20k_&&_75_indentity	Aves	Emberiza fucata	8.99717	5.08453
B10K-DU-015-28	10k_&&_75_indentity	Aves	Calcarius ornatus	9.01515	5.10654
B10K-DU-015-28	10k_&&_85_indentity	Aves	Calcarius ornatus	9.01515	5.12883
B10K-DU-015-28	15k_&&_75_indentity	Aves	Calcarius ornatus	9.01186	5.0931
B10K-DU-015-28	15k_&&_85_indentity	Aves	Calcarius ornatus	9.01186	5.11367
B10K-DU-015-28	20k_&&_85_indentity	Aves	Calcarius ornatus	9.00908	5.10272
B10K-DU-015-28	20k_&&_75_indentity	Aves	Calcarius ornatus	9.00908	5.08312
B10K-DU-017-21	10k_&&_85_indentity	Aves	Centropus bengalensis	8.99979	5.06578
B10K-DU-017-21	10k_&&_75_indentity	Aves	Centropus bengalensis	8.99979	5.02198
B10K-DU-017-21	15k_&&_85_indentity	Aves	Centropus bengalensis	8.99562	5.05788
B10K-DU-017-21	15k_&&_75_indentity	Aves	Centropus bengalensis	8.99562	5.01406
B10K-DU-017-21	20k_&&_85_indentity	Aves	Centropus bengalensis	8.99175	5.05085
B10K-DU-017-21	20k_&&_75_indentity	Aves	Centropus bengalensis	8.99175	5.00711
B10K-DU-017-25	10k_&&_85_indentity	Aves	Centropus unirufus	9.01734	5.09641
B10K-DU-017-25	10k_&&_75_indentity	Aves	Centropus unirufus	9.01734	5.04849
B10K-DU-017-25	15k_&&_85_indentity	Aves	Centropus unirufus	9.01575	5.09222
B10K-DU-017-25	15k_&&_75_indentity	Aves	Centropus unirufus	9.01575	5.0446
B10K-DU-017-25	20k_&&_85_indentity	Aves	Centropus unirufus	9.01413	5.08786
B10K-DU-017-25	20k_&&_75_indentity	Aves	Centropus unirufus	9.01413	5.04036
B10K-DU-017-47	10k_&&_85_indentity	Aves	Probosciger aterrimus	9.01929	5.08174
B10K-DU-017-47	10k_&&_75_indentity	Aves	Probosciger aterrimus	9.01929	5.02984
B10K-DU-017-47	15k_&&_75_indentity	Aves	Probosciger aterrimus	9.01458	5.02164
B10K-DU-017-47	15k_&&_85_indentity	Aves	Probosciger aterrimus	9.01458	5.07383
B10K-DU-017-47	20k_&&_85_indentity	Aves	Probosciger aterrimus	9.00865	5.06521
B10K-DU-017-47	20k_&&_75_indentity	Aves	Probosciger aterrimus	9.00865	5.01294
B10K-DU-021-26	10k_&&_85_indentity	Aves	Columbina picui	9.03017	4.87903
B10K-DU-021-26	10k_&&_75_indentity	Aves	Columbina picui	9.03017	4.8556
B10K-DU-021-26	15k_&&_75_indentity	Aves	Columbina picui	9.02597	4.84586
B10K-DU-021-26	15k_&&_85_indentity	Aves	Columbina picui	9.02597	4.8677
B10K-DU-021-26	20k_&&_85_indentity	Aves	Columbina picui	9.0221	4.86025
B10K-DU-021-26	20k_&&_75_indentity	Aves	Columbina picui	9.0221	4.83911
B10K-DU-021-33	10k_&&_75_indentity	Aves	Chroicocephalus maculipennis	9.05443	4.92832
B10K-DU-021-33	10k_&&_85_indentity	Aves	Chroicocephalus maculipennis	9.05443	4.95803
B10K-DU-021-33	15k_&&_85_indentity	Aves	Chroicocephalus maculipennis	9.04998	4.94583
B10K-DU-021-33	15k_&&_75_indentity	Aves	Chroicocephalus maculipennis	9.04998	4.91574
B10K-DU-021-33	20k_&&_75_indentity	Aves	Chroicocephalus maculipennis	9.04559	4.90519
B10K-DU-021-33	20k_&&_85_indentity	Aves	Chroicocephalus maculipennis	9.04559	4.9355
B10K-DU-024-03	10k_&&_85_indentity	Aves	Halcyon senegalensis	9.05392	5.15158
B10K-DU-024-03	10k_&&_75_indentity	Aves	Halcyon senegalensis	9.05392	5.12114
B10K-DU-024-03	15k_&&_85_indentity	Aves	Halcyon senegalensis	9.05324	5.14994
B10K-DU-024-03	15k_&&_75_indentity	Aves	Halcyon senegalensis	9.05324	5.11948
B10K-DU-024-03	20k_&&_75_indentity	Aves	Halcyon senegalensis	9.05268	5.11847
B10K-DU-024-03	20k_&&_85_indentity	Aves	Halcyon senegalensis	9.05268	5.14887
B10K-DU-025-06	10k_&&_85_indentity	Aves	Eolophus roseicapilla	9.01672	5.07898
B10K-DU-025-06	10k_&&_75_indentity	Aves	Eolophus roseicapilla	9.01672	5.02631
B10K-DU-025-06	15k_&&_85_indentity	Aves	Eolophus roseicapilla	9.01047	5.0672
B10K-DU-025-06	15k_&&_75_indentity	Aves	Eolophus roseicapilla	9.01047	5.01368
B10K-DU-025-06	20k_&&_75_indentity	Aves	Eolophus roseicapilla	9.00456	5.00327
B10K-DU-025-06	20k_&&_85_indentity	Aves	Eolophus roseicapilla	9.00456	5.05735
B10K-DU-027-49	10k_&&_75_indentity	Aves	Pterocles burchelli	9.0386	5.00613
B10K-DU-027-49	10k_&&_85_indentity	Aves	Pterocles burchelli	9.0386	5.03607
B10K-DU-027-49	15k_&&_85_indentity	Aves	Pterocles burchelli	9.03732	5.03284
B10K-DU-027-49	15k_&&_75_indentity	Aves	Pterocles burchelli	9.03732	5.00298
B10K-DU-027-49	20k_&&_85_indentity	Aves	Pterocles burchelli	9.03599	5.03004
B10K-DU-027-49	20k_&&_75_indentity	Aves	Pterocles burchelli	9.03599	5.0003
B10K-DU-028-75	10k_&&_75_indentity	Aves	Onychorhynchus coronatus	9.02812	5.07537
B10K-DU-028-75	10k_&&_85_indentity	Aves	Onychorhynchus coronatus	9.02812	5.10681
B10K-DU-028-75	15k_&&_85_indentity	Aves	Onychorhynchus coronatus	9.0268	5.10225
B10K-DU-028-75	15k_&&_75_indentity	Aves	Onychorhynchus coronatus	9.0268	5.07071
B10K-DU-028-75	20k_&&_85_indentity	Aves	Onychorhynchus coronatus	9.02555	5.09782
B10K-DU-028-75	20k_&&_75_indentity	Aves	Onychorhynchus coronatus	9.02555	5.06612
B10K-DU-029-32	10k_&&_75_indentity	Aves	Orthonyx spaldingii	9.00978	5.02218
B10K-DU-029-32	10k_&&_85_indentity	Aves	Orthonyx spaldingii	9.00978	5.04895
B10K-DU-029-32	15k_&&_75_indentity	Aves	Orthonyx spaldingii	9.00864	5.01765
B10K-DU-029-32	15k_&&_85_indentity	Aves	Orthonyx spaldingii	9.00864	5.04444
B10K-DU-029-32	20k_&&_85_indentity	Aves	Orthonyx spaldingii	9.00777	5.04164
B10K-DU-029-32	20k_&&_75_indentity	Aves	Orthonyx spaldingii	9.00777	5.01484
B10K-DU-029-33	10k_&&_85_indentity	Aves	Struthidea cinerea	9.0135	5.06524
B10K-DU-029-33	10k_&&_75_indentity	Aves	Struthidea cinerea	9.0135	5.03835
B10K-DU-029-33	15k_&&_75_indentity	Aves	Struthidea cinerea	9.01254	5.0356
B10K-DU-029-33	15k_&&_85_indentity	Aves	Struthidea cinerea	9.01254	5.06246
B10K-DU-029-33	20k_&&_85_indentity	Aves	Struthidea cinerea	9.0115	5.06001
B10K-DU-029-33	20k_&&_75_indentity	Aves	Struthidea cinerea	9.0115	5.03312
B10K-DU-029-36	10k_&&_85_indentity	Aves	Aleadryas rufinucha	9.00423	5.01881
B10K-DU-029-36	10k_&&_75_indentity	Aves	Aleadryas rufinucha	9.00423	4.99359
B10K-DU-029-36	15k_&&_75_indentity	Aves	Aleadryas rufinucha	8.9998	4.98302
B10K-DU-029-36	15k_&&_85_indentity	Aves	Aleadryas rufinucha	8.9998	5.00794
B10K-DU-029-36	20k_&&_75_indentity	Aves	Aleadryas rufinucha	8.99579	4.9739
B10K-DU-029-36	20k_&&_85_indentity	Aves	Aleadryas rufinucha	8.99579	4.99849
B10K-DU-029-37	10k_&&_85_indentity	Aves	Melanocharis versteri	9.00522	5.02646
B10K-DU-029-37	10k_&&_75_indentity	Aves	Melanocharis versteri	9.00522	5.00032
B10K-DU-029-37	15k_&&_75_indentity	Aves	Melanocharis versteri	9.00393	4.99661
B10K-DU-029-37	15k_&&_85_indentity	Aves	Melanocharis versteri	9.00393	5.02281
B10K-DU-029-37	20k_&&_75_indentity	Aves	Melanocharis versteri	9.00275	4.99323
B10K-DU-029-37	20k_&&_85_indentity	Aves	Melanocharis versteri	9.00275	5.01938
B10K-DU-029-38	10k_&&_85_indentity	Aves	Cnemophilus loriae	9.01056	5.04479
B10K-DU-029-38	10k_&&_75_indentity	Aves	Cnemophilus loriae	9.01056	5.01669
B10K-DU-029-38	15k_&&_75_indentity	Aves	Cnemophilus loriae	9.00888	5.0097
B10K-DU-029-38	15k_&&_85_indentity	Aves	Cnemophilus loriae	9.00888	5.03807
B10K-DU-029-38	20k_&&_85_indentity	Aves	Cnemophilus loriae	9.00775	5.0341
B10K-DU-029-38	20k_&&_75_indentity	Aves	Cnemophilus loriae	9.00775	5.00561
B10K-DU-029-39	10k_&&_75_indentity	Aves	Eulacestoma nigropectus	9.01223	5.04046
B10K-DU-029-39	10k_&&_85_indentity	Aves	Eulacestoma nigropectus	9.01223	5.06812
B10K-DU-029-39	15k_&&_85_indentity	Aves	Eulacestoma nigropectus	9.01093	5.06387
B10K-DU-029-39	15k_&&_75_indentity	Aves	Eulacestoma nigropectus	9.01093	5.03612
B10K-DU-029-39	20k_&&_75_indentity	Aves	Eulacestoma nigropectus	9.00998	5.03342
B10K-DU-029-39	20k_&&_85_indentity	Aves	Eulacestoma nigropectus	9.00998	5.0612
B10K-DU-029-40	10k_&&_85_indentity	Aves	Rhagologus leucostigma	9.01426	5.07821
B10K-DU-029-40	10k_&&_75_indentity	Aves	Rhagologus leucostigma	9.01426	5.05054
B10K-DU-029-40	15k_&&_75_indentity	Aves	Rhagologus leucostigma	9.01331	5.04721
B10K-DU-029-40	15k_&&_85_indentity	Aves	Rhagologus leucostigma	9.01331	5.07491
B10K-DU-029-40	20k_&&_75_indentity	Aves	Rhagologus leucostigma	9.01252	5.04524
B10K-DU-029-40	20k_&&_85_indentity	Aves	Rhagologus leucostigma	9.01252	5.07292
B10K-DU-029-41	10k_&&_75_indentity	Aves	Ifrita kowaldi	9.00495	4.99001
B10K-DU-029-41	10k_&&_85_indentity	Aves	Ifrita kowaldi	9.00495	5.01662
B10K-DU-029-41	15k_&&_85_indentity	Aves	Ifrita kowaldi	9.00176	5.00918
B10K-DU-029-41	15k_&&_75_indentity	Aves	Ifrita kowaldi	9.00176	4.98254
B10K-DU-029-41	20k_&&_75_indentity	Aves	Ifrita kowaldi	8.99887	4.97633
B10K-DU-029-41	20k_&&_85_indentity	Aves	Ifrita kowaldi	8.99887	5.0028
B10K-DU-029-42	10k_&&_75_indentity	Aves	Oreocharis arfaki	9.00295	4.99804
B10K-DU-029-42	10k_&&_85_indentity	Aves	Oreocharis arfaki	9.00295	5.02262
B10K-DU-029-42	15k_&&_85_indentity	Aves	Oreocharis arfaki	8.99977	5.01468
B10K-DU-029-42	15k_&&_75_indentity	Aves	Oreocharis arfaki	8.99977	4.99024
B10K-DU-029-42	20k_&&_75_indentity	Aves	Oreocharis arfaki	8.99744	4.9842
B10K-DU-029-42	20k_&&_85_indentity	Aves	Oreocharis arfaki	8.99744	5.00842
B10K-DU-029-43	10k_&&_85_indentity	Aves	Machaerirhynchus nigripectus	9.01053	5.0583
B10K-DU-029-43	10k_&&_75_indentity	Aves	Machaerirhynchus nigripectus	9.01053	5.03299
B10K-DU-029-43	15k_&&_85_indentity	Aves	Machaerirhynchus nigripectus	9.00896	5.05321
B10K-DU-029-43	15k_&&_75_indentity	Aves	Machaerirhynchus nigripectus	9.00896	5.02779
B10K-DU-029-43	20k_&&_75_indentity	Aves	Machaerirhynchus nigripectus	9.00768	5.02444
B10K-DU-029-43	20k_&&_85_indentity	Aves	Machaerirhynchus nigripectus	9.00768	5.0499
B10K-DU-029-44	10k_&&_85_indentity	Aves	Malurus elegans	8.98598	4.99097
B10K-DU-029-44	10k_&&_75_indentity	Aves	Malurus elegans	8.98598	4.97328
B10K-DU-029-44	15k_&&_85_indentity	Aves	Malurus elegans	8.98185	4.97872
B10K-DU-029-44	15k_&&_75_indentity	Aves	Malurus elegans	8.98185	4.96103
B10K-DU-029-44	20k_&&_75_indentity	Aves	Malurus elegans	8.97802	4.95149
B10K-DU-029-44	20k_&&_85_indentity	Aves	Malurus elegans	8.97802	4.96908
B10K-DU-029-46	10k_&&_85_indentity	Aves	Turnix velox	8.95146	5.30114
B10K-DU-029-46	10k_&&_75_indentity	Aves	Turnix velox	8.95146	5.22591
B10K-DU-029-46	15k_&&_85_indentity	Aves	Turnix velox	8.94016	5.28082
B10K-DU-029-46	15k_&&_75_indentity	Aves	Turnix velox	8.94016	5.20581
B10K-DU-029-46	20k_&&_75_indentity	Aves	Turnix velox	8.92818	5.18541
B10K-DU-029-46	20k_&&_85_indentity	Aves	Turnix velox	8.92818	5.25986
B10K-DU-029-47	10k_&&_85_indentity	Aves	Daphoenositta chrysoptera	9.00767	5.05871
B10K-DU-029-47	10k_&&_75_indentity	Aves	Daphoenositta chrysoptera	9.00767	5.03376
B10K-DU-029-47	15k_&&_75_indentity	Aves	Daphoenositta chrysoptera	9.0066	5.03081
B10K-DU-029-47	15k_&&_85_indentity	Aves	Daphoenositta chrysoptera	9.0066	5.05581
B10K-DU-029-47	20k_&&_85_indentity	Aves	Daphoenositta chrysoptera	9.00561	5.05331
B10K-DU-029-47	20k_&&_75_indentity	Aves	Daphoenositta chrysoptera	9.00561	5.02829
B10K-DU-029-49	10k_&&_75_indentity	Aves	Dasyornis broadbenti	9.00551	5.00071
B10K-DU-029-49	10k_&&_85_indentity	Aves	Dasyornis broadbenti	9.00551	5.02595
B10K-DU-029-49	15k_&&_75_indentity	Aves	Dasyornis broadbenti	9.00448	4.99685
B10K-DU-029-49	15k_&&_85_indentity	Aves	Dasyornis broadbenti	9.00448	5.02205
B10K-DU-029-49	20k_&&_75_indentity	Aves	Dasyornis broadbenti	9.00373	4.9939
B10K-DU-029-49	20k_&&_85_indentity	Aves	Dasyornis broadbenti	9.00373	5.01911
B10K-DU-029-50	10k_&&_75_indentity	Aves	Grantiella picta	8.99942	4.98296
B10K-DU-029-50	10k_&&_85_indentity	Aves	Grantiella picta	8.99942	5.00673
B10K-DU-029-50	15k_&&_85_indentity	Aves	Grantiella picta	8.99827	5.00232
B10K-DU-029-50	15k_&&_75_indentity	Aves	Grantiella picta	8.99827	4.97854
B10K-DU-029-50	20k_&&_85_indentity	Aves	Grantiella picta	8.99752	4.99967
B10K-DU-029-50	20k_&&_75_indentity	Aves	Grantiella picta	8.99752	4.97584
B10K-DU-029-51	10k_&&_75_indentity	Aves	Pardalotus punctatus	8.98316	4.94914
B10K-DU-029-51	10k_&&_85_indentity	Aves	Pardalotus punctatus	8.98316	4.96903
B10K-DU-029-51	15k_&&_85_indentity	Aves	Pardalotus punctatus	8.97534	4.95107
B10K-DU-029-51	15k_&&_75_indentity	Aves	Pardalotus punctatus	8.97534	4.9315
B10K-DU-029-51	20k_&&_85_indentity	Aves	Pardalotus punctatus	8.96812	4.93659
B10K-DU-029-51	20k_&&_75_indentity	Aves	Pardalotus punctatus	8.96812	4.91748
B10K-DU-029-52	10k_&&_75_indentity	Aves	Origma solitaria	9.00836	5.04261
B10K-DU-029-52	10k_&&_85_indentity	Aves	Origma solitaria	9.00836	5.06803
B10K-DU-029-52	15k_&&_75_indentity	Aves	Origma solitaria	9.00706	5.03552
B10K-DU-029-52	15k_&&_85_indentity	Aves	Origma solitaria	9.00706	5.0607
B10K-DU-029-52	20k_&&_85_indentity	Aves	Origma solitaria	9.006	5.05533
B10K-DU-029-52	20k_&&_75_indentity	Aves	Origma solitaria	9.006	5.03037
B10K-DU-029-53	10k_&&_85_indentity	Aves	Climacteris rufus	9.01886	5.11047
B10K-DU-029-53	10k_&&_75_indentity	Aves	Climacteris rufus	9.01886	5.0842
B10K-DU-029-53	15k_&&_75_indentity	Aves	Climacteris rufus	9.01737	5.08016
B10K-DU-029-53	15k_&&_85_indentity	Aves	Climacteris rufus	9.01737	5.10633
B10K-DU-029-53	20k_&&_85_indentity	Aves	Climacteris rufus	9.01611	5.10305
B10K-DU-029-53	20k_&&_75_indentity	Aves	Climacteris rufus	9.01611	5.07696
B10K-DU-029-58	10k_&&_85_indentity	Aves	Rhynochetos jubatus	9.04294	5.03983
B10K-DU-029-58	10k_&&_75_indentity	Aves	Rhynochetos jubatus	9.04294	5.01005
B10K-DU-029-58	15k_&&_75_indentity	Aves	Rhynochetos jubatus	9.04144	5.00614
B10K-DU-029-58	15k_&&_85_indentity	Aves	Rhynochetos jubatus	9.04144	5.03604
B10K-DU-029-58	20k_&&_85_indentity	Aves	Rhynochetos jubatus	9.04018	5.03351
B10K-DU-029-58	20k_&&_75_indentity	Aves	Rhynochetos jubatus	9.04018	5.00357
B10K-DU-029-61	10k_&&_75_indentity	Aves	Atrichornis clamosus	9.00759	5.00569
B10K-DU-029-61	10k_&&_85_indentity	Aves	Atrichornis clamosus	9.00759	5.03527
B10K-DU-029-61	15k_&&_85_indentity	Aves	Atrichornis clamosus	9.00191	5.02442
B10K-DU-029-61	15k_&&_75_indentity	Aves	Atrichornis clamosus	9.00191	4.99485
B10K-DU-029-61	20k_&&_75_indentity	Aves	Atrichornis clamosus	8.99511	4.98428
B10K-DU-029-61	20k_&&_85_indentity	Aves	Atrichornis clamosus	8.99511	5.01373
B10K-DU-029-75	10k_&&_85_indentity	Aves	Notiomystis cincta	8.9903	4.99605
B10K-DU-029-75	10k_&&_75_indentity	Aves	Notiomystis cincta	8.9903	4.97418
B10K-DU-029-75	15k_&&_85_indentity	Aves	Notiomystis cincta	8.9833	4.98138
B10K-DU-029-75	15k_&&_75_indentity	Aves	Notiomystis cincta	8.9833	4.95949
B10K-DU-029-75	20k_&&_75_indentity	Aves	Notiomystis cincta	8.97604	4.94517
B10K-DU-029-75	20k_&&_85_indentity	Aves	Notiomystis cincta	8.97604	4.9669
B10K-DU-029-76	10k_&&_85_indentity	Aves	Aegotheles bennettii	9.02658	5.02598
B10K-DU-029-76	10k_&&_75_indentity	Aves	Aegotheles bennettii	9.02658	4.99669
B10K-DU-029-76	15k_&&_85_indentity	Aves	Aegotheles bennettii	9.02281	5.01732
B10K-DU-029-76	15k_&&_75_indentity	Aves	Aegotheles bennettii	9.02281	4.98781
B10K-DU-029-76	20k_&&_75_indentity	Aves	Aegotheles bennettii	9.0189	4.97987
B10K-DU-029-76	20k_&&_85_indentity	Aves	Aegotheles bennettii	9.0189	5.00944
B10K-DU-029-77	10k_&&_75_indentity	Aves	Falcunculus frontatus	9.01001	5.03426
B10K-DU-029-77	10k_&&_85_indentity	Aves	Falcunculus frontatus	9.01001	5.06108
B10K-DU-029-77	15k_&&_85_indentity	Aves	Falcunculus frontatus	9.00883	5.057
B10K-DU-029-77	15k_&&_75_indentity	Aves	Falcunculus frontatus	9.00883	5.0303
B10K-DU-029-77	20k_&&_75_indentity	Aves	Falcunculus frontatus	9.00772	5.02687
B10K-DU-029-77	20k_&&_85_indentity	Aves	Falcunculus frontatus	9.00772	5.05347
B10K-DU-029-80	10k_&&_85_indentity	Aves	Pedionomus torquatus	9.0396	5.1311
B10K-DU-029-80	10k_&&_75_indentity	Aves	Pedionomus torquatus	9.0396	5.08779
B10K-DU-029-80	15k_&&_75_indentity	Aves	Pedionomus torquatus	9.03437	5.07854
B10K-DU-029-80	15k_&&_85_indentity	Aves	Pedionomus torquatus	9.03437	5.122
B10K-DU-029-80	20k_&&_85_indentity	Aves	Pedionomus torquatus	9.0291	5.11379
B10K-DU-029-80	20k_&&_75_indentity	Aves	Pedionomus torquatus	9.0291	5.07021
B10K-DU-030-03	10k_&&_75_indentity	Aves	Drymodes brunneopygia	8.97541	4.98603
B10K-DU-030-03	10k_&&_85_indentity	Aves	Drymodes brunneopygia	8.97541	5.00982
B10K-DU-030-03	15k_&&_75_indentity	Aves	Drymodes brunneopygia	8.96813	4.9722
B10K-DU-030-03	15k_&&_85_indentity	Aves	Drymodes brunneopygia	8.96813	4.99615
B10K-DU-030-03	20k_&&_75_indentity	Aves	Drymodes brunneopygia	8.96312	4.96245
B10K-DU-030-03	20k_&&_85_indentity	Aves	Drymodes brunneopygia	8.96312	4.98632
B10K-DU-030-18	10k_&&_85_indentity	Aves	Panurus biarmicus	8.94711	5.00359
B10K-DU-030-18	10k_&&_75_indentity	Aves	Panurus biarmicus	8.94711	4.98378
B10K-DU-030-18	15k_&&_85_indentity	Aves	Panurus biarmicus	8.93851	4.99091
B10K-DU-030-18	15k_&&_75_indentity	Aves	Panurus biarmicus	8.93851	4.97081
B10K-DU-030-18	20k_&&_85_indentity	Aves	Panurus biarmicus	8.92706	4.97622
B10K-DU-030-18	20k_&&_75_indentity	Aves	Panurus biarmicus	8.92706	4.95581
B10K-DU-030-22	10k_&&_75_indentity	Aves	Mohoua ochrocephala	8.9912	4.99775
B10K-DU-030-22	10k_&&_85_indentity	Aves	Mohoua ochrocephala	8.9912	5.02442
B10K-DU-030-22	15k_&&_75_indentity	Aves	Mohoua ochrocephala	8.98384	4.98294
B10K-DU-030-22	15k_&&_85_indentity	Aves	Mohoua ochrocephala	8.98384	5.00986
B10K-DU-030-22	20k_&&_85_indentity	Aves	Mohoua ochrocephala	8.97691	4.99761
B10K-DU-030-22	20k_&&_75_indentity	Aves	Mohoua ochrocephala	8.97691	4.97056
B10K-DU-030-25	10k_&&_85_indentity	Aves	Ibidorhyncha struthersii	9.07083	4.98614
B10K-DU-030-25	10k_&&_75_indentity	Aves	Ibidorhyncha struthersii	9.07083	4.95925
B10K-DU-030-25	15k_&&_75_indentity	Aves	Ibidorhyncha struthersii	9.06816	4.95139
B10K-DU-030-25	15k_&&_85_indentity	Aves	Ibidorhyncha struthersii	9.06816	4.97856
B10K-DU-030-25	20k_&&_85_indentity	Aves	Ibidorhyncha struthersii	9.06545	4.97122
B10K-DU-030-25	20k_&&_75_indentity	Aves	Ibidorhyncha struthersii	9.06545	4.94396
B10K-DU-030-41	10k_&&_75_indentity	Aves	Sapayoa aenigma	9.00298	5.05848
B10K-DU-030-41	10k_&&_85_indentity	Aves	Sapayoa aenigma	9.00298	5.08661
B10K-DU-030-41	15k_&&_85_indentity	Aves	Sapayoa aenigma	9.00118	5.08366
B10K-DU-030-41	15k_&&_75_indentity	Aves	Sapayoa aenigma	9.00118	5.05547
B10K-DU-030-41	20k_&&_75_indentity	Aves	Sapayoa aenigma	8.99799	5.05187
B10K-DU-030-41	20k_&&_85_indentity	Aves	Sapayoa aenigma	8.99799	5.08012
B10K-DU-030-59	10k_&&_75_indentity	Aves	Urocolius indicus	9.03318	5.16036
B10K-DU-030-59	10k_&&_85_indentity	Aves	Urocolius indicus	9.03318	5.20071
B10K-DU-030-59	15k_&&_85_indentity	Aves	Urocolius indicus	9.02961	5.19381
B10K-DU-030-59	15k_&&_75_indentity	Aves	Urocolius indicus	9.02961	5.15314
B10K-DU-030-59	20k_&&_85_indentity	Aves	Urocolius indicus	9.02613	5.18801
B10K-DU-030-59	20k_&&_75_indentity	Aves	Urocolius indicus	9.02613	5.14718
B10K-Elachura-formosa	10k_&&_75_indentity	Aves	Elachura formosa	9.00018	5.05197
B10K-Elachura-formosa	10k_&&_85_indentity	Aves	Elachura formosa	9.00018	5.06552
B10K-Elachura-formosa	15k_&&_75_indentity	Aves	Elachura formosa	8.99867	5.04847
B10K-Elachura-formosa	15k_&&_85_indentity	Aves	Elachura formosa	8.99867	5.06203
B10K-Elachura-formosa	20k_&&_75_indentity	Aves	Elachura formosa	8.99735	5.04573
B10K-Elachura-formosa	20k_&&_85_indentity	Aves	Elachura formosa	8.99735	5.05924
B10K-Eudromia-elegans	10k_&&_75_indentity	Aves	Eudromia elegans	8.97951	4.48753
B10K-Eudromia-elegans	10k_&&_85_indentity	Aves	Eudromia elegans	8.97951	4.53015
B10K-Eudromia-elegans	15k_&&_75_indentity	Aves	Eudromia elegans	8.97874	4.48346
B10K-Eudromia-elegans	15k_&&_85_indentity	Aves	Eudromia elegans	8.97874	4.52582
B10K-Eudromia-elegans	20k_&&_85_indentity	Aves	Eudromia elegans	8.9781	4.52187
B10K-Eudromia-elegans	20k_&&_75_indentity	Aves	Eudromia elegans	8.9781	4.47981
B10K-IZ-033-77	10k_&&_75_indentity	Aves	Pteruthius melanotis	9.01491	5.04938
B10K-IZ-033-77	10k_&&_85_indentity	Aves	Pteruthius melanotis	9.01491	5.07243
B10K-IZ-033-77	15k_&&_75_indentity	Aves	Pteruthius melanotis	9.01338	5.046
B10K-IZ-033-77	15k_&&_85_indentity	Aves	Pteruthius melanotis	9.01338	5.06901
B10K-IZ-033-77	20k_&&_75_indentity	Aves	Pteruthius melanotis	9.01221	5.04282
B10K-IZ-033-77	20k_&&_85_indentity	Aves	Pteruthius melanotis	9.01221	5.06581
B10K-IZ-033-78	10k_&&_75_indentity	Aves	Chloropsis hardwickii	9.01547	5.06507
B10K-IZ-033-78	10k_&&_85_indentity	Aves	Chloropsis hardwickii	9.01547	5.08326
B10K-IZ-033-78	15k_&&_75_indentity	Aves	Chloropsis hardwickii	9.01142	5.04991
B10K-IZ-033-78	15k_&&_85_indentity	Aves	Chloropsis hardwickii	9.01142	5.06791
B10K-IZ-033-78	20k_&&_85_indentity	Aves	Chloropsis hardwickii	9.00745	5.05461
B10K-IZ-033-78	20k_&&_75_indentity	Aves	Chloropsis hardwickii	9.00745	5.0365
B10K-IZ-033-81	10k_&&_75_indentity	Aves	Pomatorhinus ruficollis	9.01437	5.052
B10K-IZ-033-81	10k_&&_85_indentity	Aves	Pomatorhinus ruficollis	9.01437	5.07138
B10K-IZ-033-81	15k_&&_75_indentity	Aves	Pomatorhinus ruficollis	9.00942	5.04073
B10K-IZ-033-81	15k_&&_85_indentity	Aves	Pomatorhinus ruficollis	9.00942	5.05864
B10K-IZ-033-81	20k_&&_75_indentity	Aves	Pomatorhinus ruficollis	9.00582	5.03315
B10K-IZ-033-81	20k_&&_85_indentity	Aves	Pomatorhinus ruficollis	9.00582	5.05048
B10K-Nothocercus-julius	10k_&&_85_indentity	Aves	Nothocercus julius	9.00386	4.51472
B10K-Nothocercus-julius	10k_&&_75_indentity	Aves	Nothocercus julius	9.00386	4.48269
B10K-Nothocercus-julius	15k_&&_75_indentity	Aves	Nothocercus julius	9.00306	4.4797
B10K-Nothocercus-julius	15k_&&_85_indentity	Aves	Nothocercus julius	9.00306	4.51168
B10K-Nothocercus-julius	20k_&&_85_indentity	Aves	Nothocercus julius	9.00233	4.50865
B10K-Nothocercus-julius	20k_&&_75_indentity	Aves	Nothocercus julius	9.00233	4.47663
B10K-Nothocercus-nigrocapillus	10k_&&_85_indentity	Aves	Nothocercus nigrocapillus	9.0027	4.4989
B10K-Nothocercus-nigrocapillus	10k_&&_75_indentity	Aves	Nothocercus nigrocapillus	9.0027	4.46858
B10K-Nothocercus-nigrocapillus	15k_&&_85_indentity	Aves	Nothocercus nigrocapillus	9.00157	4.49531
B10K-Nothocercus-nigrocapillus	15k_&&_75_indentity	Aves	Nothocercus nigrocapillus	9.00157	4.46494
B10K-Nothocercus-nigrocapillus	20k_&&_75_indentity	Aves	Nothocercus nigrocapillus	9.0008	4.46301
B10K-Nothocercus-nigrocapillus	20k_&&_85_indentity	Aves	Nothocercus nigrocapillus	9.0008	4.49344
B10K-Nothoprocta-ornata	10k_&&_75_indentity	Aves	Nothoprocta ornata	8.98681	4.56001
B10K-Nothoprocta-ornata	10k_&&_85_indentity	Aves	Nothoprocta ornata	8.98681	4.61273
B10K-Nothoprocta-ornata	15k_&&_75_indentity	Aves	Nothoprocta ornata	8.98576	4.55596
B10K-Nothoprocta-ornata	15k_&&_85_indentity	Aves	Nothoprocta ornata	8.98576	4.60889
B10K-Nothoprocta-ornata	20k_&&_75_indentity	Aves	Nothoprocta ornata	8.98511	4.55377
B10K-Nothoprocta-ornata	20k_&&_85_indentity	Aves	Nothoprocta ornata	8.98511	4.60685
B10K-Nothoprocta-pentlandii	10k_&&_75_indentity	Aves	Nothoprocta pentlandii	8.99018	4.54667
B10K-Nothoprocta-pentlandii	10k_&&_85_indentity	Aves	Nothoprocta pentlandii	8.99018	4.59936
B10K-Nothoprocta-pentlandii	15k_&&_85_indentity	Aves	Nothoprocta pentlandii	8.98888	4.5953
B10K-Nothoprocta-pentlandii	15k_&&_75_indentity	Aves	Nothoprocta pentlandii	8.98888	4.54223
B10K-Nothoprocta-pentlandii	20k_&&_75_indentity	Aves	Nothoprocta pentlandii	8.98774	4.53963
B10K-Nothoprocta-pentlandii	20k_&&_85_indentity	Aves	Nothoprocta pentlandii	8.98774	4.59283
[truncated: 744 more rows]

## Sheet: SFig4
spe	nodes	proportion	clade	Latin.name	type
[truncated: 873 more rows]

[truncated: 7 more sheets: SFig5, SFig6, SFig7, SFig9, SFig12, SFig14, SFig15]
